# Supplementary material for: A statistical and numerical modeling approach for spatiotemporal reconstruction of glaciations in the Central Asian mountains
Source: MethodsX. 2020 Feb 21;7:100820. doi: 10.1016/j.mex.2020.100820 (PMC7110412; doi:10.1016/j.mex.2020.100820)
Supplement: Supplementary file 1 [file mmc1.xlsx]

## Sheet: USED_raw_RGI6.0_TRMM_CRU_GPCP
GLIMS_Id	lat_(DD)	lon_(DD)	Topographic parameters							TRMM 12-year monthly precipitation (PCP) in mm												Precipitation					CRU_CL_2.0_Temperature (T) in °C												Temperature		RE	DSI_(S(x))
			Area(km2)	Min_elev(m)	Max_elev(m)	Median_elev(m)	Slope	Aspect	Max_length(m)	Jan_PCP	Feb_PCP	Mar_PCP	Apr_PCP	May_PCP	Jun_PCP	Jul_PCP	Aug_PCP	Sep_PCP	Oct_PCP	Nov_PCP	Dec_PCP	Annual_tot_PCP_(mm)	Annual_PCP_range_(mm)	GPCP_annual_PCP_(mm/yr)	Summer_monsoon_PCP (J,J,A,S,O)	Winter_&_late_winter_PCP_(D,J,F,M,A,M)	janT	febT	marT	aplT	mayT	junT	julT	augT	sepT	octT	novT	decT	Annual_mean_temp_(°C)	Annual_temp_range_(°C)	(D(p(x))
G079494E34471N	34.4713	79.4939	0.432	5678	5928	5763	22	312	683	0	1	0	0	1	6	17	16	4	0	0	0	45	17	360.974	43	2	-20.6	-18.8	-13.4	-7.7	-4.2	1.5	6	5.6	1	-7	-13.8	-18.3	-7.475	26.6	1.06044	0.00911554
G077951E35545N	35.5452	77.9513	0.367	5889	6217	6051	25.4	195	1307	0	0	0	0	3	0	4	3	2	0	0	0	12	4	202.517	9	3	-21.1	-19.5	-13.3	-7.4	-4.3	0.8	5.3	4.9	0.6	-6.4	-13.3	-18	-7.64167	26.4	0.946032	0.00216855
G077930E35519N	35.5188	77.9295	0.07	5646	5849	5756	27.3	318	426	0	0	0	0	3	0	4	3	2	0	0	0	12	4	202.517	9	3	-21.1	-19.5	-13.3	-7.4	-4.3	0.8	5.3	4.9	0.6	-6.4	-13.3	-18	-7.64167	26.4	0.946032	0.00216855
G077924E35525N	35.5252	77.9237	0.255	5698	5850	5756	16.9	39	605	0	0	0	0	3	0	4	3	2	0	0	0	12	4	202.517	9	3	-21.1	-19.5	-13.3	-7.4	-4.3	0.8	5.3	4.9	0.6	-6.4	-13.3	-18	-7.64167	26.4	0.946032	0.00216855
G077914E35531N	35.5309	77.9141	0.261	5644	5809	5745	19	8	389	0	0	0	0	3	0	4	3	2	0	0	0	12	4	202.517	9	3	-21.1	-19.5	-13.3	-7.4	-4.3	0.8	5.3	4.9	0.6	-6.4	-13.3	-18	-7.64167	26.4	0.946032	0.00216855
G077914E35540N	35.5399	77.9144	0.061	5691	5811	5755	20.3	19	360	0	0	0	0	3	0	4	3	2	0	0	0	12	4	202.517	9	3	-21.1	-19.5	-13.3	-7.4	-4.3	0.8	5.3	4.9	0.6	-6.4	-13.3	-18	-7.64167	26.4	0.946032	0.00216855
G077912E35554N	35.5535	77.9115	0.048	5894	5966	5940	16.5	284	304	0	0	0	0	3	0	4	3	2	0	0	0	12	4	202.517	9	3	-21.1	-19.5	-13.3	-7.4	-4.3	0.8	5.3	4.9	0.6	-6.4	-13.3	-18	-7.64167	26.4	0.946032	0.00216855
G077910E35558N	35.5577	77.9099	0.053	5967	6024	6001	9.1	53	285	0	0	0	0	3	0	4	3	2	0	0	0	12	4	202.517	9	3	-21.1	-19.5	-13.3	-7.4	-4.3	0.8	5.3	4.9	0.6	-6.4	-13.3	-18	-7.64167	26.4	0.946032	0.00216855
G077905E35559N	35.5594	77.9048	0.21	5682	6013	5894	26.8	303	740	0	0	0	0	3	0	4	3	2	0	0	0	12	4	202.517	9	3	-21.1	-19.5	-13.3	-7.4	-4.3	0.8	5.3	4.9	0.6	-6.4	-13.3	-18	-7.64167	26.4	0.946032	0.00216855
G077924E35569N	35.569	77.9242	0.026	5963	6069	6046	21.6	305	379	0	0	0	0	3	0	4	3	2	0	0	0	12	4	202.517	9	3	-21.1	-19.5	-13.3	-7.4	-4.3	0.8	5.3	4.9	0.6	-6.4	-13.3	-18	-7.64167	26.4	0.946032	0.00216855
G077931E35566N	35.5658	77.931	0.102	5991	6142	6065	11.7	314	761	0	0	0	0	3	0	4	3	2	0	0	0	12	4	202.517	9	3	-21.1	-19.5	-13.3	-7.4	-4.3	0.8	5.3	4.9	0.6	-6.4	-13.3	-18	-7.64167	26.4	0.946032	0.00216855
G078465E35546N	35.5463	78.4649	0.219	5624	6026	5834	34.2	18	560	0	0	0	0	5	10	10	9	0	0	0	0	34	10	202.517	29	5	-20.3	-18.5	-12.3	-6.2	-3.1	2.1	6.6	6.2	1.7	-5.6	-12.6	-17.5	-6.625	26.9	0.948961	0.00616326
G078452E35564N	35.5637	78.4519	0.268	5793	6245	6059	35.1	67	685	0	0	0	0	5	10	10	9	0	0	0	0	34	10	202.517	29	5	-20.3	-18.5	-12.3	-6.2	-3.1	2.1	6.6	6.2	1.7	-5.6	-12.6	-17.5	-6.625	26.9	0.948961	0.00616326
G078068E35575N	35.5749	78.0681	0.649	5559	5953	5745	30.2	51	615	0	0	0	0	0	1	5	17	0	0	0	0	23	17	202.517	23	0	-21.5	-19.9	-13.8	-7.8	-4.7	0.5	5	4.6	0.2	-6.9	-13.8	-18.5	-8.05	26.5	2.13471	0.00937887
G078439E35564N	35.5637	78.4388	0.934	5500	6253	5902	26.5	348	1968	0	0	0	0	5	10	10	9	0	0	0	0	34	10	202.517	29	5	-20.3	-18.5	-12.3	-6.2	-3.1	2.1	6.6	6.2	1.7	-5.6	-12.6	-17.5	-6.625	26.9	0.948961	0.00616326
G078448E35563N	35.5631	78.448	0.023	6088	6224	6177	40.2	285	214	0	0	0	0	5	10	10	9	0	0	0	0	34	10	202.517	29	5	-20.3	-18.5	-12.3	-6.2	-3.1	2.1	6.6	6.2	1.7	-5.6	-12.6	-17.5	-6.625	26.9	0.948961	0.00616326
G078350E35561N	35.5606	78.3496	1.319	5617	6339	5929	25.5	355	1774	0	0	0	0	5	10	10	9	0	0	0	0	34	10	202.517	29	5	-20.3	-18.5	-12.3	-6.2	-3.1	2.1	6.6	6.2	1.7	-5.6	-12.6	-17.5	-6.625	26.9	0.948961	0.00616326
G078450E35561N	35.5606	78.4502	0.076	6019	6258	6177	39.8	135	419	0	0	0	0	5	10	10	9	0	0	0	0	34	10	202.517	29	5	-20.3	-18.5	-12.3	-6.2	-3.1	2.1	6.6	6.2	1.7	-5.6	-12.6	-17.5	-6.625	26.9	0.948961	0.00616326
G078449E35557N	35.557	78.4489	0.172	5881	6249	6107	31.9	93	614	0	0	0	0	5	10	10	9	0	0	0	0	34	10	202.517	29	5	-20.3	-18.5	-12.3	-6.2	-3.1	2.1	6.6	6.2	1.7	-5.6	-12.6	-17.5	-6.625	26.9	0.948961	0.00616326
G078100E35563N	35.5632	78.1002	0.438	5586	5911	5780	23.4	18	857	0	0	0	0	0	1	5	17	0	0	0	0	23	17	202.517	23	0	-21.5	-19.9	-13.8	-7.8	-4.7	0.5	5	4.6	0.2	-6.9	-13.8	-18.5	-8.05	26.5	2.13471	0.00937887
G078339E35555N	35.5551	78.3392	0.809	5685	6361	6015	31.6	327	1509	0	0	0	0	5	10	10	9	0	0	0	0	34	10	202.517	29	5	-20.3	-18.5	-12.3	-6.2	-3.1	2.1	6.6	6.2	1.7	-5.6	-12.6	-17.5	-6.625	26.9	0.948961	0.00616326
G078371E35547N	35.5473	78.3711	0.136	5667	5996	5834	36.7	68	415	0	0	0	0	5	10	10	9	0	0	0	0	34	10	202.517	29	5	-20.3	-18.5	-12.3	-6.2	-3.1	2.1	6.6	6.2	1.7	-5.6	-12.6	-17.5	-6.625	26.9	0.948961	0.00616326
G078107E35560N	35.5599	78.1071	0.538	5571	5999	5783	26.4	34	1018	0	0	0	0	0	1	5	17	0	0	0	0	23	17	202.517	23	0	-21.5	-19.9	-13.8	-7.8	-4.7	0.5	5	4.6	0.2	-6.9	-13.8	-18.5	-8.05	26.5	2.13471	0.00937887
G078112E35555N	35.555	78.1117	0.405	5581	6009	5834	25.5	58	1004	0	0	0	0	0	1	5	17	0	0	0	0	23	17	202.517	23	0	-21.5	-19.9	-13.8	-7.8	-4.7	0.5	5	4.6	0.2	-6.9	-13.8	-18.5	-8.05	26.5	2.13471	0.00937887
G078370E35543N	35.5428	78.3702	0.21	5797	6131	6029	28.6	73	577	0	0	0	0	5	10	10	9	0	0	0	0	34	10	202.517	29	5	-20.3	-18.5	-12.3	-6.2	-3.1	2.1	6.6	6.2	1.7	-5.6	-12.6	-17.5	-6.625	26.9	0.948961	0.00616326
G078362E35550N	35.5501	78.3618	1.755	5564	6307	5874	23.7	14	2419	0	0	0	0	5	10	10	9	0	0	0	0	34	10	202.517	29	5	-20.3	-18.5	-12.3	-6.2	-3.1	2.1	6.6	6.2	1.7	-5.6	-12.6	-17.5	-6.625	26.9	0.948961	0.00616326
G078349E35553N	35.553	78.3493	0.12	6078	6347	6280	35.8	155	605	0	0	0	0	5	10	10	9	0	0	0	0	34	10	202.517	29	5	-20.3	-18.5	-12.3	-6.2	-3.1	2.1	6.6	6.2	1.7	-5.6	-12.6	-17.5	-6.625	26.9	0.948961	0.00616326
G078356E35542N	35.5424	78.3561	0.125	5945	6154	6036	29.7	344	437	0	0	0	0	5	10	10	9	0	0	0	0	34	10	202.517	29	5	-20.3	-18.5	-12.3	-6.2	-3.1	2.1	6.6	6.2	1.7	-5.6	-12.6	-17.5	-6.625	26.9	0.948961	0.00616326
G078350E35539N	35.5387	78.3502	0.304	5770	6284	5983	36	337	621	0	0	0	0	5	10	10	9	0	0	0	0	34	10	202.517	29	5	-20.3	-18.5	-12.3	-6.2	-3.1	2.1	6.6	6.2	1.7	-5.6	-12.6	-17.5	-6.625	26.9	0.948961	0.00616326
G078359E35540N	35.5404	78.3587	0.023	6086	6152	6141	34.3	160	90	0	0	0	0	5	10	10	9	0	0	0	0	34	10	202.517	29	5	-20.3	-18.5	-12.3	-6.2	-3.1	2.1	6.6	6.2	1.7	-5.6	-12.6	-17.5	-6.625	26.9	0.948961	0.00616326
G078355E35535N	35.5349	78.3547	0.609	5797	6317	6047	29.9	76	1167	0	0	0	0	5	10	10	9	0	0	0	0	34	10	202.517	29	5	-20.3	-18.5	-12.3	-6.2	-3.1	2.1	6.6	6.2	1.7	-5.6	-12.6	-17.5	-6.625	26.9	0.948961	0.00616326
G078009E35618N	35.6178	78.0092	0.103	5534	5758	5666	31.2	355	372	0	0	0	0	0	1	5	17	0	0	0	0	23	17	202.517	23	0	-21.5	-19.9	-13.8	-7.8	-4.7	0.5	5	4.6	0.2	-6.9	-13.8	-18.5	-8.05	26.5	2.13471	0.00937887
G078046E35617N	35.6171	78.0458	0.063	5699	5854	5780	28.7	60	269	0	0	0	0	0	1	5	17	0	0	0	0	23	17	202.517	23	0	-21.5	-19.9	-13.8	-7.8	-4.7	0.5	5	4.6	0.2	-6.9	-13.8	-18.5	-8.05	26.5	2.13471	0.00937887
G078288E35666N	35.6655	78.2877	0.356	5694	6112	5960	33.4	80	673	0	0	0	0	4	0	11	0	0	0	0	0	15	11	202.517	11	4	-21.3	-19.6	-13.4	-7.4	-4.3	0.9	5.4	5	0.6	-6.6	-13.5	-18.3	-7.70833	26.7	2.18284	0.00625457
G078321E35672N	35.6721	78.3212	0.565	5445	5955	5732	30.8	344	999	0	0	0	0	5	2	4	8	1	0	0	0	20	8	202.517	15	5	-20.3	-18.5	-12.2	-6.1	-2.9	2.2	6.6	6.2	1.8	-5.4	-12.4	-17.4	-6.53333	26.9	0.985865	0.00376644
G078286E35670N	35.6704	78.2863	0.305	5551	6061	5850	33.1	315	840	0	0	0	0	5	2	4	8	1	0	0	0	20	8	202.517	15	5	-20.3	-18.5	-12.2	-6.1	-2.9	2.2	6.6	6.2	1.8	-5.4	-12.4	-17.4	-6.53333	26.9	0.985865	0.00376644
G078302E35701N	35.701	78.3024	0.407	5452	5925	5695	33.3	24	682	0	0	0	0	5	2	4	8	1	0	0	0	20	8	202.517	15	5	-20.3	-18.5	-12.2	-6.1	-2.9	2.2	6.6	6.2	1.8	-5.4	-12.4	-17.4	-6.53333	26.9	0.985865	0.00376644
G078276E35697N	35.6972	78.276	0.11	5519	5743	5656	34.3	355	395	0	0	0	0	5	2	4	8	1	0	0	0	20	8	202.517	15	5	-20.3	-18.5	-12.2	-6.1	-2.9	2.2	6.6	6.2	1.8	-5.4	-12.4	-17.4	-6.53333	26.9	0.985865	0.00376644
G078305E35691N	35.6905	78.305	0.215	5570	6011	5839	34.5	66	540	0	0	0	0	5	2	4	8	1	0	0	0	20	8	202.517	15	5	-20.3	-18.5	-12.2	-6.1	-2.9	2.2	6.6	6.2	1.8	-5.4	-12.4	-17.4	-6.53333	26.9	0.985865	0.00376644
G078213E35681N	35.6808	78.2133	0.582	5517	5987	5769	28.4	331	949	0	0	0	0	5	2	4	8	1	0	0	0	20	8	202.517	15	5	-20.3	-18.5	-12.2	-6.1	-2.9	2.2	6.6	6.2	1.8	-5.4	-12.4	-17.4	-6.53333	26.9	0.985865	0.00376644
G078256E35684N	35.684	78.256	0.497	5558	5941	5712	31.4	20	707	0	0	0	0	5	2	4	8	1	0	0	0	20	8	202.517	15	5	-20.3	-18.5	-12.2	-6.1	-2.9	2.2	6.6	6.2	1.8	-5.4	-12.4	-17.4	-6.53333	26.9	0.985865	0.00376644
G078296E35687N	35.6872	78.2957	0.322	5515	5927	5745	30.3	334	821	0	0	0	0	5	2	4	8	1	0	0	0	20	8	202.517	15	5	-20.3	-18.5	-12.2	-6.1	-2.9	2.2	6.6	6.2	1.8	-5.4	-12.4	-17.4	-6.53333	26.9	0.985865	0.00376644
G078251E35676N	35.6761	78.2511	0.074	5611	5904	5764	32.7	316	553	0	0	0	0	5	2	4	8	1	0	0	0	20	8	202.517	15	5	-20.3	-18.5	-12.2	-6.1	-2.9	2.2	6.6	6.2	1.8	-5.4	-12.4	-17.4	-6.53333	26.9	0.985865	0.00376644
G078289E35675N	35.6754	78.2894	0.675	5478	6004	5730	28.3	352	996	0	0	0	0	5	2	4	8	1	0	0	0	20	8	202.517	15	5	-20.3	-18.5	-12.2	-6.1	-2.9	2.2	6.6	6.2	1.8	-5.4	-12.4	-17.4	-6.53333	26.9	0.985865	0.00376644
G078296E35671N	35.6705	78.2958	0.079	5669	5941	5852	33.9	71	414	0	0	0	0	5	2	4	8	1	0	0	0	20	8	202.517	15	5	-20.3	-18.5	-12.2	-6.1	-2.9	2.2	6.6	6.2	1.8	-5.4	-12.4	-17.4	-6.53333	26.9	0.985865	0.00376644
G078275E35659N	35.6586	78.2748	1.305	5466	5954	5762	21.3	3	1824	0	0	0	0	4	0	11	0	0	0	0	0	15	11	202.517	11	4	-21.3	-19.6	-13.4	-7.4	-4.3	0.9	5.4	5	0.6	-6.6	-13.5	-18.3	-7.70833	26.7	2.18284	0.00625457
G078377E35654N	35.6538	78.3766	0.187	5435	5803	5684	32.4	11	360	0	0	0	0	5	10	10	9	0	0	0	0	34	10	202.517	29	5	-20.3	-18.5	-12.3	-6.2	-3.1	2.1	6.6	6.2	1.7	-5.6	-12.6	-17.5	-6.625	26.9	0.948961	0.00616326
G078236E35656N	35.6564	78.236	0.251	5587	5810	5725	28.7	20	369	0	0	0	0	4	0	11	0	0	0	0	0	15	11	202.517	11	4	-21.3	-19.6	-13.4	-7.4	-4.3	0.9	5.4	5	0.6	-6.6	-13.5	-18.3	-7.70833	26.7	2.18284	0.00625457
G078076E35649N	35.6489	78.076	0.911	5439	5989	5783	23.6	355	1626	0	0	0	0	0	1	5	17	0	0	0	0	23	17	202.517	23	0	-21.5	-19.9	-13.8	-7.8	-4.7	0.5	5	4.6	0.2	-6.9	-13.8	-18.5	-8.05	26.5	2.13471	0.00937887
G078102E35650N	35.6499	78.1016	0.11	5480	5765	5658	29.1	337	665	0	0	0	0	0	1	5	17	0	0	0	0	23	17	202.517	23	0	-21.5	-19.9	-13.8	-7.8	-4.7	0.5	5	4.6	0.2	-6.9	-13.8	-18.5	-8.05	26.5	2.13471	0.00937887
G078083E35649N	35.6485	78.0826	0.044	5653	5910	5800	33.4	53	336	0	0	0	0	0	1	5	17	0	0	0	0	23	17	202.517	23	0	-21.5	-19.9	-13.8	-7.8	-4.7	0.5	5	4.6	0.2	-6.9	-13.8	-18.5	-8.05	26.5	2.13471	0.00937887
G078092E35645N	35.6445	78.0923	1.437	5460	5990	5761	28.4	5	1253	0	0	0	0	0	1	5	17	0	0	0	0	23	17	202.517	23	0	-21.5	-19.9	-13.8	-7.8	-4.7	0.5	5	4.6	0.2	-6.9	-13.8	-18.5	-8.05	26.5	2.13471	0.00937887
G078135E35644N	35.6437	78.135	0.106	5492	5745	5612	29.3	13	347	0	0	0	0	0	1	5	17	0	0	0	0	23	17	202.517	23	0	-21.5	-19.9	-13.8	-7.8	-4.7	0.5	5	4.6	0.2	-6.9	-13.8	-18.5	-8.05	26.5	2.13471	0.00937887
G078062E35647N	35.6466	78.0617	0.429	5506	6022	5694	30.2	345	960	0	0	0	0	0	1	5	17	0	0	0	0	23	17	202.517	23	0	-21.5	-19.9	-13.8	-7.8	-4.7	0.5	5	4.6	0.2	-6.9	-13.8	-18.5	-8.05	26.5	2.13471	0.00937887
G078070E35647N	35.6472	78.0695	0.851	5423	6024	5709	26.1	351	1627	0	0	0	0	0	1	5	17	0	0	0	0	23	17	202.517	23	0	-21.5	-19.9	-13.8	-7.8	-4.7	0.5	5	4.6	0.2	-6.9	-13.8	-18.5	-8.05	26.5	2.13471	0.00937887
G078177E35639N	35.6388	78.1768	0.086	5537	5762	5665	28.1	21	481	0	0	0	0	4	0	11	0	0	0	0	0	15	11	202.517	11	4	-21.3	-19.6	-13.4	-7.4	-4.3	0.9	5.4	5	0.6	-6.6	-13.5	-18.3	-7.70833	26.7	2.18284	0.00625457
G078181E35637N	35.6367	78.1813	0.096	5555	5752	5657	33.1	18	365	0	0	0	0	4	0	11	0	0	0	0	0	15	11	202.517	11	4	-21.3	-19.6	-13.4	-7.4	-4.3	0.9	5.4	5	0.6	-6.6	-13.5	-18.3	-7.70833	26.7	2.18284	0.00625457
G078160E35644N	35.6435	78.1595	0.254	5543	5927	5741	31.2	43	762	0	0	0	0	0	1	5	17	0	0	0	0	23	17	202.517	23	0	-21.5	-19.9	-13.8	-7.8	-4.7	0.5	5	4.6	0.2	-6.9	-13.8	-18.5	-8.05	26.5	2.13471	0.00937887
G078160E35639N	35.6388	78.1603	0.067	5643	5955	5810	32.8	70	555	0	0	0	0	0	1	5	17	0	0	0	0	23	17	202.517	23	0	-21.5	-19.9	-13.8	-7.8	-4.7	0.5	5	4.6	0.2	-6.9	-13.8	-18.5	-8.05	26.5	2.13471	0.00937887
G078086E35638N	35.6375	78.0864	0.11	5746	5830	5781	21.6	296	301	0	0	0	0	0	1	5	17	0	0	0	0	23	17	202.517	23	0	-21.5	-19.9	-13.8	-7.8	-4.7	0.5	5	4.6	0.2	-6.9	-13.8	-18.5	-8.05	26.5	2.13471	0.00937887
G078141E35637N	35.637	78.1414	0.626	5522	6032	5757	30.5	40	762	0	0	0	0	0	1	5	17	0	0	0	0	23	17	202.517	23	0	-21.5	-19.9	-13.8	-7.8	-4.7	0.5	5	4.6	0.2	-6.9	-13.8	-18.5	-8.05	26.5	2.13471	0.00937887
G078112E35641N	35.6407	78.1118	2.222	5417	6011	5839	21.5	358	1532	0	0	0	0	0	1	5	17	0	0	0	0	23	17	202.517	23	0	-21.5	-19.9	-13.8	-7.8	-4.7	0.5	5	4.6	0.2	-6.9	-13.8	-18.5	-8.05	26.5	2.13471	0.00937887
G078016E35629N	35.6286	78.0162	0.439	5485	5946	5743	33.1	32	758	0	0	0	0	0	1	5	17	0	0	0	0	23	17	202.517	23	0	-21.5	-19.9	-13.8	-7.8	-4.7	0.5	5	4.6	0.2	-6.9	-13.8	-18.5	-8.05	26.5	2.13471	0.00937887
G078123E35639N	35.6386	78.1225	1.561	5480	5924	5760	23.1	24	1500	0	0	0	0	0	1	5	17	0	0	0	0	23	17	202.517	23	0	-21.5	-19.9	-13.8	-7.8	-4.7	0.5	5	4.6	0.2	-6.9	-13.8	-18.5	-8.05	26.5	2.13471	0.00937887
G078140E35632N	35.6324	78.1402	0.054	5838	6030	5962	21.1	304	369	0	0	0	0	0	1	5	17	0	0	0	0	23	17	202.517	23	0	-21.5	-19.9	-13.8	-7.8	-4.7	0.5	5	4.6	0.2	-6.9	-13.8	-18.5	-8.05	26.5	2.13471	0.00937887
G078197E35628N	35.6277	78.197	1.831	5513	6011	5753	24.9	22	1482	0	0	0	0	4	0	11	0	0	0	0	0	15	11	202.517	11	4	-21.3	-19.6	-13.4	-7.4	-4.3	0.9	5.4	5	0.6	-6.6	-13.5	-18.3	-7.70833	26.7	2.18284	0.00625457
G078205E35623N	35.6232	78.2049	0.215	5625	5932	5803	29.7	53	435	0	0	0	0	4	0	11	0	0	0	0	0	15	11	202.517	11	4	-21.3	-19.6	-13.4	-7.4	-4.3	0.9	5.4	5	0.6	-6.6	-13.5	-18.3	-7.70833	26.7	2.18284	0.00625457
G078175E35632N	35.6315	78.1746	0.071	5597	5769	5676	28.7	359	285	0	0	0	0	4	0	11	0	0	0	0	0	15	11	202.517	11	4	-21.3	-19.6	-13.4	-7.4	-4.3	0.9	5.4	5	0.6	-6.6	-13.5	-18.3	-7.70833	26.7	2.18284	0.00625457
G078179E35631N	35.6314	78.1787	0.123	5662	5901	5770	29.5	358	609	0	0	0	0	4	0	11	0	0	0	0	0	15	11	202.517	11	4	-21.3	-19.6	-13.4	-7.4	-4.3	0.9	5.4	5	0.6	-6.6	-13.5	-18.3	-7.70833	26.7	2.18284	0.00625457
G078145E35630N	35.6304	78.1447	0.072	5839	6023	5938	24.9	77	276	0	0	0	0	0	1	5	17	0	0	0	0	23	17	202.517	23	0	-21.5	-19.9	-13.8	-7.8	-4.7	0.5	5	4.6	0.2	-6.9	-13.8	-18.5	-8.05	26.5	2.13471	0.00937887
G078151E35629N	35.6285	78.1505	0.085	5620	5843	5716	29.2	45	437	0	0	0	0	0	1	5	17	0	0	0	0	23	17	202.517	23	0	-21.5	-19.9	-13.8	-7.8	-4.7	0.5	5	4.6	0.2	-6.9	-13.8	-18.5	-8.05	26.5	2.13471	0.00937887
G078154E35625N	35.6249	78.1538	0.109	5617	5757	5706	17.7	8	578	0	0	0	0	0	1	5	17	0	0	0	0	23	17	202.517	23	0	-21.5	-19.9	-13.8	-7.8	-4.7	0.5	5	4.6	0.2	-6.9	-13.8	-18.5	-8.05	26.5	2.13471	0.00937887
G078122E35634N	35.6342	78.1223	0.025	5897	5926	5912	16.9	113	146	0	0	0	0	0	1	5	17	0	0	0	0	23	17	202.517	23	0	-21.5	-19.9	-13.8	-7.8	-4.7	0.5	5	4.6	0.2	-6.9	-13.8	-18.5	-8.05	26.5	2.13471	0.00937887
G078120E35632N	35.6323	78.1196	0.193	5763	5964	5910	23.8	85	524	0	0	0	0	0	1	5	17	0	0	0	0	23	17	202.517	23	0	-21.5	-19.9	-13.8	-7.8	-4.7	0.5	5	4.6	0.2	-6.9	-13.8	-18.5	-8.05	26.5	2.13471	0.00937887
G078127E35627N	35.6271	78.127	0.193	5714	5845	5799	17	306	594	0	0	0	0	0	1	5	17	0	0	0	0	23	17	202.517	23	0	-21.5	-19.9	-13.8	-7.8	-4.7	0.5	5	4.6	0.2	-6.9	-13.8	-18.5	-8.05	26.5	2.13471	0.00937887
G078097E35638N	35.6381	78.0974	0.4	5702	6017	5860	21.6	296	1190	0	0	0	0	0	1	5	17	0	0	0	0	23	17	202.517	23	0	-21.5	-19.9	-13.8	-7.8	-4.7	0.5	5	4.6	0.2	-6.9	-13.8	-18.5	-8.05	26.5	2.13471	0.00937887
G078094E35632N	35.6323	78.0943	0.073	5692	5783	5719	16.7	326	257	0	0	0	0	0	1	5	17	0	0	0	0	23	17	202.517	23	0	-21.5	-19.9	-13.8	-7.8	-4.7	0.5	5	4.6	0.2	-6.9	-13.8	-18.5	-8.05	26.5	2.13471	0.00937887
G078113E35628N	35.6276	78.1126	0.277	5840	5964	5884	17.5	333	706	0	0	0	0	0	1	5	17	0	0	0	0	23	17	202.517	23	0	-21.5	-19.9	-13.8	-7.8	-4.7	0.5	5	4.6	0.2	-6.9	-13.8	-18.5	-8.05	26.5	2.13471	0.00937887
G078109E35623N	35.6231	78.1088	0.038	5824	5885	5864	19.9	110	266	0	0	0	0	0	1	5	17	0	0	0	0	23	17	202.517	23	0	-21.5	-19.9	-13.8	-7.8	-4.7	0.5	5	4.6	0.2	-6.9	-13.8	-18.5	-8.05	26.5	2.13471	0.00937887
G078167E35623N	35.6226	78.1672	1.37	5566	6169	5817	25.7	339	1493	0	0	0	0	4	0	11	0	0	0	0	0	15	11	202.517	11	4	-21.3	-19.6	-13.4	-7.4	-4.3	0.9	5.4	5	0.6	-6.6	-13.5	-18.3	-7.70833	26.7	2.18284	0.00625457
G078148E35620N	35.6197	78.1484	0.326	5697	5810	5745	13.3	331	920	0	0	0	0	0	1	5	17	0	0	0	0	23	17	202.517	23	0	-21.5	-19.9	-13.8	-7.8	-4.7	0.5	5	4.6	0.2	-6.9	-13.8	-18.5	-8.05	26.5	2.13471	0.00937887
G078096E35620N	35.6195	78.0962	0.025	5839	5943	5890	34.6	71	224	0	0	0	0	0	1	5	17	0	0	0	0	23	17	202.517	23	0	-21.5	-19.9	-13.8	-7.8	-4.7	0.5	5	4.6	0.2	-6.9	-13.8	-18.5	-8.05	26.5	2.13471	0.00937887
G078101E35618N	35.6179	78.1007	0.149	5744	5881	5799	21.7	40	426	0	0	0	0	0	1	5	17	0	0	0	0	23	17	202.517	23	0	-21.5	-19.9	-13.8	-7.8	-4.7	0.5	5	4.6	0.2	-6.9	-13.8	-18.5	-8.05	26.5	2.13471	0.00937887
G078013E35617N	35.6174	78.0134	0.067	5579	5758	5705	29	34	318	0	0	0	0	0	1	5	17	0	0	0	0	23	17	202.517	23	0	-21.5	-19.9	-13.8	-7.8	-4.7	0.5	5	4.6	0.2	-6.9	-13.8	-18.5	-8.05	26.5	2.13471	0.00937887
G078122E35614N	35.6137	78.1224	0.076	5673	5835	5734	29.3	3	391	0	0	0	0	0	1	5	17	0	0	0	0	23	17	202.517	23	0	-21.5	-19.9	-13.8	-7.8	-4.7	0.5	5	4.6	0.2	-6.9	-13.8	-18.5	-8.05	26.5	2.13471	0.00937887
G078023E35602N	35.6018	78.0232	0.652	5485	5934	5716	32.6	29	712	0	0	0	0	0	1	5	17	0	0	0	0	23	17	202.517	23	0	-21.5	-19.9	-13.8	-7.8	-4.7	0.5	5	4.6	0.2	-6.9	-13.8	-18.5	-8.05	26.5	2.13471	0.00937887
G078024E35598N	35.5976	78.0239	0.041	5847	6012	5938	23	306	230	0	0	0	0	0	1	5	17	0	0	0	0	23	17	202.517	23	0	-21.5	-19.9	-13.8	-7.8	-4.7	0.5	5	4.6	0.2	-6.9	-13.8	-18.5	-8.05	26.5	2.13471	0.00937887
G078020E35590N	35.5898	78.0201	0.626	5580	6168	5824	33.3	345	961	0	0	0	0	0	1	5	17	0	0	0	0	23	17	202.517	23	0	-21.5	-19.9	-13.8	-7.8	-4.7	0.5	5	4.6	0.2	-6.9	-13.8	-18.5	-8.05	26.5	2.13471	0.00937887
G078031E35593N	35.5928	78.031	1.977	5412	6218	5873	21.5	12	2848	0	0	0	0	0	1	5	17	0	0	0	0	23	17	202.517	23	0	-21.5	-19.9	-13.8	-7.8	-4.7	0.5	5	4.6	0.2	-6.9	-13.8	-18.5	-8.05	26.5	2.13471	0.00937887
G078028E35602N	35.602	78.0278	0.049	5560	5733	5654	31.7	32	250	0	0	0	0	0	1	5	17	0	0	0	0	23	17	202.517	23	0	-21.5	-19.9	-13.8	-7.8	-4.7	0.5	5	4.6	0.2	-6.9	-13.8	-18.5	-8.05	26.5	2.13471	0.00937887
G078466E35570N	35.5698	78.4656	0.146	5499	5956	5806	28.4	36	744	0	0	0	0	5	10	10	9	0	0	0	0	34	10	202.517	29	5	-20.3	-18.5	-12.3	-6.2	-3.1	2.1	6.6	6.2	1.7	-5.6	-12.6	-17.5	-6.625	26.9	0.948961	0.00616326
G078451E35570N	35.5697	78.4505	0.329	5487	6094	5862	37.3	30	788	0	0	0	0	5	10	10	9	0	0	0	0	34	10	202.517	29	5	-20.3	-18.5	-12.3	-6.2	-3.1	2.1	6.6	6.2	1.7	-5.6	-12.6	-17.5	-6.625	26.9	0.948961	0.00616326
G078044E35588N	35.5883	78.044	2.019	5432	6095	5795	25.6	50	1219	0	0	0	0	0	1	5	17	0	0	0	0	23	17	202.517	23	0	-21.5	-19.9	-13.8	-7.8	-4.7	0.5	5	4.6	0.2	-6.9	-13.8	-18.5	-8.05	26.5	2.13471	0.00937887
G078105E35628N	35.6283	78.1046	0.893	5655	5917	5797	16.7	305	1182	0	0	0	0	0	1	5	17	0	0	0	0	23	17	202.517	23	0	-21.5	-19.9	-13.8	-7.8	-4.7	0.5	5	4.6	0.2	-6.9	-13.8	-18.5	-8.05	26.5	2.13471	0.00937887
G078093E35624N	35.6238	78.0934	0.54	5627	5944	5779	24.3	13	907	0	0	0	0	0	1	5	17	0	0	0	0	23	17	202.517	23	0	-21.5	-19.9	-13.8	-7.8	-4.7	0.5	5	4.6	0.2	-6.9	-13.8	-18.5	-8.05	26.5	2.13471	0.00937887
G078139E35627N	35.6265	78.1386	0.189	5735	5944	5846	22.2	59	629	0	0	0	0	0	1	5	17	0	0	0	0	23	17	202.517	23	0	-21.5	-19.9	-13.8	-7.8	-4.7	0.5	5	4.6	0.2	-6.9	-13.8	-18.5	-8.05	26.5	2.13471	0.00937887
G078129E35624N	35.6244	78.1285	0.068	5789	5905	5841	24.6	43	283	0	0	0	0	0	1	5	17	0	0	0	0	23	17	202.517	23	0	-21.5	-19.9	-13.8	-7.8	-4.7	0.5	5	4.6	0.2	-6.9	-13.8	-18.5	-8.05	26.5	2.13471	0.00937887
G078132E35620N	35.6204	78.132	0.03	5739	5798	5774	28.6	54	146	0	0	0	0	0	1	5	17	0	0	0	0	23	17	202.517	23	0	-21.5	-19.9	-13.8	-7.8	-4.7	0.5	5	4.6	0.2	-6.9	-13.8	-18.5	-8.05	26.5	2.13471	0.00937887
G078142E35614N	35.6142	78.142	0.202	5673	5866	5782	17.5	17	707	0	0	0	0	0	1	5	17	0	0	0	0	23	17	202.517	23	0	-21.5	-19.9	-13.8	-7.8	-4.7	0.5	5	4.6	0.2	-6.9	-13.8	-18.5	-8.05	26.5	2.13471	0.00937887
G078062E35624N	35.6238	78.0621	0.435	5495	5801	5633	29.9	16	593	0	0	0	0	0	1	5	17	0	0	0	0	23	17	202.517	23	0	-21.5	-19.9	-13.8	-7.8	-4.7	0.5	5	4.6	0.2	-6.9	-13.8	-18.5	-8.05	26.5	2.13471	0.00937887
G078049E35627N	35.6273	78.0488	0.128	5519	5821	5649	36.1	3	384	0	0	0	0	0	1	5	17	0	0	0	0	23	17	202.517	23	0	-21.5	-19.9	-13.8	-7.8	-4.7	0.5	5	4.6	0.2	-6.9	-13.8	-18.5	-8.05	26.5	2.13471	0.00937887
G078042E35624N	35.6239	78.0417	0.138	5510	5776	5667	36.9	345	550	0	0	0	0	0	1	5	17	0	0	0	0	23	17	202.517	23	0	-21.5	-19.9	-13.8	-7.8	-4.7	0.5	5	4.6	0.2	-6.9	-13.8	-18.5	-8.05	26.5	2.13471	0.00937887
G078057E35622N	35.6221	78.0571	0.099	5581	5737	5656	26.6	345	486	0	0	0	0	0	1	5	17	0	0	0	0	23	17	202.517	23	0	-21.5	-19.9	-13.8	-7.8	-4.7	0.5	5	4.6	0.2	-6.9	-13.8	-18.5	-8.05	26.5	2.13471	0.00937887
G078181E35620N	35.6199	78.1811	0.455	5678	6053	5871	29.5	62	700	0	0	0	0	4	0	11	0	0	0	0	0	15	11	202.517	11	4	-21.3	-19.6	-13.4	-7.4	-4.3	0.9	5.4	5	0.6	-6.6	-13.5	-18.3	-7.70833	26.7	2.18284	0.00625457
G078174E35626N	35.626	78.1736	0.359	5527	5998	5748	28.4	345	890	0	0	0	0	4	0	11	0	0	0	0	0	15	11	202.517	11	4	-21.3	-19.6	-13.4	-7.4	-4.3	0.9	5.4	5	0.6	-6.6	-13.5	-18.3	-7.70833	26.7	2.18284	0.00625457
G078153E35641N	35.6407	78.1531	0.356	5534	5990	5807	30.3	326	976	0	0	0	0	0	1	5	17	0	0	0	0	23	17	202.517	23	0	-21.5	-19.9	-13.8	-7.8	-4.7	0.5	5	4.6	0.2	-6.9	-13.8	-18.5	-8.05	26.5	2.13471	0.00937887
G078223E35693N	35.6934	78.2226	0.31	5445	5900	5668	33.5	357	867	0	0	0	0	5	2	4	8	1	0	0	0	20	8	202.517	15	5	-20.3	-18.5	-12.2	-6.1	-2.9	2.2	6.6	6.2	1.8	-5.4	-12.4	-17.4	-6.53333	26.9	0.985865	0.00376644
G078208E35692N	35.6924	78.2084	0.036	5558	5765	5675	31.3	329	326	0	0	0	0	5	2	4	8	1	0	0	0	20	8	202.517	15	5	-20.3	-18.5	-12.2	-6.1	-2.9	2.2	6.6	6.2	1.8	-5.4	-12.4	-17.4	-6.53333	26.9	0.985865	0.00376644
G078200E35673N	35.6726	78.1997	0.716	5505	5939	5714	29.5	9	755	0	0	0	0	5	2	4	8	1	0	0	0	20	8	202.517	15	5	-20.3	-18.5	-12.2	-6.1	-2.9	2.2	6.6	6.2	1.8	-5.4	-12.4	-17.4	-6.53333	26.9	0.985865	0.00376644
G078208E35676N	35.676	78.2083	0.058	5608	5871	5736	29.1	302	559	0	0	0	0	5	2	4	8	1	0	0	0	20	8	202.517	15	5	-20.3	-18.5	-12.2	-6.1	-2.9	2.2	6.6	6.2	1.8	-5.4	-12.4	-17.4	-6.53333	26.9	0.985865	0.00376644
G078217E35686N	35.6863	78.2169	0.344	5541	5872	5733	31.8	354	488	0	0	0	0	5	2	4	8	1	0	0	0	20	8	202.517	15	5	-20.3	-18.5	-12.2	-6.1	-2.9	2.2	6.6	6.2	1.8	-5.4	-12.4	-17.4	-6.53333	26.9	0.985865	0.00376644
G078271E35650N	35.6498	78.2713	0.127	5676	5869	5769	28.6	45	316	0	0	0	0	4	0	11	0	0	0	0	0	15	11	202.517	11	4	-21.3	-19.6	-13.4	-7.4	-4.3	0.9	5.4	5	0.6	-6.6	-13.5	-18.3	-7.70833	26.7	2.18284	0.00625457
G078262E35655N	35.6551	78.2622	0.254	5571	5915	5774	27.5	339	729	0	0	0	0	4	0	11	0	0	0	0	0	15	11	202.517	11	4	-21.3	-19.6	-13.4	-7.4	-4.3	0.9	5.4	5	0.6	-6.6	-13.5	-18.3	-7.70833	26.7	2.18284	0.00625457
G078259E35669N	35.6687	78.2589	0.044	5779	5911	5828	25.3	349	304	0	0	0	0	5	2	4	8	1	0	0	0	20	8	202.517	15	5	-20.3	-18.5	-12.2	-6.1	-2.9	2.2	6.6	6.2	1.8	-5.4	-12.4	-17.4	-6.53333	26.9	0.985865	0.00376644
G078266E35665N	35.6645	78.2656	0.456	5571	5962	5793	26.1	47	842	0	0	0	0	4	0	11	0	0	0	0	0	15	11	202.517	11	4	-21.3	-19.6	-13.4	-7.4	-4.3	0.9	5.4	5	0.6	-6.6	-13.5	-18.3	-7.70833	26.7	2.18284	0.00625457
G078284E35665N	35.6654	78.2839	0.21	5467	6117	5853	31.5	301	1055	0	0	0	0	4	0	11	0	0	0	0	0	15	11	202.517	11	4	-21.3	-19.6	-13.4	-7.4	-4.3	0.9	5.4	5	0.6	-6.6	-13.5	-18.3	-7.70833	26.7	2.18284	0.00625457
G078298E35697N	35.6971	78.2978	0.203	5456	5938	5712	30.6	344	970	0	0	0	0	5	2	4	8	1	0	0	0	20	8	202.517	15	5	-20.3	-18.5	-12.2	-6.1	-2.9	2.2	6.6	6.2	1.8	-5.4	-12.4	-17.4	-6.53333	26.9	0.985865	0.00376644
G077984E35635N	35.6351	77.9838	0.307	5445	5763	5593	33.5	0	654	0	0	0	0	3	0	4	3	2	0	0	0	12	4	202.517	9	3	-21.1	-19.5	-13.3	-7.4	-4.3	0.8	5.3	4.9	0.6	-6.4	-13.3	-18	-7.64167	26.4	0.946032	0.00216855
G077952E35633N	35.6333	77.9521	0.079	5629	5809	5729	26.2	9	316	0	0	0	0	3	0	4	3	2	0	0	0	12	4	202.517	9	3	-21.1	-19.5	-13.3	-7.4	-4.3	0.8	5.3	4.9	0.6	-6.4	-13.3	-18	-7.64167	26.4	0.946032	0.00216855
G077985E35630N	35.6295	77.9846	0.113	5688	5867	5820	26.5	42	741	0	0	0	0	3	0	4	3	2	0	0	0	12	4	202.517	9	3	-21.1	-19.5	-13.3	-7.4	-4.3	0.8	5.3	4.9	0.6	-6.4	-13.3	-18	-7.64167	26.4	0.946032	0.00216855
G077964E35625N	35.6245	77.9644	0.367	5575	5981	5814	22.7	343	1033	0	0	0	0	3	0	4	3	2	0	0	0	12	4	202.517	9	3	-21.1	-19.5	-13.3	-7.4	-4.3	0.8	5.3	4.9	0.6	-6.4	-13.3	-18	-7.64167	26.4	0.946032	0.00216855
G077976E35633N	35.6327	77.976	0.675	5429	6031	5682	26.7	351	1257	0	0	0	0	3	0	4	3	2	0	0	0	12	4	202.517	9	3	-21.1	-19.5	-13.3	-7.4	-4.3	0.8	5.3	4.9	0.6	-6.4	-13.3	-18	-7.64167	26.4	0.946032	0.00216855
G077969E35630N	35.6302	77.9691	0.311	5546	6039	5753	32.1	340	867	0	0	0	0	3	0	4	3	2	0	0	0	12	4	202.517	9	3	-21.1	-19.5	-13.3	-7.4	-4.3	0.8	5.3	4.9	0.6	-6.4	-13.3	-18	-7.64167	26.4	0.946032	0.00216855
G077974E35628N	35.6277	77.9737	0.06	5852	6055	5917	35.8	38	336	0	0	0	0	3	0	4	3	2	0	0	0	12	4	202.517	9	3	-21.1	-19.5	-13.3	-7.4	-4.3	0.8	5.3	4.9	0.6	-6.4	-13.3	-18	-7.64167	26.4	0.946032	0.00216855
G077973E35624N	35.6238	77.9726	0.091	5769	6059	5991	31.8	90	552	0	0	0	0	3	0	4	3	2	0	0	0	12	4	202.517	9	3	-21.1	-19.5	-13.3	-7.4	-4.3	0.8	5.3	4.9	0.6	-6.4	-13.3	-18	-7.64167	26.4	0.946032	0.00216855
G077976E35622N	35.622	77.976	0.033	5673	5906	5813	30.9	72	348	0	0	0	0	3	0	4	3	2	0	0	0	12	4	202.517	9	3	-21.1	-19.5	-13.3	-7.4	-4.3	0.8	5.3	4.9	0.6	-6.4	-13.3	-18	-7.64167	26.4	0.946032	0.00216855
G077970E35621N	35.6206	77.9701	0.04	5841	5987	5941	30.1	77	339	0	0	0	0	3	0	4	3	2	0	0	0	12	4	202.517	9	3	-21.1	-19.5	-13.3	-7.4	-4.3	0.8	5.3	4.9	0.6	-6.4	-13.3	-18	-7.64167	26.4	0.946032	0.00216855
G077970E35615N	35.6152	77.9695	0.062	5678	5894	5766	31.8	50	399	0	0	0	0	3	0	4	3	2	0	0	0	12	4	202.517	9	3	-21.1	-19.5	-13.3	-7.4	-4.3	0.8	5.3	4.9	0.6	-6.4	-13.3	-18	-7.64167	26.4	0.946032	0.00216855
G077943E35611N	35.6112	77.9433	0.175	5594	5993	5773	31.8	346	707	0	0	0	0	3	0	4	3	2	0	0	0	12	4	202.517	9	3	-21.1	-19.5	-13.3	-7.4	-4.3	0.8	5.3	4.9	0.6	-6.4	-13.3	-18	-7.64167	26.4	0.946032	0.00216855
G077960E35607N	35.6074	77.9604	2.439	5428	6308	5864	26.4	346	2145	0	0	0	0	3	0	4	3	2	0	0	0	12	4	202.517	9	3	-21.1	-19.5	-13.3	-7.4	-4.3	0.8	5.3	4.9	0.6	-6.4	-13.3	-18	-7.64167	26.4	0.946032	0.00216855
G077967E35615N	35.6146	77.967	0.043	5765	5947	5852	30.6	343	309	0	0	0	0	3	0	4	3	2	0	0	0	12	4	202.517	9	3	-21.1	-19.5	-13.3	-7.4	-4.3	0.8	5.3	4.9	0.6	-6.4	-13.3	-18	-7.64167	26.4	0.946032	0.00216855
G077986E35601N	35.6009	77.9864	0.917	5483	6065	5759	30.9	32	1021	0	0	0	0	3	0	4	3	2	0	0	0	12	4	202.517	9	3	-21.1	-19.5	-13.3	-7.4	-4.3	0.8	5.3	4.9	0.6	-6.4	-13.3	-18	-7.64167	26.4	0.946032	0.00216855
G077974E35606N	35.6059	77.9742	1.516	5449	6207	5786	27.7	36	1727	0	0	0	0	3	0	4	3	2	0	0	0	12	4	202.517	9	3	-21.1	-19.5	-13.3	-7.4	-4.3	0.8	5.3	4.9	0.6	-6.4	-13.3	-18	-7.64167	26.4	0.946032	0.00216855
G077925E35598N	35.5979	77.9248	0.262	5524	5828	5698	28.2	6	626	0	0	0	0	3	0	4	3	2	0	0	0	12	4	202.517	9	3	-21.1	-19.5	-13.3	-7.4	-4.3	0.8	5.3	4.9	0.6	-6.4	-13.3	-18	-7.64167	26.4	0.946032	0.00216855
G077928E35552N	35.5521	77.9279	7.489	5357	6186	5917	16.4	293	4204	0	0	0	0	3	0	4	3	2	0	0	0	12	4	202.517	9	3	-21.1	-19.5	-13.3	-7.4	-4.3	0.8	5.3	4.9	0.6	-6.4	-13.3	-18	-7.64167	26.4	0.946032	0.00216855
G077940E35591N	35.5905	77.9395	0.137	5618	5827	5721	26.2	350	450	0	0	0	0	3	0	4	3	2	0	0	0	12	4	202.517	9	3	-21.1	-19.5	-13.3	-7.4	-4.3	0.8	5.3	4.9	0.6	-6.4	-13.3	-18	-7.64167	26.4	0.946032	0.00216855
G077969E35599N	35.5987	77.9687	2.224	5756	6310	6049	20.6	143	2668	0	0	0	0	3	0	4	3	2	0	0	0	12	4	202.517	9	3	-21.1	-19.5	-13.3	-7.4	-4.3	0.8	5.3	4.9	0.6	-6.4	-13.3	-18	-7.64167	26.4	0.946032	0.00216855
G077966E35590N	35.5903	77.9664	0.41	5796	6062	5967	29.1	51	819	0	0	0	0	3	0	4	3	2	0	0	0	12	4	202.517	9	3	-21.1	-19.5	-13.3	-7.4	-4.3	0.8	5.3	4.9	0.6	-6.4	-13.3	-18	-7.64167	26.4	0.946032	0.00216855
G077916E35579N	35.5787	77.9161	0.406	5518	5884	5735	30.6	12	578	0	0	0	0	3	0	4	3	2	0	0	0	12	4	202.517	9	3	-21.1	-19.5	-13.3	-7.4	-4.3	0.8	5.3	4.9	0.6	-6.4	-13.3	-18	-7.64167	26.4	0.946032	0.00216855
G078490E35196N	35.1961	78.4898	2.777	5590	6250	5953	21.8	13	2319	0	0	0	5	0	1	10	8	2	0	0	1	27	10	202.517	21	6	-21.4	-19.7	-13.8	-7.9	-4.8	0.5	5.1	4.7	0.3	-7	-13.9	-18.5	-8.03333	26.5	0.958941	0.00494583
G078494E35201N	35.2014	78.494	0.047	5713	5926	5846	28.8	318	451	0	0	0	5	0	1	10	8	2	0	0	1	27	10	202.517	21	6	-21.4	-19.7	-13.8	-7.9	-4.8	0.5	5.1	4.7	0.3	-7	-13.9	-18.5	-8.03333	26.5	0.958941	0.00494583
G078476E35226N	35.2261	78.4759	0.076	5743	5851	5788	23.7	14	280	0	0	0	5	0	1	10	8	2	0	0	1	27	10	202.517	21	6	-21.4	-19.7	-13.8	-7.9	-4.8	0.5	5.1	4.7	0.3	-7	-13.9	-18.5	-8.03333	26.5	0.958941	0.00494583
G078486E35242N	35.242	78.486	0.246	5772	6119	5934	26.7	73	734	0	0	0	5	0	1	10	8	2	0	0	1	27	10	202.517	21	6	-21.4	-19.7	-13.8	-7.9	-4.8	0.5	5.1	4.7	0.3	-7	-13.9	-18.5	-8.03333	26.5	0.958941	0.00494583
G078453E35278N	35.2775	78.4529	0.747	5556	6139	5894	27	34	1178	0	0	0	5	0	1	10	8	2	0	0	1	27	10	202.517	21	6	-21.4	-19.7	-13.8	-7.9	-4.8	0.5	5.1	4.7	0.3	-7	-13.9	-18.5	-8.03333	26.5	0.958941	0.00494583
G078486E35287N	35.2872	78.4857	0.168	5692	6026	5919	27.1	48	615	0	0	0	5	0	1	10	8	2	0	0	1	27	10	202.517	21	6	-21.4	-19.7	-13.8	-7.9	-4.8	0.5	5.1	4.7	0.3	-7	-13.9	-18.5	-8.03333	26.5	0.958941	0.00494583
G078475E35258N	35.258	78.475	0.259	5661	6049	5868	25.5	39	848	0	0	0	5	0	1	10	8	2	0	0	1	27	10	202.517	21	6	-21.4	-19.7	-13.8	-7.9	-4.8	0.5	5.1	4.7	0.3	-7	-13.9	-18.5	-8.03333	26.5	0.958941	0.00494583
G078477E35248N	35.2479	78.4765	2.866	5461	6304	5965	22.3	40	2975	0	0	0	5	0	1	10	8	2	0	0	1	27	10	202.517	21	6	-21.4	-19.7	-13.8	-7.9	-4.8	0.5	5.1	4.7	0.3	-7	-13.9	-18.5	-8.03333	26.5	0.958941	0.00494583
G078490E35249N	35.2488	78.4898	0.076	5634	5917	5778	31.2	20	454	0	0	0	5	0	1	10	8	2	0	0	1	27	10	202.517	21	6	-21.4	-19.7	-13.8	-7.9	-4.8	0.5	5.1	4.7	0.3	-7	-13.9	-18.5	-8.03333	26.5	0.958941	0.00494583
G078459E35272N	35.2719	78.4592	0.563	5572	6121	5898	26	43	1110	0	0	0	5	0	1	10	8	2	0	0	1	27	10	202.517	21	6	-21.4	-19.7	-13.8	-7.9	-4.8	0.5	5.1	4.7	0.3	-7	-13.9	-18.5	-8.03333	26.5	0.958941	0.00494583
G078446E35282N	35.2821	78.4457	0.172	5582	6108	5927	31.9	10	916	0	0	0	5	0	1	10	8	2	0	0	1	27	10	202.517	21	6	-21.4	-19.7	-13.8	-7.9	-4.8	0.5	5.1	4.7	0.3	-7	-13.9	-18.5	-8.03333	26.5	0.958941	0.00494583
G078457E35262N	35.2618	78.4567	0.131	5860	6156	6018	30	309	611	0	0	0	5	0	1	10	8	2	0	0	1	27	10	202.517	21	6	-21.4	-19.7	-13.8	-7.9	-4.8	0.5	5.1	4.7	0.3	-7	-13.9	-18.5	-8.03333	26.5	0.958941	0.00494583
G078462E35265N	35.2652	78.4622	0.388	5688	6141	5958	29.8	56	753	0	0	0	5	0	1	10	8	2	0	0	1	27	10	202.517	21	6	-21.4	-19.7	-13.8	-7.9	-4.8	0.5	5.1	4.7	0.3	-7	-13.9	-18.5	-8.03333	26.5	0.958941	0.00494583
G078467E35259N	35.2586	78.4669	1.114	5544	6281	5943	25.1	36	1829	0	0	0	5	0	1	10	8	2	0	0	1	27	10	202.517	21	6	-21.4	-19.7	-13.8	-7.9	-4.8	0.5	5.1	4.7	0.3	-7	-13.9	-18.5	-8.03333	26.5	0.958941	0.00494583
G078477E35303N	35.3033	78.4765	0.192	5734	5985	5903	27	8	406	0	0	0	5	0	1	10	8	2	0	0	1	27	10	202.517	21	6	-21.4	-19.7	-13.8	-7.9	-4.8	0.5	5.1	4.7	0.3	-7	-13.9	-18.5	-8.03333	26.5	0.958941	0.00494583
G078483E35300N	35.2999	78.4832	0.049	5763	5987	5922	20.6	48	441	0	0	0	5	0	1	10	8	2	0	0	1	27	10	202.517	21	6	-21.4	-19.7	-13.8	-7.9	-4.8	0.5	5.1	4.7	0.3	-7	-13.9	-18.5	-8.03333	26.5	0.958941	0.00494583
G078481E35290N	35.2903	78.4813	0.049	5732	6008	5943	35.1	347	404	0	0	0	5	0	1	10	8	2	0	0	1	27	10	202.517	21	6	-21.4	-19.7	-13.8	-7.9	-4.8	0.5	5.1	4.7	0.3	-7	-13.9	-18.5	-8.03333	26.5	0.958941	0.00494583
G078479E35290N	35.2901	78.479	0.035	5824	5997	5902	37.8	331	190	0	0	0	5	0	1	10	8	2	0	0	1	27	10	202.517	21	6	-21.4	-19.7	-13.8	-7.9	-4.8	0.5	5.1	4.7	0.3	-7	-13.9	-18.5	-8.03333	26.5	0.958941	0.00494583
G078492E35282N	35.282	78.4924	0.075	5653	5960	5792	28.2	41	577	0	0	0	5	0	1	10	8	2	0	0	1	27	10	202.517	21	6	-21.4	-19.7	-13.8	-7.9	-4.8	0.5	5.1	4.7	0.3	-7	-13.9	-18.5	-8.03333	26.5	0.958941	0.00494583
G078489E35283N	35.2829	78.4887	0.046	5800	6005	5950	27.3	78	376	0	0	0	5	0	1	10	8	2	0	0	1	27	10	202.517	21	6	-21.4	-19.7	-13.8	-7.9	-4.8	0.5	5.1	4.7	0.3	-7	-13.9	-18.5	-8.03333	26.5	0.958941	0.00494583
G078570E35111N	35.1107	78.5696	0.094	5617	5918	5779	30.9	348	429	0	0	0	0	0	5	19	11	11	0	0	0	46	19	202.517	46	0	-21.2	-19.5	-13.7	-7.9	-4.7	0.7	5.3	4.9	0.5	-7	-13.8	-18.4	-7.9	26.5	1.06397	0.0093491
G078566E35074N	35.0735	78.5656	0.268	5741	6187	5993	29.8	70	902	0	0	0	0	0	5	19	11	11	0	0	0	46	19	202.517	46	0	-21.2	-19.5	-13.7	-7.9	-4.7	0.7	5.3	4.9	0.5	-7	-13.8	-18.4	-7.9	26.5	1.06397	0.0093491
G078558E35084N	35.0836	78.5584	1.661	5622	6190	5940	23.2	39	2220	0	0	0	0	0	5	19	11	11	0	0	0	46	19	202.517	46	0	-21.2	-19.5	-13.7	-7.9	-4.7	0.7	5.3	4.9	0.5	-7	-13.8	-18.4	-7.9	26.5	1.06397	0.0093491
G078548E35090N	35.0896	78.5483	0.954	5610	6157	5881	30	5	1171	0	0	0	0	0	5	19	11	11	0	0	0	46	19	202.517	46	0	-21.2	-19.5	-13.7	-7.9	-4.7	0.7	5.3	4.9	0.5	-7	-13.8	-18.4	-7.9	26.5	1.06397	0.0093491
G078570E35084N	35.0838	78.5702	0.14	5639	6106	5849	34.4	48	680	0	0	0	0	0	5	19	11	11	0	0	0	46	19	202.517	46	0	-21.2	-19.5	-13.7	-7.9	-4.7	0.7	5.3	4.9	0.5	-7	-13.8	-18.4	-7.9	26.5	1.06397	0.0093491
G078546E35131N	35.1309	78.5459	0.034	5814	5950	5900	25.8	16	214	0	0	0	0	0	5	19	11	11	0	0	0	46	19	202.517	46	0	-21.2	-19.5	-13.7	-7.9	-4.7	0.7	5.3	4.9	0.5	-7	-13.8	-18.4	-7.9	26.5	1.06397	0.0093491
G078507E35145N	35.1445	78.5067	0.041	5866	6007	5917	18.4	54	251	0	0	0	0	0	5	19	11	11	0	0	0	46	19	202.517	46	0	-21.2	-19.5	-13.7	-7.9	-4.7	0.7	5.3	4.9	0.5	-7	-13.8	-18.4	-7.9	26.5	1.06397	0.0093491
G078561E35155N	35.1547	78.5607	0.68	5614	6104	5919	24.5	19	1302	0	0	0	0	0	5	19	11	11	0	0	0	46	19	202.517	46	0	-21.2	-19.5	-13.7	-7.9	-4.7	0.7	5.3	4.9	0.5	-7	-13.8	-18.4	-7.9	26.5	1.06397	0.0093491
G078553E35159N	35.1589	78.5528	0.952	5620	6077	5889	25.6	20	1200	0	0	0	0	0	5	19	11	11	0	0	0	46	19	202.517	46	0	-21.2	-19.5	-13.7	-7.9	-4.7	0.7	5.3	4.9	0.5	-7	-13.8	-18.4	-7.9	26.5	1.06397	0.0093491
G078536E35165N	35.1652	78.5357	1.811	5615	6110	5889	23.6	15	2242	0	0	0	0	0	5	19	11	11	0	0	0	46	19	202.517	46	0	-21.2	-19.5	-13.7	-7.9	-4.7	0.7	5.3	4.9	0.5	-7	-13.8	-18.4	-7.9	26.5	1.06397	0.0093491
G078526E35169N	35.1689	78.5259	0.942	5635	6240	5840	21.3	41	1822	1	0	0	0	3	3	2	5	2	0	0	0	16	5	202.517	12	4	-21.7	-20.1	-14.2	-8.3	-5.1	0.3	4.8	4.4	0	-7.4	-14.3	-18.9	-8.375	26.5	0.728196	0.00222562
G078514E35172N	35.1719	78.5137	1.181	5679	6239	5932	27.4	38	1286	1	0	0	0	3	3	2	5	2	0	0	0	16	5	202.517	12	4	-21.7	-20.1	-14.2	-8.3	-5.1	0.3	4.8	4.4	0	-7.4	-14.3	-18.9	-8.375	26.5	0.728196	0.00222562
G078513E35006N	35.0063	78.5126	0.276	5634	6042	5849	27.6	25	1001	0	0	0	0	0	5	19	11	11	0	0	0	46	19	202.517	46	0	-21.2	-19.5	-13.7	-7.9	-4.7	0.7	5.3	4.9	0.5	-7	-13.8	-18.4	-7.9	26.5	1.06397	0.0093491
G078447E34938N	34.9382	78.4472	0.052	5716	5833	5775	24.8	40	215	0	0	0	0	2	3	8	11	0	0	0	0	24	11	360.974	22	2	-21.4	-19.9	-14.2	-8.5	-5.3	0.1	4.6	4.2	-0.1	-7.4	-14.1	-18.5	-8.375	26	1.23233	0.00564965
G078501E34915N	34.9149	78.5011	0.039	5969	6120	6068	28.1	85	334	0	0	0	5	3	0	9	9	0	0	0	0	26	9	360.974	18	8	-20.9	-19.3	-13.6	-7.8	-4.6	0.8	5.3	4.9	0.6	-6.9	-13.6	-18.1	-7.76667	26.2	1.03943	0.00516239
G078451E34955N	34.9546	78.4507	14.779	5572	6448	5919	14.9	99	6199	0	0	0	0	2	3	8	11	0	0	0	0	24	11	360.974	22	2	-21.4	-19.9	-14.2	-8.5	-5.3	0.1	4.6	4.2	-0.1	-7.4	-14.1	-18.5	-8.375	26	1.23233	0.00564965
G078532E34935N	34.9351	78.5323	0.138	5715	5937	5849	24.2	353	477	0	0	0	5	3	0	9	9	0	0	0	0	26	9	360.974	18	8	-20.9	-19.3	-13.6	-7.8	-4.6	0.8	5.3	4.9	0.6	-6.9	-13.6	-18.1	-7.76667	26.2	1.03943	0.00516239
G078503E34934N	34.9344	78.5033	0.18	5637	5956	5790	29.6	28	626	0	0	0	5	3	0	9	9	0	0	0	0	26	9	360.974	18	8	-20.9	-19.3	-13.6	-7.8	-4.6	0.8	5.3	4.9	0.6	-6.9	-13.6	-18.1	-7.76667	26.2	1.03943	0.00516239
G078517E34923N	34.9231	78.5167	0.422	5611	6082	5877	28.3	46	1060	0	0	0	5	3	0	9	9	0	0	0	0	26	9	360.974	18	8	-20.9	-19.3	-13.6	-7.8	-4.6	0.8	5.3	4.9	0.6	-6.9	-13.6	-18.1	-7.76667	26.2	1.03943	0.00516239
G078507E34926N	34.926	78.5071	1.619	5609	6271	5905	22.9	44	2289	0	0	0	5	3	0	9	9	0	0	0	0	26	9	360.974	18	8	-20.9	-19.3	-13.6	-7.8	-4.6	0.8	5.3	4.9	0.6	-6.9	-13.6	-18.1	-7.76667	26.2	1.03943	0.00516239
G078536E34941N	34.9411	78.5361	0.075	5694	5863	5788	27.6	347	325	0	0	0	5	3	0	9	9	0	0	0	0	26	9	360.974	18	8	-20.9	-19.3	-13.6	-7.8	-4.6	0.8	5.3	4.9	0.6	-6.9	-13.6	-18.1	-7.76667	26.2	1.03943	0.00516239
G078475E34921N	34.9207	78.4747	4.969	5577	6273	5909	19.7	6	3609	0	0	0	0	2	3	8	11	0	0	0	0	24	11	360.974	22	2	-21.4	-19.9	-14.2	-8.5	-5.3	0.1	4.6	4.2	-0.1	-7.4	-14.1	-18.5	-8.375	26	1.23233	0.00564965
G078471E34929N	34.9292	78.4711	0.217	5710	5876	5783	26.8	356	383	0	0	0	0	2	3	8	11	0	0	0	0	24	11	360.974	22	2	-21.4	-19.9	-14.2	-8.5	-5.3	0.1	4.6	4.2	-0.1	-7.4	-14.1	-18.5	-8.375	26	1.23233	0.00564965
G078459E34923N	34.923	78.4588	3.207	5598	6097	5844	17.1	357	2211	0	0	0	0	2	3	8	11	0	0	0	0	24	11	360.974	22	2	-21.4	-19.9	-14.2	-8.5	-5.3	0.1	4.6	4.2	-0.1	-7.4	-14.1	-18.5	-8.375	26	1.23233	0.00564965
G078620E34889N	34.889	78.6203	0.035	5790	5958	5896	20.9	59	378	0	0	0	5	3	0	9	9	0	0	0	0	26	9	360.974	18	8	-20.9	-19.3	-13.6	-7.8	-4.6	0.8	5.3	4.9	0.6	-6.9	-13.6	-18.1	-7.76667	26.2	1.03943	0.00516239
G078618E34894N	34.8939	78.6179	0.155	5729	6012	5892	30.5	50	627	0	0	0	5	3	0	9	9	0	0	0	0	26	9	360.974	18	8	-20.9	-19.3	-13.6	-7.8	-4.6	0.8	5.3	4.9	0.6	-6.9	-13.6	-18.1	-7.76667	26.2	1.03943	0.00516239
G078636E34884N	34.8843	78.6362	0.353	5677	6026	5857	32.3	16	796	0	0	0	5	3	0	9	9	0	0	0	0	26	9	360.974	18	8	-20.9	-19.3	-13.6	-7.8	-4.6	0.8	5.3	4.9	0.6	-6.9	-13.6	-18.1	-7.76667	26.2	1.03943	0.00516239
G078677E34897N	34.8973	78.6767	0.051	5727	5920	5835	34.2	10	280	0	0	0	1	1	1	11	9	2	0	0	0	25	11	360.974	23	2	-20.5	-18.8	-13	-7.2	-3.9	1.5	6	5.6	1.2	-6.4	-13.2	-17.8	-7.20833	26.5	1.19881	0.00572498
G078657E34854N	34.8541	78.6566	1.002	5670	6024	5841	21.9	12	1444	0	0	0	5	3	0	9	9	0	0	0	0	26	9	360.974	18	8	-20.9	-19.3	-13.6	-7.8	-4.6	0.8	5.3	4.9	0.6	-6.9	-13.6	-18.1	-7.76667	26.2	1.03943	0.00516239
G078668E34864N	34.8642	78.6677	0.049	5683	5767	5720	26.5	43	127	0	0	0	1	1	1	11	9	2	0	0	0	25	11	360.974	23	2	-20.5	-18.8	-13	-7.2	-3.9	1.5	6	5.6	1.2	-6.4	-13.2	-17.8	-7.20833	26.5	1.19881	0.00572498
G078641E34881N	34.8811	78.641	0.351	5624	5960	5854	24	8	869	0	0	0	5	3	0	9	9	0	0	0	0	26	9	360.974	18	8	-20.9	-19.3	-13.6	-7.8	-4.6	0.8	5.3	4.9	0.6	-6.9	-13.6	-18.1	-7.76667	26.2	1.03943	0.00516239
G078649E34883N	34.8825	78.6487	0.209	5626	5888	5757	27.7	23	541	0	0	0	5	3	0	9	9	0	0	0	0	26	9	360.974	18	8	-20.9	-19.3	-13.6	-7.8	-4.6	0.8	5.3	4.9	0.6	-6.9	-13.6	-18.1	-7.76667	26.2	1.03943	0.00516239
G078681E34896N	34.896	78.6805	0.083	5720	5925	5862	27.5	28	379	0	0	0	1	1	1	11	9	2	0	0	0	25	11	360.974	23	2	-20.5	-18.8	-13	-7.2	-3.9	1.5	6	5.6	1.2	-6.4	-13.2	-17.8	-7.20833	26.5	1.19881	0.00572498
G079488E34457N	34.457	79.4878	0.041	5785	6021	5918	21.9	274	577	0	1	0	0	1	6	17	16	4	0	0	0	45	17	360.974	43	2	-20.6	-18.8	-13.4	-7.7	-4.2	1.5	6	5.6	1	-7	-13.8	-18.3	-7.475	26.6	1.06044	0.00911554
G079485E34453N	34.4531	79.4854	0.484	5812	6168	6069	23.6	313	862	0	1	0	0	1	6	17	16	4	0	0	0	45	17	360.974	43	2	-20.6	-18.8	-13.4	-7.7	-4.2	1.5	6	5.6	1	-7	-13.8	-18.3	-7.475	26.6	1.06044	0.00911554
G079468E34463N	34.4627	79.4678	0.116	5783	6039	5921	27.6	76	738	0	1	0	0	1	6	17	16	4	0	0	0	45	17	360.974	43	2	-20.6	-18.8	-13.4	-7.7	-4.2	1.5	6	5.6	1	-7	-13.8	-18.3	-7.475	26.6	1.06044	0.00911554
G079472E34468N	34.4681	79.4717	0.325	5724	6016	5866	28.3	7	678	0	1	0	0	1	6	17	16	4	0	0	0	45	17	360.974	43	2	-20.6	-18.8	-13.4	-7.7	-4.2	1.5	6	5.6	1	-7	-13.8	-18.3	-7.475	26.6	1.06044	0.00911554
G079488E34462N	34.4618	79.4884	0.215	5700	6064	5970	21.7	328	892	0	1	0	0	1	6	17	16	4	0	0	0	45	17	360.974	43	2	-20.6	-18.8	-13.4	-7.7	-4.2	1.5	6	5.6	1	-7	-13.8	-18.3	-7.475	26.6	1.06044	0.00911554
G079416E34457N	34.4572	79.4162	0.032	5734	5854	5776	28.4	348	202	0	1	0	0	1	6	17	16	4	0	0	0	45	17	360.974	43	2	-20.6	-18.8	-13.4	-7.7	-4.2	1.5	6	5.6	1	-7	-13.8	-18.3	-7.475	26.6	1.06044	0.00911554
G079160E34461N	34.461	79.1597	0.859	5729	5944	5823	16.2	350	1142	0	0	0	0	2	7	5	4	3	0	0	0	21	7	360.974	19	2	-20.3	-18.6	-13.2	-7.6	-4.2	1.5	6	5.5	1.1	-6.7	-13.4	-17.8	-7.30833	26.3	0.837304	0.00335881
G079181E34463N	34.4627	79.1812	0.085	5768	5846	5808	15.6	336	325	0	0	0	0	7	7	6	15	11	1	1	0	48	15	360.974	40	7	-20.5	-18.7	-13.4	-7.7	-4.2	1.5	6	5.5	1	-6.9	-13.7	-18.1	-7.43333	26.5	0.749979	0.0068766
G079284E34461N	34.4614	79.2835	0.03	5704	5755	5735	19.8	32	135	0	0	0	0	7	7	6	15	11	1	1	0	48	15	360.974	40	7	-20.5	-18.7	-13.4	-7.7	-4.2	1.5	6	5.5	1	-6.9	-13.7	-18.1	-7.43333	26.5	0.749979	0.0068766
G079421E34452N	34.452	79.4208	0.608	5702	6116	5968	27.8	30	862	0	1	0	0	1	6	17	16	4	0	0	0	45	17	360.974	43	2	-20.6	-18.8	-13.4	-7.7	-4.2	1.5	6	5.6	1	-7	-13.8	-18.3	-7.475	26.6	1.06044	0.00911554
G079501E34461N	34.4612	79.5009	2.83	5768	6310	5983	19.3	337	2887	0	0	0	0	2	4	18	28	1	0	0	0	53	28	360.974	51	2	-21.3	-19.5	-14.2	-8.5	-5	0.8	5.3	4.9	0.3	-7.8	-14.7	-19.1	-8.23333	26.6	1.44088	0.0145877
G079442E34463N	34.4625	79.442	0.224	5677	6016	5797	25.5	3	849	0	1	0	0	1	6	17	16	4	0	0	0	45	17	360.974	43	2	-20.6	-18.8	-13.4	-7.7	-4.2	1.5	6	5.6	1	-7	-13.8	-18.3	-7.475	26.6	1.06044	0.00911554
G079183E34470N	34.4701	79.1831	0.034	5708	5783	5746	26.2	4	112	0	0	0	0	7	7	6	15	11	1	1	0	48	15	360.974	40	7	-20.5	-18.7	-13.4	-7.7	-4.2	1.5	6	5.5	1	-6.9	-13.7	-18.1	-7.43333	26.5	0.749979	0.0068766
G079177E34485N	34.4851	79.1766	0.126	5666	5870	5785	25.9	5	379	0	0	0	0	7	7	6	15	11	1	1	0	48	15	360.974	40	7	-20.5	-18.7	-13.4	-7.7	-4.2	1.5	6	5.5	1	-6.9	-13.7	-18.1	-7.43333	26.5	0.749979	0.0068766
G079183E34487N	34.4865	79.1828	0.05	5679	5759	5724	27.3	2	180	0	0	0	0	7	7	6	15	11	1	1	0	48	15	360.974	40	7	-20.5	-18.7	-13.4	-7.7	-4.2	1.5	6	5.5	1	-6.9	-13.7	-18.1	-7.43333	26.5	0.749979	0.0068766
G079315E34500N	34.5003	79.3149	0.032	5719	5806	5765	23.7	10	214	0	0	0	1	3	2	24	8	5	0	0	0	43	24	360.974	39	4	-20.5	-18.7	-13.4	-7.7	-4.2	1.5	6	5.5	1	-6.9	-13.7	-18.1	-7.43333	26.5	1.31649	0.0108136
G079472E34454N	34.4544	79.4717	1.674	5711	6202	5909	22.9	36	1301	0	1	0	0	1	6	17	16	4	0	0	0	45	17	360.974	43	2	-20.6	-18.8	-13.4	-7.7	-4.2	1.5	6	5.6	1	-7	-13.8	-18.3	-7.475	26.6	1.06044	0.00911554
G079450E34456N	34.4556	79.4503	3.931	5692	6199	5923	19.1	354	2907	0	1	0	0	1	6	17	16	4	0	0	0	45	17	360.974	43	2	-20.6	-18.8	-13.4	-7.7	-4.2	1.5	6	5.6	1	-7	-13.8	-18.3	-7.475	26.6	1.06044	0.00911554
G079170E34459N	34.4591	79.17	0.508	5722	5936	5822	15.8	24	1108	0	0	0	0	7	7	6	15	11	1	1	0	48	15	360.974	40	7	-20.5	-18.7	-13.4	-7.7	-4.2	1.5	6	5.5	1	-6.9	-13.7	-18.1	-7.43333	26.5	0.749979	0.0068766
G079150E34454N	34.4535	79.1497	0.227	5736	5910	5818	13.8	326	728	0	0	0	0	2	7	5	4	3	0	0	0	21	7	360.974	19	2	-20.3	-18.6	-13.2	-7.6	-4.2	1.5	6	5.5	1.1	-6.7	-13.4	-17.8	-7.30833	26.3	0.837304	0.00335881
G079154E34455N	34.4553	79.1535	0.039	5826	5928	5869	18.9	301	451	0	0	0	0	2	7	5	4	3	0	0	0	21	7	360.974	19	2	-20.3	-18.6	-13.2	-7.6	-4.2	1.5	6	5.5	1.1	-6.7	-13.4	-17.8	-7.30833	26.3	0.837304	0.00335881
G079410E34451N	34.4514	79.41	0.093	5749	5895	5794	23	336	302	0	1	0	0	1	6	17	16	4	0	0	0	45	17	360.974	43	2	-20.6	-18.8	-13.4	-7.7	-4.2	1.5	6	5.6	1	-7	-13.8	-18.3	-7.475	26.6	1.06044	0.00911554
G079402E34449N	34.4489	79.4024	0.05	5731	5811	5781	23.6	347	141	0	1	0	0	1	6	17	16	4	0	0	0	45	17	360.974	43	2	-20.6	-18.8	-13.4	-7.7	-4.2	1.5	6	5.6	1	-7	-13.8	-18.3	-7.475	26.6	1.06044	0.00911554
G079432E34452N	34.4523	79.4322	0.063	5761	6010	5900	31.4	305	481	0	1	0	0	1	6	17	16	4	0	0	0	45	17	360.974	43	2	-20.6	-18.8	-13.4	-7.7	-4.2	1.5	6	5.6	1	-7	-13.8	-18.3	-7.475	26.6	1.06044	0.00911554
G079269E34443N	34.4432	79.2685	0.088	5784	5858	5819	18.1	349	500	0	0	0	0	7	7	6	15	11	1	1	0	48	15	360.974	40	7	-20.5	-18.7	-13.4	-7.7	-4.2	1.5	6	5.5	1	-6.9	-13.7	-18.1	-7.43333	26.5	0.749979	0.0068766
G079162E34447N	34.4471	79.1616	0.068	5807	5910	5857	16.4	43	182	0	0	0	0	2	7	5	4	3	0	0	0	21	7	360.974	19	2	-20.3	-18.6	-13.2	-7.6	-4.2	1.5	6	5.5	1.1	-6.7	-13.4	-17.8	-7.30833	26.3	0.837304	0.00335881
G079258E34454N	34.454	79.2579	0.149	5745	5869	5806	21.9	8	293	0	0	0	0	7	7	6	15	11	1	1	0	48	15	360.974	40	7	-20.5	-18.7	-13.4	-7.7	-4.2	1.5	6	5.5	1	-6.9	-13.7	-18.1	-7.43333	26.5	0.749979	0.0068766
G079166E34460N	34.4598	79.166	0.03	5860	5890	5873	11.1	11	158	0	0	0	0	2	7	5	4	3	0	0	0	21	7	360.974	19	2	-20.3	-18.6	-13.2	-7.6	-4.2	1.5	6	5.5	1.1	-6.7	-13.4	-17.8	-7.30833	26.3	0.837304	0.00335881
G079205E34426N	34.4264	79.2053	0.37	5716	5946	5832	20	41	622	0	0	0	0	7	7	6	15	11	1	1	0	48	15	360.974	40	7	-20.5	-18.7	-13.4	-7.7	-4.2	1.5	6	5.5	1	-6.9	-13.7	-18.1	-7.43333	26.5	0.749979	0.0068766
G079223E34426N	34.426	79.2226	0.648	5744	6086	5868	18.2	338	1280	0	0	0	0	7	7	6	15	11	1	1	0	48	15	360.974	40	7	-20.5	-18.7	-13.4	-7.7	-4.2	1.5	6	5.5	1	-6.9	-13.7	-18.1	-7.43333	26.5	0.749979	0.0068766
G079238E34425N	34.4249	79.2377	0.401	5796	6079	5892	18.9	34	702	0	0	0	0	7	7	6	15	11	1	1	0	48	15	360.974	40	7	-20.5	-18.7	-13.4	-7.7	-4.2	1.5	6	5.5	1	-6.9	-13.7	-18.1	-7.43333	26.5	0.749979	0.0068766
G079166E34435N	34.4349	79.1664	0.033	5763	5852	5808	17.5	25	292	0	0	0	0	7	7	6	15	11	1	1	0	48	15	360.974	40	7	-20.5	-18.7	-13.4	-7.7	-4.2	1.5	6	5.5	1	-6.9	-13.7	-18.1	-7.43333	26.5	0.749979	0.0068766
G079178E34437N	34.4371	79.1777	0.041	5720	5780	5750	22.1	13	215	0	0	0	0	7	7	6	15	11	1	1	0	48	15	360.974	40	7	-20.5	-18.7	-13.4	-7.7	-4.2	1.5	6	5.5	1	-6.9	-13.7	-18.1	-7.43333	26.5	0.749979	0.0068766
G079228E34430N	34.43	79.228	0.491	5705	6081	5852	19.3	9	1363	0	0	0	0	7	7	6	15	11	1	1	0	48	15	360.974	40	7	-20.5	-18.7	-13.4	-7.7	-4.2	1.5	6	5.5	1	-6.9	-13.7	-18.1	-7.43333	26.5	0.749979	0.0068766
G079224E34436N	34.4358	79.2244	0.054	5728	5840	5788	20.4	32	376	0	0	0	0	7	7	6	15	11	1	1	0	48	15	360.974	40	7	-20.5	-18.7	-13.4	-7.7	-4.2	1.5	6	5.5	1	-6.9	-13.7	-18.1	-7.43333	26.5	0.749979	0.0068766
G079236E34421N	34.4211	79.2362	0.053	5897	5976	5933	17.2	331	316	0	0	0	0	7	7	6	15	11	1	1	0	48	15	360.974	40	7	-20.5	-18.7	-13.4	-7.7	-4.2	1.5	6	5.5	1	-6.9	-13.7	-18.1	-7.43333	26.5	0.749979	0.0068766
G079406E34418N	34.4184	79.4064	0.04	5944	6099	6003	28.6	40	320	0	1	0	0	1	6	17	16	4	0	0	0	45	17	360.974	43	2	-20.6	-18.8	-13.4	-7.7	-4.2	1.5	6	5.6	1	-7	-13.8	-18.3	-7.475	26.6	1.06044	0.00911554
G079412E34416N	34.4155	79.4121	0.072	5772	6068	5987	28.9	22	584	0	1	0	0	1	6	17	16	4	0	0	0	45	17	360.974	43	2	-20.6	-18.8	-13.4	-7.7	-4.2	1.5	6	5.6	1	-7	-13.8	-18.3	-7.475	26.6	1.06044	0.00911554
G079355E34436N	34.4355	79.3546	0.048	5772	5864	5811	18	35	348	0	1	0	0	1	6	17	16	4	0	0	0	45	17	360.974	43	2	-20.6	-18.8	-13.4	-7.7	-4.2	1.5	6	5.6	1	-7	-13.8	-18.3	-7.475	26.6	1.06044	0.00911554
G079517E34458N	34.458	79.5165	0.49	5946	6311	6156	21.8	130	1061	0	0	0	0	2	4	18	28	1	0	0	0	53	28	360.974	51	2	-21.3	-19.5	-14.2	-8.5	-5	0.8	5.3	4.9	0.3	-7.8	-14.7	-19.1	-8.23333	26.6	1.44088	0.0145877
G079523E34477N	34.477	79.5225	0.705	5753	6205	5867	24	45	1045	0	0	0	0	2	4	18	28	1	0	0	0	53	28	360.974	51	2	-21.3	-19.5	-14.2	-8.5	-5	0.8	5.3	4.9	0.3	-7.8	-14.7	-19.1	-8.23333	26.6	1.44088	0.0145877
G079566E34458N	34.4575	79.5655	0.023	5954	6050	5998	21.7	117	426	0	0	0	0	2	4	18	28	1	0	0	0	53	28	360.974	51	2	-21.3	-19.5	-14.2	-8.5	-5	0.8	5.3	4.9	0.3	-7.8	-14.7	-19.1	-8.23333	26.6	1.44088	0.0145877
G079568E34461N	34.4608	79.5677	0.811	5747	6134	5932	19.5	341	1572	0	0	0	0	2	4	18	28	1	0	0	0	53	28	360.974	51	2	-21.3	-19.5	-14.2	-8.5	-5	0.8	5.3	4.9	0.3	-7.8	-14.7	-19.1	-8.23333	26.6	1.44088	0.0145877
G079511E34472N	34.4723	79.5107	1.98	5677	6314	5983	21.1	340	2137	0	0	0	0	2	4	18	28	1	0	0	0	53	28	360.974	51	2	-21.3	-19.5	-14.2	-8.5	-5	0.8	5.3	4.9	0.3	-7.8	-14.7	-19.1	-8.23333	26.6	1.44088	0.0145877
G079581E34462N	34.4622	79.5814	0.663	5756	6134	5944	21.7	21	1166	0	0	0	0	2	4	18	28	1	0	0	0	53	28	360.974	51	2	-21.3	-19.5	-14.2	-8.5	-5	0.8	5.3	4.9	0.3	-7.8	-14.7	-19.1	-8.23333	26.6	1.44088	0.0145877
G079574E34470N	34.4702	79.5742	0.072	6067	6165	6111	18.6	90	255	0	0	0	0	2	4	18	28	1	0	0	0	53	28	360.974	51	2	-21.3	-19.5	-14.2	-8.5	-5	0.8	5.3	4.9	0.3	-7.8	-14.7	-19.1	-8.23333	26.6	1.44088	0.0145877
G079547E34470N	34.4699	79.5466	0.157	5772	6000	5876	23.2	333	538	0	0	0	0	2	4	18	28	1	0	0	0	53	28	360.974	51	2	-21.3	-19.5	-14.2	-8.5	-5	0.8	5.3	4.9	0.3	-7.8	-14.7	-19.1	-8.23333	26.6	1.44088	0.0145877
G079552E34470N	34.4703	79.5517	0.12	5788	6060	5888	24.7	37	325	0	0	0	0	2	4	18	28	1	0	0	0	53	28	360.974	51	2	-21.3	-19.5	-14.2	-8.5	-5	0.8	5.3	4.9	0.3	-7.8	-14.7	-19.1	-8.23333	26.6	1.44088	0.0145877
G079540E34485N	34.4846	79.5395	0.74	5717	5998	5884	18.3	20	1505	0	0	0	0	2	4	18	28	1	0	0	0	53	28	360.974	51	2	-21.3	-19.5	-14.2	-8.5	-5	0.8	5.3	4.9	0.3	-7.8	-14.7	-19.1	-8.23333	26.6	1.44088	0.0145877
G079579E34478N	34.4782	79.5794	0.073	5898	6040	5940	24	60	475	0	0	0	0	2	4	18	28	1	0	0	0	53	28	360.974	51	2	-21.3	-19.5	-14.2	-8.5	-5	0.8	5.3	4.9	0.3	-7.8	-14.7	-19.1	-8.23333	26.6	1.44088	0.0145877
G079544E34490N	34.4904	79.5444	0.123	5751	5934	5859	21.1	10	250	0	0	0	0	2	4	18	28	1	0	0	0	53	28	360.974	51	2	-21.3	-19.5	-14.2	-8.5	-5	0.8	5.3	4.9	0.3	-7.8	-14.7	-19.1	-8.23333	26.6	1.44088	0.0145877
G079552E34489N	34.4891	79.5523	0.088	5725	5941	5857	26.3	56	576	0	0	0	0	2	4	18	28	1	0	0	0	53	28	360.974	51	2	-21.3	-19.5	-14.2	-8.5	-5	0.8	5.3	4.9	0.3	-7.8	-14.7	-19.1	-8.23333	26.6	1.44088	0.0145877
G079570E34473N	34.4732	79.57	0.421	5725	6162	6002	29.6	343	927	0	0	0	0	2	4	18	28	1	0	0	0	53	28	360.974	51	2	-21.3	-19.5	-14.2	-8.5	-5	0.8	5.3	4.9	0.3	-7.8	-14.7	-19.1	-8.23333	26.6	1.44088	0.0145877
G079522E34463N	34.4628	79.5218	1.154	5785	6303	5983	22	69	1834	0	0	0	0	2	4	18	28	1	0	0	0	53	28	360.974	51	2	-21.3	-19.5	-14.2	-8.5	-5	0.8	5.3	4.9	0.3	-7.8	-14.7	-19.1	-8.23333	26.6	1.44088	0.0145877
G079585E34460N	34.4597	79.585	0.031	5958	6122	6018	23.4	118	503	0	0	0	0	2	4	18	28	1	0	0	0	53	28	360.974	51	2	-21.3	-19.5	-14.2	-8.5	-5	0.8	5.3	4.9	0.3	-7.8	-14.7	-19.1	-8.23333	26.6	1.44088	0.0145877
G079113E34496N	34.4956	79.1128	0.035	5768	5827	5804	11.4	36	230	0	0	0	0	2	7	5	4	3	0	0	0	21	7	360.974	19	2	-20.3	-18.6	-13.2	-7.6	-4.2	1.5	6	5.5	1.1	-6.7	-13.4	-17.8	-7.30833	26.3	0.837304	0.00335881
G079101E34498N	34.4978	79.1011	0.065	5737	5806	5768	25.9	341	160	0	0	0	0	2	7	5	4	3	0	0	0	21	7	360.974	19	2	-20.3	-18.6	-13.2	-7.6	-4.2	1.5	6	5.5	1.1	-6.7	-13.4	-17.8	-7.30833	26.3	0.837304	0.00335881
G079085E34499N	34.4988	79.0853	0.217	5767	5931	5846	20.5	354	490	0	0	0	0	2	7	5	4	3	0	0	0	21	7	360.974	19	2	-20.3	-18.6	-13.2	-7.6	-4.2	1.5	6	5.5	1.1	-6.7	-13.4	-17.8	-7.30833	26.3	0.837304	0.00335881
G079110E34498N	34.4979	79.1103	0.04	5765	5835	5804	14.8	45	427	0	0	0	0	2	7	5	4	3	0	0	0	21	7	360.974	19	2	-20.3	-18.6	-13.2	-7.6	-4.2	1.5	6	5.5	1.1	-6.7	-13.4	-17.8	-7.30833	26.3	0.837304	0.00335881
G079118E34505N	34.5045	79.1184	0.043	5712	5812	5793	16.5	352	404	0	1	0	0	4	0	8	10	4	1	0	0	28	10	360.974	23	5	-20.9	-19.2	-13.8	-8	-4.7	0.9	5.5	5	0.6	-7.2	-14	-18.4	-7.85	26.4	0.905386	0.00484256
G079098E34510N	34.5097	79.0981	0.037	5732	5807	5771	23.7	26	275	0	1	0	0	4	0	8	10	4	1	0	0	28	10	360.974	23	5	-20.9	-19.2	-13.8	-8	-4.7	0.9	5.5	5	0.6	-7.2	-14	-18.4	-7.85	26.4	0.905386	0.00484256
G079004E34587N	34.5867	79.0041	0.067	5750	5849	5809	18.2	59	334	0	1	0	0	4	0	8	10	4	1	0	0	28	10	360.974	23	5	-20.9	-19.2	-13.8	-8	-4.7	0.9	5.5	5	0.6	-7.2	-14	-18.4	-7.85	26.4	0.905386	0.00484256
G079031E34586N	34.5856	79.031	0.088	5797	5867	5833	22	15	215	0	1	0	0	4	0	8	10	4	1	0	0	28	10	360.974	23	5	-20.9	-19.2	-13.8	-8	-4.7	0.9	5.5	5	0.6	-7.2	-14	-18.4	-7.85	26.4	0.905386	0.00484256
G079003E34597N	34.5967	79.003	0.16	5702	5854	5778	20.5	360	506	0	1	0	0	4	0	8	10	4	1	0	0	28	10	360.974	23	5	-20.9	-19.2	-13.8	-8	-4.7	0.9	5.5	5	0.6	-7.2	-14	-18.4	-7.85	26.4	0.905386	0.00484256
G079012E34601N	34.6005	79.012	0.111	5691	5819	5751	18.5	7	444	0	1	0	0	4	0	8	10	4	1	0	0	28	10	360.974	23	5	-20.9	-19.2	-13.8	-8	-4.7	0.9	5.5	5	0.6	-7.2	-14	-18.4	-7.85	26.4	0.905386	0.00484256
G079023E34609N	34.6089	79.0226	0.269	5667	5836	5754	23.2	6	471	0	1	0	0	4	0	8	10	4	1	0	0	28	10	360.974	23	5	-20.9	-19.2	-13.8	-8	-4.7	0.9	5.5	5	0.6	-7.2	-14	-18.4	-7.85	26.4	0.905386	0.00484256
G079049E34616N	34.6157	79.0493	0.132	5637	5829	5760	25.8	357	471	0	1	0	0	4	0	8	10	4	1	0	0	28	10	360.974	23	5	-20.9	-19.2	-13.8	-8	-4.7	0.9	5.5	5	0.6	-7.2	-14	-18.4	-7.85	26.4	0.905386	0.00484256
G079063E34615N	34.615	79.0632	0.114	5786	5888	5839	21.2	25	484	0	1	0	0	4	0	8	10	4	1	0	0	28	10	360.974	23	5	-20.9	-19.2	-13.8	-8	-4.7	0.9	5.5	5	0.6	-7.2	-14	-18.4	-7.85	26.4	0.905386	0.00484256
G079126E34478N	34.4783	79.126	0.032	5796	5884	5841	26.5	316	280	0	0	0	0	2	7	5	4	3	0	0	0	21	7	360.974	19	2	-20.3	-18.6	-13.2	-7.6	-4.2	1.5	6	5.5	1.1	-6.7	-13.4	-17.8	-7.30833	26.3	0.837304	0.00335881
G079128E34480N	34.4802	79.1279	0.044	5753	5901	5838	25.9	323	395	0	0	0	0	2	7	5	4	3	0	0	0	21	7	360.974	19	2	-20.3	-18.6	-13.2	-7.6	-4.2	1.5	6	5.5	1.1	-6.7	-13.4	-17.8	-7.30833	26.3	0.837304	0.00335881
G079133E34482N	34.4815	79.1328	0.106	5730	5906	5819	22.9	21	451	0	0	0	0	2	7	5	4	3	0	0	0	21	7	360.974	19	2	-20.3	-18.6	-13.2	-7.6	-4.2	1.5	6	5.5	1.1	-6.7	-13.4	-17.8	-7.30833	26.3	0.837304	0.00335881
G078996E34598N	34.5984	78.996	0.083	5709	5836	5776	22.7	37	355	0	0	0	0	3	8	17	9	3	0	0	0	40	17	360.974	37	3	-21	-19.3	-13.9	-8.2	-4.8	0.7	5.3	4.8	0.4	-7.2	-14	-18.4	-7.96667	26.3	1.01275	0.00773831
G078994E34605N	34.6047	78.9939	0.033	5659	5733	5693	23.4	18	304	0	0	0	0	3	8	17	9	3	0	0	0	40	17	360.974	37	3	-21	-19.3	-13.9	-8.2	-4.8	0.7	5.3	4.8	0.4	-7.2	-14	-18.4	-7.96667	26.3	1.01275	0.00773831
G078725E35222N	35.2218	78.7247	0.202	5608	5857	5762	29	3	461	0	0	0	2	5	0	9	12	0	0	0	0	28	12	202.517	21	7	-21.1	-19.3	-13.4	-7.4	-4.2	1.2	5.7	5.3	0.8	-6.7	-13.6	-18.3	-7.58333	26.8	1.16145	0.00621217
G078548E35543N	35.5427	78.5475	0.282	5698	6214	6076	33.2	107	810	0	0	0	0	0	3	14	10	0	0	0	0	27	14	202.517	27	0	-19.9	-18	-11.7	-5.6	-2.4	2.8	7.2	6.8	2.3	-5.1	-12.1	-17.1	-6.06667	27.1	1.49988	0.00773578
G078865E35584N	35.5843	78.865	0.482	5746	6034	5904	17.8	329	1030	1	0	0	0	2	10	6	21	1	0	0	0	41	21	202.517	38	3	-21	-19.1	-12.9	-6.8	-3.5	1.8	6.2	5.8	1.3	-6.3	-13.4	-18.3	-7.18333	27.2	1.24333	0.00973762
G078861E35578N	35.5778	78.8609	0.219	5770	5995	5913	20.7	322	595	1	0	0	0	2	10	6	21	1	0	0	0	41	21	202.517	38	3	-21	-19.1	-12.9	-6.8	-3.5	1.8	6.2	5.8	1.3	-6.3	-13.4	-18.3	-7.18333	27.2	1.24333	0.00973762
G078800E35570N	35.5701	78.7999	0.078	5813	6045	5951	28.3	313	496	0	0	0	0	1	1	12	8	0	0	0	0	22	12	202.517	21	1	-21.5	-19.6	-13.5	-7.4	-4.1	1.1	5.6	5.2	0.7	-6.8	-13.9	-18.7	-7.74167	27.1	1.55546	0.00653679
G078807E35580N	35.5803	78.8071	0.39	5805	6181	6003	24.6	125	929	0	0	0	0	1	1	12	8	0	0	0	0	22	12	202.517	21	1	-21.5	-19.6	-13.5	-7.4	-4.1	1.1	5.6	5.2	0.7	-6.8	-13.9	-18.7	-7.74167	27.1	1.55546	0.00653679
G078815E35560N	35.5595	78.8148	0.544	5717	6080	5869	28.3	38	728	0	0	0	0	1	1	12	8	0	0	0	0	22	12	202.517	21	1	-21.5	-19.6	-13.5	-7.4	-4.1	1.1	5.6	5.2	0.7	-6.8	-13.9	-18.7	-7.74167	27.1	1.55546	0.00653679
G078808E35556N	35.556	78.8083	0.141	5842	6052	5927	19.7	306	683	0	0	0	0	1	1	12	8	0	0	0	0	22	12	202.517	21	1	-21.5	-19.6	-13.5	-7.4	-4.1	1.1	5.6	5.2	0.7	-6.8	-13.9	-18.7	-7.74167	27.1	1.55546	0.00653679
G078803E35551N	35.5507	78.8033	0.108	5736	5975	5857	31.7	16	429	0	0	0	0	1	1	12	8	0	0	0	0	22	12	202.517	21	1	-21.5	-19.6	-13.5	-7.4	-4.1	1.1	5.6	5.2	0.7	-6.8	-13.9	-18.7	-7.74167	27.1	1.55546	0.00653679
G078829E35560N	35.5598	78.8293	0.179	5719	5914	5810	27.9	11	437	0	0	0	0	1	1	12	8	0	0	0	0	22	12	202.517	21	1	-21.5	-19.6	-13.5	-7.4	-4.1	1.1	5.6	5.2	0.7	-6.8	-13.9	-18.7	-7.74167	27.1	1.55546	0.00653679
G078811E35604N	35.6041	78.8111	0.536	5681	6202	5877	25.6	9	1218	0	0	0	0	1	1	12	8	0	0	0	0	22	12	202.517	21	1	-21.5	-19.6	-13.5	-7.4	-4.1	1.1	5.6	5.2	0.7	-6.8	-13.9	-18.7	-7.74167	27.1	1.55546	0.00653679
G078741E35617N	35.617	78.7409	3.373	5675	6376	6004	22.1	45	2435	0	0	0	0	1	1	12	8	0	0	0	0	22	12	202.517	21	1	-21.5	-19.6	-13.5	-7.4	-4.1	1.1	5.6	5.2	0.7	-6.8	-13.9	-18.7	-7.74167	27.1	1.55546	0.00653679
G078698E35665N	35.6649	78.6984	0.255	5697	6064	5902	26.6	14	693	0	0	0	0	1	1	12	8	0	0	0	0	22	12	202.517	21	1	-21.5	-19.6	-13.5	-7.4	-4.1	1.1	5.6	5.2	0.7	-6.8	-13.9	-18.7	-7.74167	27.1	1.55546	0.00653679
G078689E35668N	35.6683	78.6885	0.146	5724	6122	5954	36.5	341	593	2	0	1	0	4	0	4	8	0	0	0	2	21	8	202.517	12	9	-21.9	-20.1	-13.9	-7.8	-4.5	0.8	5.2	4.8	0.3	-7.2	-14.3	-19.1	-8.14167	27.1	0.853563	0.00342403
G078709E35663N	35.6634	78.7091	0.242	5737	5987	5882	30.1	356	445	0	0	0	0	1	1	12	8	0	0	0	0	22	12	202.517	21	1	-21.5	-19.6	-13.5	-7.4	-4.1	1.1	5.6	5.2	0.7	-6.8	-13.9	-18.7	-7.74167	27.1	1.55546	0.00653679
G078727E35626N	35.6257	78.7268	0.466	5952	6361	6225	30.5	272	689	0	0	0	0	1	1	12	8	0	0	0	0	22	12	202.517	21	1	-21.5	-19.6	-13.5	-7.4	-4.1	1.1	5.6	5.2	0.7	-6.8	-13.9	-18.7	-7.74167	27.1	1.55546	0.00653679
G078859E35662N	35.662	78.8587	0.338	5669	6097	5886	25.9	352	1011	1	0	0	0	2	10	6	21	1	0	0	0	41	21	202.517	38	3	-21	-19.1	-12.9	-6.8	-3.5	1.8	6.2	5.8	1.3	-6.3	-13.4	-18.3	-7.18333	27.2	1.24333	0.00973762
G078658E35669N	35.6692	78.658	0.329	5733	6030	5922	30.3	14	492	0	0	0	0	3	8	2	13	0	0	0	0	26	13	202.517	23	3	-21	-19.1	-12.9	-6.7	-3.5	1.7	6.1	5.7	1.2	-6.2	-13.3	-18.2	-7.18333	27.1	1.30459	0.00647932
G078888E35583N	35.5829	78.8881	0.862	5635	6075	5782	27.7	10	955	1	0	0	0	2	10	6	21	1	0	0	0	41	21	202.517	38	3	-21	-19.1	-12.9	-6.8	-3.5	1.8	6.2	5.8	1.3	-6.3	-13.4	-18.3	-7.18333	27.2	1.24333	0.00973762
G078740E35542N	35.5421	78.7396	0.217	5778	6026	5923	27.6	41	555	0	0	0	0	1	1	12	8	0	0	0	0	22	12	202.517	21	1	-21.5	-19.6	-13.5	-7.4	-4.1	1.1	5.6	5.2	0.7	-6.8	-13.9	-18.7	-7.74167	27.1	1.55546	0.00653679
G078825E35193N	35.1927	78.8252	0.293	5645	6125	5965	24.1	45	1139	0	0	0	2	5	0	9	12	0	0	0	0	28	12	202.517	21	7	-21.1	-19.3	-13.4	-7.4	-4.2	1.2	5.7	5.3	0.8	-6.7	-13.6	-18.3	-7.58333	26.8	1.16145	0.00621217
G078822E35195N	35.1954	78.8223	0.032	5998	6093	6044	29.2	73	215	0	0	0	2	5	0	9	12	0	0	0	0	28	12	202.517	21	7	-21.1	-19.3	-13.4	-7.4	-4.2	1.2	5.7	5.3	0.8	-6.7	-13.6	-18.3	-7.58333	26.8	1.16145	0.00621217
G078898E35168N	35.1681	78.8982	0.562	5824	6271	6085	27.8	97	869	2	0	0	0	0	7	25	38	0	0	0	0	72	38	202.517	70	2	-20.9	-19	-13.1	-7.1	-3.8	1.6	6.1	5.7	1.1	-6.5	-13.5	-18.2	-7.3	27	1.46746	0.0201828
G078904E35177N	35.1767	78.9038	0.215	5875	6278	6011	26.7	123	904	2	0	0	0	0	7	25	38	0	0	0	0	72	38	202.517	70	2	-20.9	-19	-13.1	-7.1	-3.8	1.6	6.1	5.7	1.1	-6.5	-13.5	-18.2	-7.3	27	1.46746	0.0201828
G078908E35180N	35.1796	78.9077	0.024	6082	6123	6113	11.1	171	182	2	0	0	0	0	7	25	38	0	0	0	0	72	38	202.517	70	2	-20.9	-19	-13.1	-7.1	-3.8	1.6	6.1	5.7	1.1	-6.5	-13.5	-18.2	-7.3	27	1.46746	0.0201828
G078932E35176N	35.1763	78.9317	0.371	5643	6020	5872	25.1	3	914	2	0	0	0	0	7	25	38	0	0	0	0	72	38	202.517	70	2	-20.9	-19	-13.1	-7.1	-3.8	1.6	6.1	5.7	1.1	-6.5	-13.5	-18.2	-7.3	27	1.46746	0.0201828
G078926E35186N	35.1859	78.926	0.147	5617	6011	5829	26.1	30	488	2	0	0	0	0	7	25	38	0	0	0	0	72	38	202.517	70	2	-20.9	-19	-13.1	-7.1	-3.8	1.6	6.1	5.7	1.1	-6.5	-13.5	-18.2	-7.3	27	1.46746	0.0201828
G078888E35171N	35.171	78.8882	0.887	5745	6269	6021	22.8	333	1586	2	0	0	0	0	7	25	38	0	0	0	0	72	38	202.517	70	2	-20.9	-19	-13.1	-7.1	-3.8	1.6	6.1	5.7	1.1	-6.5	-13.5	-18.2	-7.3	27	1.46746	0.0201828
G078880E35202N	35.2023	78.8799	0.039	5796	5898	5873	24.5	344	266	2	0	0	0	0	7	25	38	0	0	0	0	72	38	202.517	70	2	-20.9	-19	-13.1	-7.1	-3.8	1.6	6.1	5.7	1.1	-6.5	-13.5	-18.2	-7.3	27	1.46746	0.0201828
G078887E35215N	35.2152	78.8868	0.038	5925	6026	5971	23.2	44	168	2	0	0	0	0	7	25	38	0	0	0	0	72	38	202.517	70	2	-20.9	-19	-13.1	-7.1	-3.8	1.6	6.1	5.7	1.1	-6.5	-13.5	-18.2	-7.3	27	1.46746	0.0201828
G078877E35236N	35.2357	78.8765	0.414	5795	6122	6002	26.7	321	763	2	0	0	0	0	7	25	38	0	0	0	0	72	38	202.517	70	2	-20.9	-19	-13.1	-7.1	-3.8	1.6	6.1	5.7	1.1	-6.5	-13.5	-18.2	-7.3	27	1.46746	0.0201828
G078869E35233N	35.2325	78.8688	0.149	5778	6070	5988	29.8	348	556	2	0	0	0	0	7	25	38	0	0	0	0	72	38	202.517	70	2	-20.9	-19	-13.1	-7.1	-3.8	1.6	6.1	5.7	1.1	-6.5	-13.5	-18.2	-7.3	27	1.46746	0.0201828
G078865E35233N	35.2326	78.8647	0.038	5830	6006	5938	34.7	359	334	2	0	0	0	0	7	25	38	0	0	0	0	72	38	202.517	70	2	-20.9	-19	-13.1	-7.1	-3.8	1.6	6.1	5.7	1.1	-6.5	-13.5	-18.2	-7.3	27	1.46746	0.0201828
G078833E35265N	35.2649	78.8333	0.644	5570	6068	5794	27.1	360	1080	0	0	0	2	5	0	9	12	0	0	0	0	28	12	202.517	21	7	-20.9	-19	-13.1	-7.1	-3.8	1.6	6.1	5.7	1.1	-6.5	-13.5	-18.2	-7.3	27	1.16145	0.00621217
G078826E35262N	35.2617	78.8256	0.191	5729	5965	5882	24.2	350	707	0	0	0	2	5	0	9	12	0	0	0	0	28	12	202.517	21	7	-21.1	-19.3	-13.4	-7.4	-4.2	1.2	5.7	5.3	0.8	-6.7	-13.6	-18.3	-7.58333	26.8	1.16145	0.00621217
G078844E35268N	35.2675	78.8443	0.058	5654	5946	5812	36.6	12	461	2	0	0	0	0	7	25	38	0	0	0	0	72	38	202.517	70	2	-20.9	-19	-13.1	-7.1	-3.8	1.6	6.1	5.7	1.1	-6.5	-13.5	-18.2	-7.3	27	1.46746	0.0201828
G078853E35263N	35.263	78.8528	0.882	5512	6008	5832	26.7	21	1087	2	0	0	0	0	7	25	38	0	0	0	0	72	38	202.517	70	2	-20.9	-19	-13.1	-7.1	-3.8	1.6	6.1	5.7	1.1	-6.5	-13.5	-18.2	-7.3	27	1.46746	0.0201828
G078861E35265N	35.2647	78.8607	0.03	5640	5784	5726	32.6	348	293	2	0	0	0	0	7	25	38	0	0	0	0	72	38	202.517	70	2	-20.9	-19	-13.1	-7.1	-3.8	1.6	6.1	5.7	1.1	-6.5	-13.5	-18.2	-7.3	27	1.46746	0.0201828
G078871E35258N	35.2583	78.8709	0.588	5516	5979	5810	29.5	15	783	2	0	0	0	0	7	25	38	0	0	0	0	72	38	202.517	70	2	-20.9	-19	-13.1	-7.1	-3.8	1.6	6.1	5.7	1.1	-6.5	-13.5	-18.2	-7.3	27	1.46746	0.0201828
G078860E35250N	35.2499	78.8598	0.12	5761	5967	5897	23.3	333	557	2	0	0	0	0	7	25	38	0	0	0	0	72	38	202.517	70	2	-20.9	-19	-13.1	-7.1	-3.8	1.6	6.1	5.7	1.1	-6.5	-13.5	-18.2	-7.3	27	1.46746	0.0201828
G078869E35251N	35.2506	78.8688	0.776	5810	6136	5987	15.5	316	1628	2	0	0	0	0	7	25	38	0	0	0	0	72	38	202.517	70	2	-20.9	-19	-13.1	-7.1	-3.8	1.6	6.1	5.7	1.1	-6.5	-13.5	-18.2	-7.3	27	1.46746	0.0201828
G078883E35242N	35.2423	78.8829	0.155	5913	6125	6048	20.5	83	309	2	0	0	0	0	7	25	38	0	0	0	0	72	38	202.517	70	2	-20.9	-19	-13.1	-7.1	-3.8	1.6	6.1	5.7	1.1	-6.5	-13.5	-18.2	-7.3	27	1.46746	0.0201828
G078885E35237N	35.2373	78.8847	0.347	5756	6158	5998	25.9	60	776	2	0	0	0	0	7	25	38	0	0	0	0	72	38	202.517	70	2	-20.9	-19	-13.1	-7.1	-3.8	1.6	6.1	5.7	1.1	-6.5	-13.5	-18.2	-7.3	27	1.46746	0.0201828
G078880E35253N	35.253	78.8803	1.158	5564	6124	5877	24.8	28	1503	2	0	0	0	0	7	25	38	0	0	0	0	72	38	202.517	70	2	-20.9	-19	-13.1	-7.1	-3.8	1.6	6.1	5.7	1.1	-6.5	-13.5	-18.2	-7.3	27	1.46746	0.0201828
G078889E35255N	35.2547	78.889	0.137	5623	5903	5780	28.8	349	608	2	0	0	0	0	7	25	38	0	0	0	0	72	38	202.517	70	2	-20.9	-19	-13.1	-7.1	-3.8	1.6	6.1	5.7	1.1	-6.5	-13.5	-18.2	-7.3	27	1.46746	0.0201828
G078893E35255N	35.2552	78.8928	0.047	5723	5916	5781	35.1	9	293	2	0	0	0	0	7	25	38	0	0	0	0	72	38	202.517	70	2	-20.9	-19	-13.1	-7.1	-3.8	1.6	6.1	5.7	1.1	-6.5	-13.5	-18.2	-7.3	27	1.46746	0.0201828
G078903E35258N	35.2579	78.9027	0.194	5802	6043	5968	25.8	72	426	2	0	0	0	0	7	25	38	0	0	0	0	72	38	202.517	70	2	-20.9	-19	-13.1	-7.1	-3.8	1.6	6.1	5.7	1.1	-6.5	-13.5	-18.2	-7.3	27	1.46746	0.0201828
G078901E35266N	35.2663	78.9009	0.564	5558	6085	5871	24.4	360	1157	2	0	0	0	0	7	25	38	0	0	0	0	72	38	202.517	70	2	-20.9	-19	-13.1	-7.1	-3.8	1.6	6.1	5.7	1.1	-6.5	-13.5	-18.2	-7.3	27	1.46746	0.0201828
G078910E35265N	35.2648	78.9098	0.489	5450	6088	5857	30.7	21	1120	2	0	0	0	0	7	25	38	0	0	0	0	72	38	202.517	70	2	-20.9	-19	-13.1	-7.1	-3.8	1.6	6.1	5.7	1.1	-6.5	-13.5	-18.2	-7.3	27	1.46746	0.0201828
G078891E35277N	35.2766	78.8906	0.069	5791	6038	5931	32.4	315	355	2	0	0	0	0	7	25	38	0	0	0	0	72	38	202.517	70	2	-20.9	-19	-13.1	-7.1	-3.8	1.6	6.1	5.7	1.1	-6.5	-13.5	-18.2	-7.3	27	1.46746	0.0201828
G078896E35281N	35.2809	78.8957	0.218	5597	5998	5825	42.6	339	507	2	0	0	0	0	7	25	38	0	0	0	0	72	38	202.517	70	2	-20.9	-19	-13.1	-7.1	-3.8	1.6	6.1	5.7	1.1	-6.5	-13.5	-18.2	-7.3	27	1.46746	0.0201828
G078919E35265N	35.2649	78.9193	0.441	5458	5980	5769	31.5	11	857	2	0	0	0	0	7	25	38	0	0	0	0	72	38	202.517	70	2	-20.9	-19	-13.1	-7.1	-3.8	1.6	6.1	5.7	1.1	-6.5	-13.5	-18.2	-7.3	27	1.46746	0.0201828
G078780E35341N	35.341	78.7795	0.112	5602	5950	5750	32.1	343	601	0	0	1	0	10	2	24	38	6	0	0	0	81	38	202.517	70	11	-19.5	-17.5	-11.3	-5.3	-2	3.2	7.7	7.2	2.7	-4.8	-11.9	-16.8	-5.69167	27.2	1.18078	0.01827
G078751E35337N	35.3366	78.7508	0.412	5491	5961	5805	27.2	25	997	0	0	1	0	10	2	24	38	6	0	0	0	81	38	202.517	70	11	-19.5	-17.5	-11.3	-5.3	-2	3.2	7.7	7.2	2.7	-4.8	-11.9	-16.8	-5.69167	27.2	1.18078	0.01827
G078761E35333N	35.3327	78.7607	0.292	5519	5854	5736	29.3	16	595	0	0	0	2	5	0	9	12	0	0	0	0	28	12	202.517	21	7	-21.1	-19.3	-13.4	-7.4	-4.2	1.2	5.7	5.3	0.8	-6.7	-13.6	-18.3	-7.58333	26.8	1.16145	0.00621217
G078743E35338N	35.3379	78.7433	0.321	5603	6008	5854	30.7	16	829	0	0	1	0	10	2	24	38	6	0	0	0	81	38	202.517	70	11	-19.5	-17.5	-11.3	-5.3	-2	3.2	7.7	7.2	2.7	-4.8	-11.9	-16.8	-5.69167	27.2	1.18078	0.01827
G078712E35344N	35.3441	78.7116	0.261	5628	5903	5819	25.3	17	597	0	0	1	0	10	2	24	38	6	0	0	0	81	38	202.517	70	11	-19.5	-17.5	-11.3	-5.3	-2	3.2	7.7	7.2	2.7	-4.8	-11.9	-16.8	-5.69167	27.2	1.18078	0.01827
G078719E35339N	35.3394	78.7189	0.187	5601	5906	5774	27.9	12	559	0	0	1	0	10	2	24	38	6	0	0	0	81	38	202.517	70	11	-19.5	-17.5	-11.3	-5.3	-2	3.2	7.7	7.2	2.7	-4.8	-11.9	-16.8	-5.69167	27.2	1.18078	0.01827
G078620E35331N	35.3307	78.6195	0.153	5693	6095	5949	34.4	352	694	1	0	0	0	3	3	2	5	2	0	0	0	16	5	202.517	12	4	-21.7	-20.1	-14.2	-8.3	-5.1	0.3	4.8	4.4	0	-7.4	-14.3	-18.9	-8.375	26.5	0.728196	0.00222562
G078622E35333N	35.3326	78.6223	0.057	5800	5990	5888	32.1	339	393	1	0	0	0	3	3	2	5	2	0	0	0	16	5	202.517	12	4	-21.7	-20.1	-14.2	-8.3	-5.1	0.3	4.8	4.4	0	-7.4	-14.3	-18.9	-8.375	26.5	0.728196	0.00222562
G078625E35334N	35.3337	78.6246	0.031	5767	5993	5875	34.9	353	383	0	0	0	0	0	2	16	3	0	0	0	1	22	16	202.517	21	1	-21.7	-20.1	-14.2	-8.3	-5.1	0.3	4.8	4.4	0	-7.4	-14.3	-18.9	-8.375	26.5	1.99988	0.00840444
G078628E35334N	35.3336	78.6276	0.031	5806	5955	5884	28.9	13	280	0	0	0	0	0	2	16	3	0	0	0	1	22	16	202.517	21	1	-21.7	-20.1	-14.2	-8.3	-5.1	0.3	4.8	4.4	0	-7.4	-14.3	-18.9	-8.375	26.5	1.99988	0.00840444
G078613E35329N	35.3287	78.6134	0.106	5748	6041	5918	29.6	0	510	1	0	0	0	3	3	2	5	2	0	0	0	16	5	202.517	12	4	-21.7	-20.1	-14.2	-8.3	-5.1	0.3	4.8	4.4	0	-7.4	-14.3	-18.9	-8.375	26.5	0.728196	0.00222562
G078609E35328N	35.3276	78.6087	0.036	5797	5941	5859	23.1	329	335	1	0	0	0	3	3	2	5	2	0	0	0	16	5	202.517	12	4	-21.7	-20.1	-14.2	-8.3	-5.1	0.3	4.8	4.4	0	-7.4	-14.3	-18.9	-8.375	26.5	0.728196	0.00222562
G078643E35371N	35.3708	78.6432	0.76	5607	6029	5853	29.5	28	704	0	0	0	0	0	2	16	3	0	0	0	1	22	16	202.517	21	1	-21.1	-19.3	-13.3	-7.3	-4.1	1.2	5.7	5.3	0.9	-6.6	-13.5	-18.3	-7.53333	26.8	1.99988	0.00840444
G078626E35376N	35.3755	78.6255	0.16	5633	5874	5778	28.5	4	431	0	0	0	0	0	2	16	3	0	0	0	1	22	16	202.517	21	1	-21.1	-19.3	-13.3	-7.3	-4.1	1.2	5.7	5.3	0.9	-6.6	-13.5	-18.3	-7.53333	26.8	1.99988	0.00840444
G078623E35244N	35.2444	78.6227	0.045	5811	6019	5902	31.3	65	302	1	0	0	0	3	3	2	5	2	0	0	0	16	5	202.517	12	4	-21.7	-20.1	-14.2	-8.3	-5.1	0.3	4.8	4.4	0	-7.4	-14.3	-18.9	-8.375	26.5	0.728196	0.00222562
G078621E35249N	35.2488	78.6207	0.396	5635	6104	5832	33	13	868	1	0	0	0	3	3	2	5	2	0	0	0	16	5	202.517	12	4	-21.7	-20.1	-14.2	-8.3	-5.1	0.3	4.8	4.4	0	-7.4	-14.3	-18.9	-8.375	26.5	0.728196	0.00222562
G078611E35247N	35.2465	78.6111	0.819	5559	6157	5874	31.1	351	1041	1	0	0	0	3	3	2	5	2	0	0	0	16	5	202.517	12	4	-21.7	-20.1	-14.2	-8.3	-5.1	0.3	4.8	4.4	0	-7.4	-14.3	-18.9	-8.375	26.5	0.728196	0.00222562
G078617E35235N	35.2347	78.6166	1.385	5617	6317	6077	27.9	49	1783	1	0	0	0	3	3	2	5	2	0	0	0	16	5	202.517	12	4	-21.7	-20.1	-14.2	-8.3	-5.1	0.3	4.8	4.4	0	-7.4	-14.3	-18.9	-8.375	26.5	0.728196	0.00222562
G078643E35230N	35.2302	78.6432	0.105	5819	6318	6094	34.4	296	799	1	0	0	0	3	3	2	5	2	0	0	0	16	5	202.517	12	4	-21.7	-20.1	-14.2	-8.3	-5.1	0.3	4.8	4.4	0	-7.4	-14.3	-18.9	-8.375	26.5	0.728196	0.00222562
G078625E35229N	35.2289	78.6247	0.824	5649	6272	6026	27.3	37	1517	1	0	0	0	3	3	2	5	2	0	0	0	16	5	202.517	12	4	-21.7	-20.1	-14.2	-8.3	-5.1	0.3	4.8	4.4	0	-7.4	-14.3	-18.9	-8.375	26.5	0.728196	0.00222562
G078607E35240N	35.24	78.6068	0.427	5693	6236	5983	30.6	324	873	1	0	0	0	3	3	2	5	2	0	0	0	16	5	202.517	12	4	-21.7	-20.1	-14.2	-8.3	-5.1	0.3	4.8	4.4	0	-7.4	-14.3	-18.9	-8.375	26.5	0.728196	0.00222562
G078574E35225N	35.2248	78.5744	0.399	5843	6230	6068	26.1	98	1048	1	0	0	0	3	3	2	5	2	0	0	0	16	5	202.517	12	4	-21.7	-20.1	-14.2	-8.3	-5.1	0.3	4.8	4.4	0	-7.4	-14.3	-18.9	-8.375	26.5	0.728196	0.00222562
G078597E35225N	35.2252	78.5971	0.102	5794	5933	5858	19.3	332	340	1	0	0	0	3	3	2	5	2	0	0	0	16	5	202.517	12	4	-21.7	-20.1	-14.2	-8.3	-5.1	0.3	4.8	4.4	0	-7.4	-14.3	-18.9	-8.375	26.5	0.728196	0.00222562
G078546E35236N	35.2358	78.5455	0.124	5682	6055	5900	32.4	358	673	1	0	0	0	3	3	2	5	2	0	0	0	16	5	202.517	12	4	-21.7	-20.1	-14.2	-8.3	-5.1	0.3	4.8	4.4	0	-7.4	-14.3	-18.9	-8.375	26.5	0.728196	0.00222562
G078541E35236N	35.2358	78.5412	0.058	5700	5941	5813	33.3	343	434	1	0	0	0	3	3	2	5	2	0	0	0	16	5	202.517	12	4	-21.7	-20.1	-14.2	-8.3	-5.1	0.3	4.8	4.4	0	-7.4	-14.3	-18.9	-8.375	26.5	0.728196	0.00222562
G078577E35277N	35.2767	78.5768	0.082	5674	5920	5807	31.7	351	556	1	0	0	0	3	3	2	5	2	0	0	0	16	5	202.517	12	4	-21.7	-20.1	-14.2	-8.3	-5.1	0.3	4.8	4.4	0	-7.4	-14.3	-18.9	-8.375	26.5	0.728196	0.00222562
G078581E35272N	35.2722	78.5806	0.037	5772	5914	5859	24.2	54	313	1	0	0	0	3	3	2	5	2	0	0	0	16	5	202.517	12	4	-21.7	-20.1	-14.2	-8.3	-5.1	0.3	4.8	4.4	0	-7.4	-14.3	-18.9	-8.375	26.5	0.728196	0.00222562
G078591E35273N	35.2725	78.5908	0.048	5634	5845	5722	35.7	359	360	1	0	0	0	3	3	2	5	2	0	0	0	16	5	202.517	12	4	-21.7	-20.1	-14.2	-8.3	-5.1	0.3	4.8	4.4	0	-7.4	-14.3	-18.9	-8.375	26.5	0.728196	0.00222562
G078549E35266N	35.2664	78.5491	0.022	5803	5966	5902	35.6	63	305	1	0	0	0	3	3	2	5	2	0	0	0	16	5	202.517	12	4	-21.7	-20.1	-14.2	-8.3	-5.1	0.3	4.8	4.4	0	-7.4	-14.3	-18.9	-8.375	26.5	0.728196	0.00222562
G078555E35262N	35.2621	78.555	0.871	5521	6107	5897	27.2	5	1452	1	0	0	0	3	3	2	5	2	0	0	0	16	5	202.517	12	4	-21.7	-20.1	-14.2	-8.3	-5.1	0.3	4.8	4.4	0	-7.4	-14.3	-18.9	-8.375	26.5	0.728196	0.00222562
G078560E35267N	35.2666	78.5597	0.038	5593	5859	5697	30	347	460	1	0	0	0	3	3	2	5	2	0	0	0	16	5	202.517	12	4	-21.7	-20.1	-14.2	-8.3	-5.1	0.3	4.8	4.4	0	-7.4	-14.3	-18.9	-8.375	26.5	0.728196	0.00222562
G078512E35281N	35.2807	78.512	0.044	5713	5920	5823	37	319	382	1	0	0	0	3	3	2	5	2	0	0	0	16	5	202.517	12	4	-21.7	-20.1	-14.2	-8.3	-5.1	0.3	4.8	4.4	0	-7.4	-14.3	-18.9	-8.375	26.5	0.728196	0.00222562
G078518E35281N	35.2806	78.5175	0.056	5817	6122	5994	32.3	289	504	1	0	0	0	3	3	2	5	2	0	0	0	16	5	202.517	12	4	-21.7	-20.1	-14.2	-8.3	-5.1	0.3	4.8	4.4	0	-7.4	-14.3	-18.9	-8.375	26.5	0.728196	0.00222562
G078541E35293N	35.2931	78.5405	0.101	5686	5987	5870	29.2	39	522	1	0	0	0	3	3	2	5	2	0	0	0	16	5	202.517	12	4	-21.7	-20.1	-14.2	-8.3	-5.1	0.3	4.8	4.4	0	-7.4	-14.3	-18.9	-8.375	26.5	0.728196	0.00222562
G078537E35295N	35.2952	78.537	0.053	5680	5926	5805	26.8	14	413	1	0	0	0	3	3	2	5	2	0	0	0	16	5	202.517	12	4	-21.7	-20.1	-14.2	-8.3	-5.1	0.3	4.8	4.4	0	-7.4	-14.3	-18.9	-8.375	26.5	0.728196	0.00222562
G078702E35280N	35.2798	78.7016	0.031	5964	6008	5995	13.9	81	180	0	0	0	2	5	0	9	12	0	0	0	0	28	12	202.517	21	7	-21.1	-19.3	-13.4	-7.4	-4.2	1.2	5.7	5.3	0.8	-6.7	-13.6	-18.3	-7.58333	26.8	1.16145	0.00621217
G078706E35279N	35.2788	78.7058	0.069	5632	5929	5819	29.5	47	391	0	0	0	2	5	0	9	12	0	0	0	0	28	12	202.517	21	7	-21.1	-19.3	-13.4	-7.4	-4.2	1.2	5.7	5.3	0.8	-6.7	-13.6	-18.3	-7.58333	26.8	1.16145	0.00621217
G078711E35278N	35.2779	78.7107	0.045	5572	5823	5732	34.2	20	361	0	0	0	2	5	0	9	12	0	0	0	0	28	12	202.517	21	7	-21.1	-19.3	-13.4	-7.4	-4.2	1.2	5.7	5.3	0.8	-6.7	-13.6	-18.3	-7.58333	26.8	1.16145	0.00621217
G078714E35278N	35.2784	78.7136	0.044	5538	5762	5685	33.1	15	358	0	0	0	2	5	0	9	12	0	0	0	0	28	12	202.517	21	7	-21.1	-19.3	-13.4	-7.4	-4.2	1.2	5.7	5.3	0.8	-6.7	-13.6	-18.3	-7.58333	26.8	1.16145	0.00621217
G078688E35278N	35.2782	78.6877	0.064	5652	5894	5784	31.8	357	468	0	0	0	2	5	0	9	12	0	0	0	0	28	12	202.517	21	7	-21.1	-19.3	-13.4	-7.4	-4.2	1.2	5.7	5.3	0.8	-6.7	-13.6	-18.3	-7.58333	26.8	1.16145	0.00621217
G078679E35223N	35.2225	78.6788	3.548	5533	6382	5910	22.2	338	3086	0	0	0	2	5	0	9	12	0	0	0	0	28	12	202.517	21	7	-21.1	-19.3	-13.4	-7.4	-4.2	1.2	5.7	5.3	0.8	-6.7	-13.6	-18.3	-7.58333	26.8	1.16145	0.00621217
G078738E35249N	35.2491	78.7376	0.037	5542	5747	5681	36.6	343	334	0	0	0	2	5	0	9	12	0	0	0	0	28	12	202.517	21	7	-21.1	-19.3	-13.4	-7.4	-4.2	1.2	5.7	5.3	0.8	-6.7	-13.6	-18.3	-7.58333	26.8	1.16145	0.00621217
G078734E35249N	35.2488	78.7342	0.122	5499	5752	5663	29.1	13	542	0	0	0	2	5	0	9	12	0	0	0	0	28	12	202.517	21	7	-21.1	-19.3	-13.4	-7.4	-4.2	1.2	5.7	5.3	0.8	-6.7	-13.6	-18.3	-7.58333	26.8	1.16145	0.00621217
G078717E35233N	35.2327	78.7172	0.131	5729	6022	5897	32.6	65	481	0	0	0	2	5	0	9	12	0	0	0	0	28	12	202.517	21	7	-21.1	-19.3	-13.4	-7.4	-4.2	1.2	5.7	5.3	0.8	-6.7	-13.6	-18.3	-7.58333	26.8	1.16145	0.00621217
G078701E35247N	35.2469	78.7011	0.774	5573	6159	5929	26.5	52	1352	0	0	0	2	5	0	9	12	0	0	0	0	28	12	202.517	21	7	-21.1	-19.3	-13.4	-7.4	-4.2	1.2	5.7	5.3	0.8	-6.7	-13.6	-18.3	-7.58333	26.8	1.16145	0.00621217
G078705E35189N	35.1889	78.7049	0.428	5576	6103	5855	28	43	1171	0	0	0	2	5	0	9	12	0	0	0	0	28	12	202.517	21	7	-21.1	-19.3	-13.4	-7.4	-4.2	1.2	5.7	5.3	0.8	-6.7	-13.6	-18.3	-7.58333	26.8	1.16145	0.00621217
G078704E35182N	35.1821	78.7043	0.033	5947	6030	5978	13.8	95	214	0	0	0	2	5	0	9	12	0	0	0	0	28	12	202.517	21	7	-21.1	-19.3	-13.4	-7.4	-4.2	1.2	5.7	5.3	0.8	-6.7	-13.6	-18.3	-7.58333	26.8	1.16145	0.00621217
G078683E35183N	35.1831	78.6831	0.044	5982	6076	6034	22.7	65	236	0	0	0	2	5	0	9	12	0	0	0	0	28	12	202.517	21	7	-21.1	-19.3	-13.4	-7.4	-4.2	1.2	5.7	5.3	0.8	-6.7	-13.6	-18.3	-7.58333	26.8	1.16145	0.00621217
G078680E35194N	35.1935	78.6803	0.021	6134	6176	6147	21.9	322	214	0	0	0	2	5	0	9	12	0	0	0	0	28	12	202.517	21	7	-21.1	-19.3	-13.4	-7.4	-4.2	1.2	5.7	5.3	0.8	-6.7	-13.6	-18.3	-7.58333	26.8	1.16145	0.00621217
G078677E35192N	35.1916	78.6766	0.042	5995	6152	6062	26.6	146	326	0	0	0	2	5	0	9	12	0	0	0	0	28	12	202.517	21	7	-21.1	-19.3	-13.4	-7.4	-4.2	1.2	5.7	5.3	0.8	-6.7	-13.6	-18.3	-7.58333	26.8	1.16145	0.00621217
G078675E35190N	35.1896	78.6747	0.027	5990	6061	6020	18.7	149	160	0	0	0	2	5	0	9	12	0	0	0	0	28	12	202.517	21	7	-21.1	-19.3	-13.4	-7.4	-4.2	1.2	5.7	5.3	0.8	-6.7	-13.6	-18.3	-7.58333	26.8	1.16145	0.00621217
G078654E35227N	35.2268	78.6535	0.733	5700	6370	6051	30.6	75	1304	1	0	0	0	3	3	2	5	2	0	0	0	16	5	202.517	12	4	-21.7	-20.1	-14.2	-8.3	-5.1	0.3	4.8	4.4	0	-7.4	-14.3	-18.9	-8.375	26.5	0.728196	0.00222562
G078652E35237N	35.237	78.6522	0.285	5671	6074	5905	31.4	330	707	1	0	0	0	3	3	2	5	2	0	0	0	16	5	202.517	12	4	-21.7	-20.1	-14.2	-8.3	-5.1	0.3	4.8	4.4	0	-7.4	-14.3	-18.9	-8.375	26.5	0.728196	0.00222562
G078657E35239N	35.2393	78.657	0.134	5775	6061	5924	24.2	29	478	1	0	0	0	3	3	2	5	2	0	0	0	16	5	202.517	12	4	-21.7	-20.1	-14.2	-8.3	-5.1	0.3	4.8	4.4	0	-7.4	-14.3	-18.9	-8.375	26.5	0.728196	0.00222562
G078629E35208N	35.2083	78.6292	1	5869	6403	6161	25.5	297	1254	1	0	0	0	3	3	2	5	2	0	0	0	16	5	202.517	12	4	-21.7	-20.1	-14.2	-8.3	-5.1	0.3	4.8	4.4	0	-7.4	-14.3	-18.9	-8.375	26.5	0.728196	0.00222562
G078634E35182N	35.1815	78.634	0.032	5959	6027	5997	23.9	65	168	1	0	0	0	3	3	2	5	2	0	0	0	16	5	202.517	12	4	-21.7	-20.1	-14.2	-8.3	-5.1	0.3	4.8	4.4	0	-7.4	-14.3	-18.9	-8.375	26.5	0.728196	0.00222562
G078637E35197N	35.1966	78.6366	0.401	6110	6608	6399	30.6	202	893	1	0	0	0	3	3	2	5	2	0	0	0	16	5	202.517	12	4	-21.7	-20.1	-14.2	-8.3	-5.1	0.3	4.8	4.4	0	-7.4	-14.3	-18.9	-8.375	26.5	0.728196	0.00222562
G078518E35204N	35.2038	78.518	0.461	5644	6126	5867	32.7	359	818	1	0	0	0	3	3	2	5	2	0	0	0	16	5	202.517	12	4	-21.7	-20.1	-14.2	-8.3	-5.1	0.3	4.8	4.4	0	-7.4	-14.3	-18.9	-8.375	26.5	0.728196	0.00222562
G078505E35181N	35.1811	78.505	0.989	5708	6299	6018	24.8	68	1860	1	0	0	0	3	3	2	5	2	0	0	0	16	5	202.517	12	4	-21.7	-20.1	-14.2	-8.3	-5.1	0.3	4.8	4.4	0	-7.4	-14.3	-18.9	-8.375	26.5	0.728196	0.00222562
G078621E35189N	35.189	78.6206	1.558	5789	6104	5989	17.3	338	1463	1	0	0	0	3	3	2	5	2	0	0	0	16	5	202.517	12	4	-21.7	-20.1	-14.2	-8.3	-5.1	0.3	4.8	4.4	0	-7.4	-14.3	-18.9	-8.375	26.5	0.728196	0.00222562
G078693E35191N	35.1911	78.6934	1.471	5565	6152	5898	22.7	29	1633	0	0	0	2	5	0	9	12	0	0	0	0	28	12	202.517	21	7	-21.1	-19.3	-13.4	-7.4	-4.2	1.2	5.7	5.3	0.8	-6.7	-13.6	-18.3	-7.58333	26.8	1.16145	0.00621217
G078531E35191N	35.1912	78.5305	0.084	5744	5976	5883	28.9	34	419	1	0	0	0	3	3	2	5	2	0	0	0	16	5	202.517	12	4	-21.7	-20.1	-14.2	-8.3	-5.1	0.3	4.8	4.4	0	-7.4	-14.3	-18.9	-8.375	26.5	0.728196	0.00222562
G078835E35182N	35.1815	78.8346	0.612	5589	6149	5923	24.7	48	1505	2	0	0	0	0	7	25	38	0	0	0	0	72	38	202.517	70	2	-20.9	-19	-13.1	-7.1	-3.8	1.6	6.1	5.7	1.1	-6.5	-13.5	-18.2	-7.3	27	1.46746	0.0201828
G078643E35197N	35.1966	78.6426	0.966	6005	6612	6312	29.9	156	1079	1	0	0	0	3	3	2	5	2	0	0	0	16	5	202.517	12	4	-21.7	-20.1	-14.2	-8.3	-5.1	0.3	4.8	4.4	0	-7.4	-14.3	-18.9	-8.375	26.5	0.728196	0.00222562
G078665E35194N	35.1938	78.6647	2.136	5713	6343	6079	18.7	164	2806	1	0	0	0	3	3	2	5	2	0	0	0	16	5	202.517	12	4	-21.7	-20.1	-14.2	-8.3	-5.1	0.3	4.8	4.4	0	-7.4	-14.3	-18.9	-8.375	26.5	0.728196	0.00222562
G078894E35181N	35.1807	78.8938	1.1	5792	6276	6000	24.3	7	1267	2	0	0	0	0	7	25	38	0	0	0	0	72	38	202.517	70	2	-20.9	-19	-13.1	-7.1	-3.8	1.6	6.1	5.7	1.1	-6.5	-13.5	-18.2	-7.3	27	1.46746	0.0201828
G078830E35190N	35.1897	78.8301	0.48	5552	6121	5907	24.2	42	1312	0	0	0	2	5	0	9	12	0	0	0	0	28	12	202.517	21	7	-21.1	-19.3	-13.4	-7.4	-4.2	1.2	5.7	5.3	0.8	-6.7	-13.6	-18.3	-7.58333	26.8	1.16145	0.00621217
G078916E35185N	35.1845	78.9156	1.669	5573	6281	5942	18.6	32	2397	2	0	0	0	0	7	25	38	0	0	0	0	72	38	202.517	70	2	-20.9	-19	-13.1	-7.1	-3.8	1.6	6.1	5.7	1.1	-6.5	-13.5	-18.2	-7.3	27	1.46746	0.0201828
G078681E35199N	35.1985	78.6809	2.365	5621	6377	6021	23.7	79	2328	0	0	0	2	5	0	9	12	0	0	0	0	28	12	202.517	21	7	-21.1	-19.3	-13.4	-7.4	-4.2	1.2	5.7	5.3	0.8	-6.7	-13.6	-18.3	-7.58333	26.8	1.16145	0.00621217
G078819E35191N	35.1905	78.8189	0.074	5965	6120	6093	22.8	320	335	0	0	0	2	5	0	9	12	0	0	0	0	28	12	202.517	21	7	-21.1	-19.3	-13.4	-7.4	-4.2	1.2	5.7	5.3	0.8	-6.7	-13.6	-18.3	-7.58333	26.8	1.16145	0.00621217
G079054E35185N	35.1849	79.0539	0.102	5618	5883	5816	30.2	5	486	0	0	0	0	6	17	19	29	0	1	0	0	72	29	202.517	66	6	-20.7	-18.8	-12.8	-6.8	-3.5	2	6.4	6	1.4	-6.3	-13.3	-18.1	-7.04167	27.1	1.05668	0.0145331
G078744E35196N	35.1957	78.7438	0.141	5732	5936	5843	34.2	39	325	0	0	0	2	5	0	9	12	0	0	0	0	28	12	202.517	21	7	-21.1	-19.3	-13.4	-7.4	-4.2	1.2	5.7	5.3	0.8	-6.7	-13.6	-18.3	-7.58333	26.8	1.16145	0.00621217
G078632E35202N	35.2018	78.632	0.548	5989	6628	6340	25.9	287	1322	1	0	0	0	3	3	2	5	2	0	0	0	16	5	202.517	12	4	-21.7	-20.1	-14.2	-8.3	-5.1	0.3	4.8	4.4	0	-7.4	-14.3	-18.9	-8.375	26.5	0.728196	0.00222562
G078656E35210N	35.2101	78.6556	9.277	5378	6567	5999	21.7	25	6405	1	0	0	0	3	3	2	5	2	0	0	0	16	5	202.517	12	4	-21.7	-20.1	-14.2	-8.3	-5.1	0.3	4.8	4.4	0	-7.4	-14.3	-18.9	-8.375	26.5	0.728196	0.00222562
G078818E35198N	35.1977	78.8179	0.472	5659	6095	5909	27.5	342	882	0	0	0	2	5	0	9	12	0	0	0	0	28	12	202.517	21	7	-21.1	-19.3	-13.4	-7.4	-4.2	1.2	5.7	5.3	0.8	-6.7	-13.6	-18.3	-7.58333	26.8	1.16145	0.00621217
G078514E35194N	35.1936	78.5141	0.059	5991	6136	6077	26.9	54	276	1	0	0	0	3	3	2	5	2	0	0	0	16	5	202.517	12	4	-21.7	-20.1	-14.2	-8.3	-5.1	0.3	4.8	4.4	0	-7.4	-14.3	-18.9	-8.375	26.5	0.728196	0.00222562
G078504E35195N	35.1947	78.5044	2.624	5568	6299	5898	19	25	3549	1	0	0	0	3	3	2	5	2	0	0	0	16	5	202.517	12	4	-21.7	-20.1	-14.2	-8.3	-5.1	0.3	4.8	4.4	0	-7.4	-14.3	-18.9	-8.375	26.5	0.728196	0.00222562
G078824E35199N	35.1993	78.8242	0.081	5788	6026	5925	24.8	37	506	0	0	0	2	5	0	9	12	0	0	0	0	28	12	202.517	21	7	-21.1	-19.3	-13.4	-7.4	-4.2	1.2	5.7	5.3	0.8	-6.7	-13.6	-18.3	-7.58333	26.8	1.16145	0.00621217
G078689E35208N	35.2082	78.6889	1.214	5670	6359	6013	25.7	112	1880	0	0	0	2	5	0	9	12	0	0	0	0	28	12	202.517	21	7	-21.1	-19.3	-13.4	-7.4	-4.2	1.2	5.7	5.3	0.8	-6.7	-13.6	-18.3	-7.58333	26.8	1.16145	0.00621217
G078595E35222N	35.2221	78.5947	0.031	5827	5922	5872	18.6	308	369	1	0	0	0	3	3	2	5	2	0	0	0	16	5	202.517	12	4	-21.7	-20.1	-14.2	-8.3	-5.1	0.3	4.8	4.4	0	-7.4	-14.3	-18.9	-8.375	26.5	0.728196	0.00222562
G078570E35226N	35.2258	78.57	0.226	6036	6276	6224	19.4	265	392	1	0	0	0	3	3	2	5	2	0	0	0	16	5	202.517	12	4	-21.7	-20.1	-14.2	-8.3	-5.1	0.3	4.8	4.4	0	-7.4	-14.3	-18.9	-8.375	26.5	0.728196	0.00222562
G078892E35210N	35.2095	78.8915	1.039	5684	6256	5966	26.2	32	1204	2	0	0	0	0	7	25	38	0	0	0	0	72	38	202.517	70	2	-20.9	-19	-13.1	-7.1	-3.8	1.6	6.1	5.7	1.1	-6.5	-13.5	-18.2	-7.3	27	1.46746	0.0201828
G078636E35224N	35.2242	78.6358	2.488	5447	6384	6035	25.3	353	2831	1	0	0	0	3	3	2	5	2	0	0	0	16	5	202.517	12	4	-21.7	-20.1	-14.2	-8.3	-5.1	0.3	4.8	4.4	0	-7.4	-14.3	-18.9	-8.375	26.5	0.728196	0.00222562
G078577E35234N	35.2343	78.5766	2.015	5507	6230	5865	24.1	25	1886	1	0	0	0	3	3	2	5	2	0	0	0	16	5	202.517	12	4	-21.7	-20.1	-14.2	-8.3	-5.1	0.3	4.8	4.4	0	-7.4	-14.3	-18.9	-8.375	26.5	0.728196	0.00222562
G078594E35216N	35.2157	78.5937	0.315	5787	6036	5946	22.1	11	788	1	0	0	0	3	3	2	5	2	0	0	0	16	5	202.517	12	4	-21.7	-20.1	-14.2	-8.3	-5.1	0.3	4.8	4.4	0	-7.4	-14.3	-18.9	-8.375	26.5	0.728196	0.00222562
G078710E35239N	35.239	78.7101	3.09	5464	6211	5865	20.3	27	3414	0	0	0	2	5	0	9	12	0	0	0	0	28	12	202.517	21	7	-21.1	-19.3	-13.4	-7.4	-4.2	1.2	5.7	5.3	0.8	-6.7	-13.6	-18.3	-7.58333	26.8	1.16145	0.00621217
G078558E35235N	35.2353	78.5583	1.467	5668	6194	5917	27.1	351	1171	1	0	0	0	3	3	2	5	2	0	0	0	16	5	202.517	12	4	-21.7	-20.1	-14.2	-8.3	-5.1	0.3	4.8	4.4	0	-7.4	-14.3	-18.9	-8.375	26.5	0.728196	0.00222562
G078772E35234N	35.2342	78.7719	0.057	5660	5882	5776	32.3	1	407	0	0	0	2	5	0	9	12	0	0	0	0	28	12	202.517	21	7	-21.1	-19.3	-13.4	-7.4	-4.2	1.2	5.7	5.3	0.8	-6.7	-13.6	-18.3	-7.58333	26.8	1.16145	0.00621217
G078693E35238N	35.238	78.6934	0.492	5695	6206	5990	26.9	306	918	0	0	0	2	5	0	9	12	0	0	0	0	28	12	202.517	21	7	-21.1	-19.3	-13.4	-7.4	-4.2	1.2	5.7	5.3	0.8	-6.7	-13.6	-18.3	-7.58333	26.8	1.16145	0.00621217
G078646E35235N	35.2345	78.6462	0.725	5506	6330	5927	31.4	351	1588	1	0	0	0	3	3	2	5	2	0	0	0	16	5	202.517	12	4	-21.7	-20.1	-14.2	-8.3	-5.1	0.3	4.8	4.4	0	-7.4	-14.3	-18.9	-8.375	26.5	0.728196	0.00222562
G078694E35244N	35.2443	78.6938	0.242	5751	6139	6041	27.4	329	572	0	0	0	2	5	0	9	12	0	0	0	0	28	12	202.517	21	7	-21.1	-19.3	-13.4	-7.4	-4.2	1.2	5.7	5.3	0.8	-6.7	-13.6	-18.3	-7.58333	26.8	1.16145	0.00621217
G078517E35252N	35.2523	78.517	0.044	5711	5871	5807	29.8	22	292	1	0	0	0	3	3	2	5	2	0	0	0	16	5	202.517	12	4	-21.7	-20.1	-14.2	-8.3	-5.1	0.3	4.8	4.4	0	-7.4	-14.3	-18.9	-8.375	26.5	0.728196	0.00222562
G078728E35250N	35.2503	78.728	0.088	5475	5832	5710	34.9	343	559	0	0	0	2	5	0	9	12	0	0	0	0	28	12	202.517	21	7	-21.1	-19.3	-13.4	-7.4	-4.2	1.2	5.7	5.3	0.8	-6.7	-13.6	-18.3	-7.58333	26.8	1.16145	0.00621217
G078725E35249N	35.2489	78.7245	0.342	5398	5895	5763	27.5	12	950	0	0	0	2	5	0	9	12	0	0	0	0	28	12	202.517	21	7	-21.1	-19.3	-13.4	-7.4	-4.2	1.2	5.7	5.3	0.8	-6.7	-13.6	-18.3	-7.58333	26.8	1.16145	0.00621217
G078605E35235N	35.2351	78.6054	0.756	5689	6320	5976	30.5	318	1081	1	0	0	0	3	3	2	5	2	0	0	0	16	5	202.517	12	4	-21.7	-20.1	-14.2	-8.3	-5.1	0.3	4.8	4.4	0	-7.4	-14.3	-18.9	-8.375	26.5	0.728196	0.00222562
G078696E35259N	35.2591	78.6955	0.669	5586	6155	5928	27	46	1398	0	0	0	2	5	0	9	12	0	0	0	0	28	12	202.517	21	7	-21.1	-19.3	-13.4	-7.4	-4.2	1.2	5.7	5.3	0.8	-6.7	-13.6	-18.3	-7.58333	26.8	1.16145	0.00621217
G078681E35265N	35.2647	78.6814	0.032	5876	6009	5938	29.3	305	230	0	0	0	2	5	0	9	12	0	0	0	0	28	12	202.517	21	7	-21.1	-19.3	-13.4	-7.4	-4.2	1.2	5.7	5.3	0.8	-6.7	-13.6	-18.3	-7.58333	26.8	1.16145	0.00621217
G078692E35263N	35.2626	78.6922	0.403	5676	6130	5922	30.2	38	879	0	0	0	2	5	0	9	12	0	0	0	0	28	12	202.517	21	7	-21.1	-19.3	-13.4	-7.4	-4.2	1.2	5.7	5.3	0.8	-6.7	-13.6	-18.3	-7.58333	26.8	1.16145	0.00621217
G078681E35273N	35.2731	78.6807	0.794	5575	6157	5844	22.1	8	1421	0	0	0	2	5	0	9	12	0	0	0	0	28	12	202.517	21	7	-21.1	-19.3	-13.4	-7.4	-4.2	1.2	5.7	5.3	0.8	-6.7	-13.6	-18.3	-7.58333	26.8	1.16145	0.00621217
G078673E35275N	35.2746	78.6728	0.613	5558	6182	5847	26.7	20	1315	0	0	0	2	5	0	9	12	0	0	0	0	28	12	202.517	21	7	-21.1	-19.3	-13.4	-7.4	-4.2	1.2	5.7	5.3	0.8	-6.7	-13.6	-18.3	-7.58333	26.8	1.16145	0.00621217
G078540E35278N	35.2775	78.5395	0.923	5591	6195	5881	27.2	46	1318	1	0	0	0	3	3	2	5	2	0	0	0	16	5	202.517	12	4	-21.7	-20.1	-14.2	-8.3	-5.1	0.3	4.8	4.4	0	-7.4	-14.3	-18.9	-8.375	26.5	0.728196	0.00222562
G078572E35261N	35.2609	78.5717	1.897	5529	6207	5873	28.2	27	1778	1	0	0	0	3	3	2	5	2	0	0	0	16	5	202.517	12	4	-21.7	-20.1	-14.2	-8.3	-5.1	0.3	4.8	4.4	0	-7.4	-14.3	-18.9	-8.375	26.5	0.728196	0.00222562
G078665E35278N	35.2776	78.6649	0.898	5554	6204	5897	31.1	40	1266	1	0	0	0	3	3	2	5	2	0	0	0	16	5	202.517	12	4	-21.7	-20.1	-14.2	-8.3	-5.1	0.3	4.8	4.4	0	-7.4	-14.3	-18.9	-8.375	26.5	0.728196	0.00222562
G078655E35282N	35.2819	78.6551	0.481	5595	6180	5910	34.1	12	915	1	0	0	0	3	3	2	5	2	0	0	0	16	5	202.517	12	4	-21.7	-20.1	-14.2	-8.3	-5.1	0.3	4.8	4.4	0	-7.4	-14.3	-18.9	-8.375	26.5	0.728196	0.00222562
G078652E35279N	35.2789	78.652	0.042	6013	6168	6097	32.2	297	285	1	0	0	0	3	3	2	5	2	0	0	0	16	5	202.517	12	4	-21.7	-20.1	-14.2	-8.3	-5.1	0.3	4.8	4.4	0	-7.4	-14.3	-18.9	-8.375	26.5	0.728196	0.00222562
G078647E35283N	35.283	78.6467	0.162	5728	5982	5873	30	356	385	1	0	0	0	3	3	2	5	2	0	0	0	16	5	202.517	12	4	-21.7	-20.1	-14.2	-8.3	-5.1	0.3	4.8	4.4	0	-7.4	-14.3	-18.9	-8.375	26.5	0.728196	0.00222562
G078699E35285N	35.2848	78.6991	0.642	5482	5988	5797	29.9	11	973	0	0	0	2	5	0	9	12	0	0	0	0	28	12	202.517	21	7	-21.1	-19.3	-13.4	-7.4	-4.2	1.2	5.7	5.3	0.8	-6.7	-13.6	-18.3	-7.58333	26.8	1.16145	0.00621217
G078525E35292N	35.2917	78.5249	0.048	5629	5893	5737	33.4	40	486	1	0	0	0	3	3	2	5	2	0	0	0	16	5	202.517	12	4	-21.7	-20.1	-14.2	-8.3	-5.1	0.3	4.8	4.4	0	-7.4	-14.3	-18.9	-8.375	26.5	0.728196	0.00222562
G078527E35284N	35.2837	78.5273	1.644	5514	6209	5899	22.4	10	2339	1	0	0	0	3	3	2	5	2	0	0	0	16	5	202.517	12	4	-21.7	-20.1	-14.2	-8.3	-5.1	0.3	4.8	4.4	0	-7.4	-14.3	-18.9	-8.375	26.5	0.728196	0.00222562
G078515E35294N	35.2939	78.5148	0.326	5680	5996	5861	30.5	13	435	1	0	0	0	3	3	2	5	2	0	0	0	16	5	202.517	12	4	-21.7	-20.1	-14.2	-8.3	-5.1	0.3	4.8	4.4	0	-7.4	-14.3	-18.9	-8.375	26.5	0.728196	0.00222562
G078550E35525N	35.525	78.5503	0.067	5844	6015	5920	32.1	75	340	0	0	0	0	0	3	14	10	0	0	0	0	27	14	202.517	27	0	-19.9	-18	-11.7	-5.6	-2.4	2.8	7.2	6.8	2.3	-5.1	-12.1	-17.1	-6.06667	27.1	1.49988	0.00773578
G078583E35549N	35.5487	78.5834	0.233	5561	6132	5876	32.3	48	811	0	0	0	0	0	3	14	10	0	0	0	0	27	14	202.517	27	0	-19.9	-18	-11.7	-5.6	-2.4	2.8	7.2	6.8	2.3	-5.1	-12.1	-17.1	-6.06667	27.1	1.49988	0.00773578
G078547E35547N	35.5473	78.5472	0.774	5413	6262	5910	34.8	44	1150	0	0	0	0	0	3	14	10	0	0	0	0	27	14	202.517	27	0	-19.9	-18	-11.7	-5.6	-2.4	2.8	7.2	6.8	2.3	-5.1	-12.1	-17.1	-6.06667	27.1	1.49988	0.00773578
G078541E35548N	35.5478	78.5414	0.413	5755	6262	6061	32	314	752	0	0	0	0	0	3	14	10	0	0	0	0	27	14	202.517	27	0	-19.9	-18	-11.7	-5.6	-2.4	2.8	7.2	6.8	2.3	-5.1	-12.1	-17.1	-6.06667	27.1	1.49988	0.00773578
G078761E35560N	35.5595	78.7607	0.735	5702	6063	5891	23.7	339	879	0	0	0	0	1	1	12	8	0	0	0	0	22	12	202.517	21	1	-21.5	-19.6	-13.5	-7.4	-4.1	1.1	5.6	5.2	0.7	-6.8	-13.9	-18.7	-7.74167	27.1	1.55546	0.00653679
G078771E35562N	35.5617	78.771	0.128	5955	6155	6056	28.8	130	400	0	0	0	0	1	1	12	8	0	0	0	0	22	12	202.517	21	1	-21.5	-19.6	-13.5	-7.4	-4.1	1.1	5.6	5.2	0.7	-6.8	-13.9	-18.7	-7.74167	27.1	1.55546	0.00653679
G078772E35566N	35.566	78.772	0.027	6169	6271	6249	18	155	195	0	0	0	0	1	1	12	8	0	0	0	0	22	12	202.517	21	1	-21.5	-19.6	-13.5	-7.4	-4.1	1.1	5.6	5.2	0.7	-6.8	-13.9	-18.7	-7.74167	27.1	1.55546	0.00653679
G078777E35569N	35.5685	78.7767	0.7	5781	6258	6010	29.8	68	989	0	0	0	0	1	1	12	8	0	0	0	0	22	12	202.517	21	1	-21.5	-19.6	-13.5	-7.4	-4.1	1.1	5.6	5.2	0.7	-6.8	-13.9	-18.7	-7.74167	27.1	1.55546	0.00653679
G078806E35569N	35.5689	78.806	0.366	5721	6140	5965	24.7	29	735	0	0	0	0	1	1	12	8	0	0	0	0	22	12	202.517	21	1	-21.5	-19.6	-13.5	-7.4	-4.1	1.1	5.6	5.2	0.7	-6.8	-13.9	-18.7	-7.74167	27.1	1.55546	0.00653679
G078833E35587N	35.5865	78.8328	0.277	5777	5993	5948	21.8	47	478	0	0	0	0	1	1	12	8	0	0	0	0	22	12	202.517	21	1	-21.5	-19.6	-13.5	-7.4	-4.1	1.1	5.6	5.2	0.7	-6.8	-13.9	-18.7	-7.74167	27.1	1.55546	0.00653679
G078809E35589N	35.5885	78.8086	0.066	6095	6218	6120	23.6	7	386	0	0	0	0	1	1	12	8	0	0	0	0	22	12	202.517	21	1	-21.5	-19.6	-13.5	-7.4	-4.1	1.1	5.6	5.2	0.7	-6.8	-13.9	-18.7	-7.74167	27.1	1.55546	0.00653679
G078780E35593N	35.5931	78.7802	5.992	5656	6349	5940	20.3	10	3328	0	0	0	0	1	1	12	8	0	0	0	0	22	12	202.517	21	1	-21.5	-19.6	-13.5	-7.4	-4.1	1.1	5.6	5.2	0.7	-6.8	-13.9	-18.7	-7.74167	27.1	1.55546	0.00653679
G078822E35597N	35.5966	78.8217	5.493	5600	6280	5908	17.4	13	4481	0	0	0	0	1	1	12	8	0	0	0	0	22	12	202.517	21	1	-21.5	-19.6	-13.5	-7.4	-4.1	1.1	5.6	5.2	0.7	-6.8	-13.9	-18.7	-7.74167	27.1	1.55546	0.00653679
G078763E35608N	35.6075	78.7625	5.241	5650	6353	5995	18.3	334	4248	0	0	0	0	1	1	12	8	0	0	0	0	22	12	202.517	21	1	-21.5	-19.6	-13.5	-7.4	-4.1	1.1	5.6	5.2	0.7	-6.8	-13.9	-18.7	-7.74167	27.1	1.55546	0.00653679
G078832E35620N	35.6203	78.8316	0.489	5837	6204	6064	30.1	93	635	0	0	0	0	1	1	12	8	0	0	0	0	22	12	202.517	21	1	-21	-19.1	-12.9	-6.8	-3.5	1.8	6.2	5.8	1.3	-6.3	-13.4	-18.3	-7.18333	27.2	1.55546	0.00653679
G078836E35626N	35.6261	78.8362	0.415	5747	6197	5980	30.5	76	834	1	0	0	0	2	10	6	21	1	0	0	0	41	21	202.517	38	3	-21	-19.1	-12.9	-6.8	-3.5	1.8	6.2	5.8	1.3	-6.3	-13.4	-18.3	-7.18333	27.2	1.24333	0.00973762
G078719E35620N	35.6203	78.7188	1.837	5637	6278	5994	21	339	2410	0	0	0	0	1	1	12	8	0	0	0	0	22	12	202.517	21	1	-21.5	-19.6	-13.5	-7.4	-4.1	1.1	5.6	5.2	0.7	-6.8	-13.9	-18.7	-7.74167	27.1	1.55546	0.00653679
G078829E35623N	35.623	78.8285	0.115	5931	6201	6115	29.8	299	441	0	0	0	0	1	1	12	8	0	0	0	0	22	12	202.517	21	1	-21.5	-19.6	-13.5	-7.4	-4.1	1.1	5.6	5.2	0.7	-6.8	-13.9	-18.7	-7.74167	27.1	1.55546	0.00653679
G078831E35627N	35.6267	78.8309	0.058	6077	6205	6127	19.7	324	559	0	0	0	0	1	1	12	8	0	0	0	0	22	12	202.517	21	1	-21.5	-19.6	-13.5	-7.4	-4.1	1.1	5.6	5.2	0.7	-6.8	-13.9	-18.7	-7.74167	27.1	1.55546	0.00653679
G078766E35629N	35.6289	78.7655	0.802	5780	6342	6082	24.4	307	1370	0	0	0	0	1	1	12	8	0	0	0	0	22	12	202.517	21	1	-21.5	-19.6	-13.5	-7.4	-4.1	1.1	5.6	5.2	0.7	-6.8	-13.9	-18.7	-7.74167	27.1	1.55546	0.00653679
G078829E35632N	35.6322	78.8286	0.506	5975	6154	6055	16.4	258	621	0	0	0	0	1	1	12	8	0	0	0	0	22	12	202.517	21	1	-21.5	-19.6	-13.5	-7.4	-4.1	1.1	5.6	5.2	0.7	-6.8	-13.9	-18.7	-7.74167	27.1	1.55546	0.00653679
G078773E35634N	35.6336	78.7731	0.44	5590	6196	5946	35.8	40	822	0	0	0	0	1	1	12	8	0	0	0	0	22	12	202.517	21	1	-21.5	-19.6	-13.5	-7.4	-4.1	1.1	5.6	5.2	0.7	-6.8	-13.9	-18.7	-7.74167	27.1	1.55546	0.00653679
G078835E35635N	35.6348	78.8354	0.529	5660	6130	5938	28.9	64	1007	1	0	0	0	2	10	6	21	1	0	0	0	41	21	202.517	38	3	-21	-19.1	-12.9	-6.8	-3.5	1.8	6.2	5.8	1.3	-6.3	-13.4	-18.3	-7.18333	27.2	1.24333	0.00973762
G078833E35641N	35.6412	78.8334	0.084	6053	6199	6122	25.9	132	481	0	0	0	0	1	1	12	8	0	0	0	0	22	12	202.517	21	1	-21.5	-19.6	-13.5	-7.4	-4.1	1.1	5.6	5.2	0.7	-6.8	-13.9	-18.7	-7.74167	27.1	1.55546	0.00653679
G078740E35636N	35.6358	78.7396	0.393	5536	6099	5881	24.7	30	1248	0	0	0	0	1	1	12	8	0	0	0	0	22	12	202.517	21	1	-21.5	-19.6	-13.5	-7.4	-4.1	1.1	5.6	5.2	0.7	-6.8	-13.9	-18.7	-7.74167	27.1	1.55546	0.00653679
G078767E35638N	35.6381	78.7671	0.213	5704	6188	5951	32	12	751	0	0	0	0	1	1	12	8	0	0	0	0	22	12	202.517	21	1	-21.5	-19.6	-13.5	-7.4	-4.1	1.1	5.6	5.2	0.7	-6.8	-13.9	-18.7	-7.74167	27.1	1.55546	0.00653679
G078729E35636N	35.6361	78.7287	1.362	5524	6313	5955	29.5	21	1465	0	0	0	0	1	1	12	8	0	0	0	0	22	12	202.517	21	1	-21.5	-19.6	-13.5	-7.4	-4.1	1.1	5.6	5.2	0.7	-6.8	-13.9	-18.7	-7.74167	27.1	1.55546	0.00653679
G078820E35638N	35.6383	78.8195	1.158	5738	6178	5971	21.5	339	1779	0	0	0	0	1	1	12	8	0	0	0	0	22	12	202.517	21	1	-21.5	-19.6	-13.5	-7.4	-4.1	1.1	5.6	5.2	0.7	-6.8	-13.9	-18.7	-7.74167	27.1	1.55546	0.00653679
G078829E35646N	35.6456	78.8291	0.701	5607	6198	5952	31.2	18	1127	0	0	0	0	1	1	12	8	0	0	0	0	22	12	202.517	21	1	-21.5	-19.6	-13.5	-7.4	-4.1	1.1	5.6	5.2	0.7	-6.8	-13.9	-18.7	-7.74167	27.1	1.55546	0.00653679
G078836E35644N	35.6441	78.8361	0.083	5759	6125	5888	36.2	55	627	1	0	0	0	2	10	6	21	1	0	0	0	41	21	202.517	38	3	-21	-19.1	-12.9	-6.8	-3.5	1.8	6.2	5.8	1.3	-6.3	-13.4	-18.3	-7.18333	27.2	1.24333	0.00973762
G078814E35657N	35.6568	78.8136	0.606	5765	6229	6042	30.3	36	788	0	0	0	0	1	1	12	8	0	0	0	0	22	12	202.517	21	1	-21.5	-19.6	-13.5	-7.4	-4.1	1.1	5.6	5.2	0.7	-6.8	-13.9	-18.7	-7.74167	27.1	1.55546	0.00653679
G078779E35621N	35.6206	78.7785	1.637	5525	6338	5968	24.9	38	2174	0	0	0	0	1	1	12	8	0	0	0	0	22	12	202.517	21	1	-21.5	-19.6	-13.5	-7.4	-4.1	1.1	5.6	5.2	0.7	-6.8	-13.9	-18.7	-7.74167	27.1	1.55546	0.00653679
G078783E35581N	35.5812	78.7829	0.705	5791	6144	5966	25.9	63	827	0	0	0	0	1	1	12	8	0	0	0	0	22	12	202.517	21	1	-21.5	-19.6	-13.5	-7.4	-4.1	1.1	5.6	5.2	0.7	-6.8	-13.9	-18.7	-7.74167	27.1	1.55546	0.00653679
G078788E35590N	35.5904	78.7877	0.024	5954	5978	5969	14.8	50	152	0	0	0	0	1	1	12	8	0	0	0	0	22	12	202.517	21	1	-21.5	-19.6	-13.5	-7.4	-4.1	1.1	5.6	5.2	0.7	-6.8	-13.9	-18.7	-7.74167	27.1	1.55546	0.00653679
G078770E35572N	35.5717	78.7696	0.537	5705	6249	5978	37.7	335	760	0	0	0	0	1	1	12	8	0	0	0	0	22	12	202.517	21	1	-21.5	-19.6	-13.5	-7.4	-4.1	1.1	5.6	5.2	0.7	-6.8	-13.9	-18.7	-7.74167	27.1	1.55546	0.00653679
G078577E35551N	35.5514	78.5772	0.442	5484	6142	5848	36.7	353	1052	0	0	0	0	0	3	14	10	0	0	0	0	27	14	202.517	27	0	-19.9	-18	-11.7	-5.6	-2.4	2.8	7.2	6.8	2.3	-5.1	-12.1	-17.1	-6.06667	27.1	1.49988	0.00773578
G078517E35547N	35.547	78.5166	0.194	5526	6030	5839	32.4	13	804	0	0	0	0	0	3	14	10	0	0	0	0	27	14	202.517	27	0	-19.9	-18	-11.7	-5.6	-2.4	2.8	7.2	6.8	2.3	-5.1	-12.1	-17.1	-6.06667	27.1	1.49988	0.00773578
G078545E35530N	35.5302	78.5448	2.071	5631	6142	5911	23.5	18	2763	0	0	0	0	0	3	14	10	0	0	0	0	27	14	202.517	27	0	-19.9	-18	-11.7	-5.6	-2.4	2.8	7.2	6.8	2.3	-5.1	-12.1	-17.1	-6.06667	27.1	1.49988	0.00773578
G078560E35538N	35.5379	78.5604	0.04	5648	5899	5781	36	345	190	0	0	0	0	0	3	14	10	0	0	0	0	27	14	202.517	27	0	-19.9	-18	-11.7	-5.6	-2.4	2.8	7.2	6.8	2.3	-5.1	-12.1	-17.1	-6.06667	27.1	1.49988	0.00773578
G078520E35535N	35.5352	78.5196	0.047	5815	6018	5920	33.8	333	395	0	0	0	0	0	3	14	10	0	0	0	0	27	14	202.517	27	0	-19.9	-18	-11.7	-5.6	-2.4	2.8	7.2	6.8	2.3	-5.1	-12.1	-17.1	-6.06667	27.1	1.49988	0.00773578
G078532E35536N	35.5364	78.5321	1.986	5506	6265	5949	22.5	337	2870	0	0	0	0	0	3	14	10	0	0	0	0	27	14	202.517	27	0	-19.9	-18	-11.7	-5.6	-2.4	2.8	7.2	6.8	2.3	-5.1	-12.1	-17.1	-6.06667	27.1	1.49988	0.00773578
G078519E35546N	35.5455	78.5194	0.056	5723	6027	5870	34.9	40	426	0	0	0	0	0	3	14	10	0	0	0	0	27	14	202.517	27	0	-19.9	-18	-11.7	-5.6	-2.4	2.8	7.2	6.8	2.3	-5.1	-12.1	-17.1	-6.06667	27.1	1.49988	0.00773578
G078790E35332N	35.3316	78.7896	0.608	5470	5957	5754	29.9	17	763	0	0	0	2	5	0	9	12	0	0	0	0	28	12	202.517	21	7	-21.1	-19.3	-13.4	-7.4	-4.2	1.2	5.7	5.3	0.8	-6.7	-13.6	-18.3	-7.58333	26.8	1.16145	0.00621217
G078544E35268N	35.268	78.5443	0.699	5591	6130	5877	26.5	25	1182	1	0	0	0	3	3	2	5	2	0	0	0	16	5	202.517	12	4	-21.7	-20.1	-14.2	-8.3	-5.1	0.3	4.8	4.4	0	-7.4	-14.3	-18.9	-8.375	26.5	0.728196	0.00222562
G078539E35273N	35.273	78.539	0.024	5974	6094	6009	20.1	90	190	1	0	0	0	3	3	2	5	2	0	0	0	16	5	202.517	12	4	-21.7	-20.1	-14.2	-8.3	-5.1	0.3	4.8	4.4	0	-7.4	-14.3	-18.9	-8.375	26.5	0.728196	0.00222562
G078707E35224N	35.2235	78.7066	0.833	5651	6157	5942	24.2	84	992	0	0	0	2	5	0	9	12	0	0	0	0	28	12	202.517	21	7	-21.1	-19.3	-13.4	-7.4	-4.2	1.2	5.7	5.3	0.8	-6.7	-13.6	-18.3	-7.58333	26.8	1.16145	0.00621217
G078897E35202N	35.2023	78.8973	0.726	5707	6259	6033	25.9	59	1496	2	0	0	0	0	7	25	38	0	0	0	0	72	38	202.517	70	2	-20.9	-19	-13.1	-7.1	-3.8	1.6	6.1	5.7	1.1	-6.5	-13.5	-18.2	-7.3	27	1.46746	0.0201828
G078553E35217N	35.2165	78.553	0.057	5708	5886	5821	27.7	346	381	1	0	0	0	3	3	2	5	2	0	0	0	16	5	202.517	12	4	-21.7	-20.1	-14.2	-8.3	-5.1	0.3	4.8	4.4	0	-7.4	-14.3	-18.9	-8.375	26.5	0.728196	0.00222562
G078624E35218N	35.2181	78.6236	0.078	5951	6183	6068	27.7	288	507	1	0	0	0	3	3	2	5	2	0	0	0	16	5	202.517	12	4	-21.7	-20.1	-14.2	-8.3	-5.1	0.3	4.8	4.4	0	-7.4	-14.3	-18.9	-8.375	26.5	0.728196	0.00222562
G078620E35214N	35.2141	78.6201	0.621	5792	6282	6014	27.4	314	1260	1	0	0	0	3	3	2	5	2	0	0	0	16	5	202.517	12	4	-21.7	-20.1	-14.2	-8.3	-5.1	0.3	4.8	4.4	0	-7.4	-14.3	-18.9	-8.375	26.5	0.728196	0.00222562
G078907E35194N	35.1944	78.907	1.234	5679	6269	5967	25.7	46	1275	2	0	0	0	0	7	25	38	0	0	0	0	72	38	202.517	70	2	-20.9	-19	-13.1	-7.1	-3.8	1.6	6.1	5.7	1.1	-6.5	-13.5	-18.2	-7.3	27	1.46746	0.0201828
G078902E35200N	35.1998	78.9024	0.041	5834	6118	5932	30.3	76	559	2	0	0	0	0	7	25	38	0	0	0	0	72	38	202.517	70	2	-20.9	-19	-13.1	-7.1	-3.8	1.6	6.1	5.7	1.1	-6.5	-13.5	-18.2	-7.3	27	1.46746	0.0201828
G078839E35177N	35.1768	78.8388	0.845	5623	6259	5957	25.6	47	1357	2	0	0	0	0	7	25	38	0	0	0	0	72	38	202.517	70	2	-20.9	-19	-13.1	-7.1	-3.8	1.6	6.1	5.7	1.1	-6.5	-13.5	-18.2	-7.3	27	1.46746	0.0201828
G078574E35111N	35.1112	78.5742	0.064	5693	5843	5782	31.2	360	236	0	0	0	0	0	5	19	11	11	0	0	0	46	19	202.517	46	0	-21.2	-19.5	-13.7	-7.9	-4.7	0.7	5.3	4.9	0.5	-7	-13.8	-18.4	-7.9	26.5	1.06397	0.0093491
G078578E35111N	35.1113	78.5783	0.042	5707	5832	5781	30	16	269	0	0	0	0	0	5	19	11	11	0	0	0	46	19	202.517	46	0	-21.2	-19.5	-13.7	-7.9	-4.7	0.7	5.3	4.9	0.5	-7	-13.8	-18.4	-7.9	26.5	1.06397	0.0093491
G078571E35061N	35.0605	78.5706	0.119	5778	6081	5962	34.3	45	546	0	0	0	0	0	5	19	11	11	0	0	0	46	19	202.517	46	0	-21.2	-19.5	-13.7	-7.9	-4.7	0.7	5.3	4.9	0.5	-7	-13.8	-18.4	-7.9	26.5	1.06397	0.0093491
G078582E35055N	35.0547	78.5815	0.175	5717	5979	5896	32.8	34	395	0	0	0	0	0	5	19	11	11	0	0	0	46	19	202.517	46	0	-21.2	-19.5	-13.7	-7.9	-4.7	0.7	5.3	4.9	0.5	-7	-13.8	-18.4	-7.9	26.5	1.06397	0.0093491
G078587E35050N	35.0497	78.5868	0.037	5687	5886	5857	21.9	26	384	0	0	0	0	0	5	19	11	11	0	0	0	46	19	202.517	46	0	-21.2	-19.5	-13.7	-7.9	-4.7	0.7	5.3	4.9	0.5	-7	-13.8	-18.4	-7.9	26.5	1.06397	0.0093491
G078595E35047N	35.0465	78.5949	0.064	5739	5885	5815	23.7	28	150	0	0	0	0	0	5	19	11	11	0	0	0	46	19	202.517	46	0	-21.2	-19.5	-13.7	-7.9	-4.7	0.7	5.3	4.9	0.5	-7	-13.8	-18.4	-7.9	26.5	1.06397	0.0093491
G078583E35070N	35.0703	78.5828	0.226	5670	5914	5840	22.4	17	676	0	0	0	0	0	5	19	11	11	0	0	0	46	19	202.517	46	0	-21.2	-19.5	-13.7	-7.9	-4.7	0.7	5.3	4.9	0.5	-7	-13.8	-18.4	-7.9	26.5	1.06397	0.0093491
G078591E35072N	35.0715	78.5909	0.486	5555	5967	5799	27.4	357	995	0	0	0	0	0	5	19	11	11	0	0	0	46	19	202.517	46	0	-21.2	-19.5	-13.7	-7.9	-4.7	0.7	5.3	4.9	0.5	-7	-13.8	-18.4	-7.9	26.5	1.06397	0.0093491
G078668E35064N	35.0637	78.6678	0.049	5713	5830	5785	27.9	1	215	1	0	0	0	6	8	8	7	0	0	0	0	30	8	202.517	23	7	-20.3	-18.5	-12.6	-6.8	-3.5	1.9	6.4	6	1.5	-6	-12.9	-17.6	-6.86667	26.7	0.852424	0.00488495
G078676E35035N	35.0354	78.6759	0.084	5715	5881	5823	29.1	10	283	1	0	0	0	6	8	8	7	0	0	0	0	30	8	202.517	23	7	-20.3	-18.5	-12.6	-6.8	-3.5	1.9	6.4	6	1.5	-6	-12.9	-17.6	-6.86667	26.7	0.852424	0.00488495
G078818E34945N	34.9448	78.8182	0.139	5713	5891	5845	21.7	30	345	0	0	0	1	1	1	11	9	2	0	0	0	25	11	360.974	23	2	-20.5	-18.8	-13	-7.2	-3.9	1.5	6	5.6	1.2	-6.4	-13.2	-17.8	-7.20833	26.5	1.19881	0.00572498
G078807E34952N	34.9517	78.8072	0.064	5681	5832	5771	32.1	12	195	0	0	0	1	1	1	11	9	2	0	0	0	25	11	360.974	23	2	-20.5	-18.8	-13	-7.2	-3.9	1.5	6	5.6	1.2	-6.4	-13.2	-17.8	-7.20833	26.5	1.19881	0.00572498
G078828E34964N	34.9638	78.8281	0.208	5653	5953	5831	30.7	357	621	0	0	0	1	1	1	11	9	2	0	0	0	25	11	360.974	23	2	-20.5	-18.8	-13	-7.2	-3.9	1.5	6	5.6	1.2	-6.4	-13.2	-17.8	-7.20833	26.5	1.19881	0.00572498
G078834E34965N	34.9651	78.8335	0.091	5756	6041	5916	28.1	313	570	0	0	0	0	4	2	28	8	3	0	0	0	45	28	360.974	41	4	-20.5	-18.7	-13	-7.1	-3.8	1.6	6.2	5.7	1.2	-6.4	-13.3	-17.9	-7.16667	26.7	1.5526	0.0133461
G078839E34967N	34.9669	78.8394	0.537	5600	6093	5927	30.7	12	834	0	0	0	0	4	2	28	8	3	0	0	0	45	28	360.974	41	4	-20.5	-18.7	-13	-7.1	-3.8	1.6	6.2	5.7	1.2	-6.4	-13.3	-17.9	-7.16667	26.7	1.5526	0.0133461
G078850E34972N	34.9719	78.8503	0.306	5637	5946	5830	33.2	358	524	0	0	0	0	4	2	28	8	3	0	0	0	45	28	360.974	41	4	-20.5	-18.7	-13	-7.1	-3.8	1.6	6.2	5.7	1.2	-6.4	-13.3	-17.9	-7.16667	26.7	1.5526	0.0133461
G078856E34969N	34.9686	78.8563	0.031	5734	5856	5790	32.9	34	255	0	0	0	0	4	2	28	8	3	0	0	0	45	28	360.974	41	4	-20.5	-18.7	-13	-7.1	-3.8	1.6	6.2	5.7	1.2	-6.4	-13.3	-17.9	-7.16667	26.7	1.5526	0.0133461
G078771E34950N	34.9501	78.7711	0.531	5658	6039	5861	34.8	22	586	0	0	0	1	1	1	11	9	2	0	0	0	25	11	360.974	23	2	-20.5	-18.8	-13	-7.2	-3.9	1.5	6	5.6	1.2	-6.4	-13.2	-17.8	-7.20833	26.5	1.19881	0.00572498
G078792E34952N	34.9524	78.7924	0.051	5627	5825	5720	43.4	15	251	0	0	0	1	1	1	11	9	2	0	0	0	25	11	360.974	23	2	-20.5	-18.8	-13	-7.2	-3.9	1.5	6	5.6	1.2	-6.4	-13.2	-17.8	-7.20833	26.5	1.19881	0.00572498
G078899E34985N	34.9849	78.8989	0.4	5672	6098	5901	31.5	29	627	0	0	0	0	4	2	28	8	3	0	0	0	45	28	360.974	41	4	-20.5	-18.7	-13	-7.1	-3.8	1.6	6.2	5.7	1.2	-6.4	-13.3	-17.9	-7.16667	26.7	1.5526	0.0133461
G078890E34983N	34.9832	78.8898	0.349	5688	6082	5871	24.3	334	978	0	0	0	0	4	2	28	8	3	0	0	0	45	28	360.974	41	4	-20.5	-18.7	-13	-7.1	-3.8	1.6	6.2	5.7	1.2	-6.4	-13.3	-17.9	-7.16667	26.7	1.5526	0.0133461
G078878E34997N	34.9973	78.8782	0.144	5795	6076	5872	28.3	23	568	0	0	0	0	4	2	28	8	3	0	0	0	45	28	360.974	41	4	-20.5	-18.7	-13	-7.1	-3.8	1.6	6.2	5.7	1.2	-6.4	-13.3	-17.9	-7.16667	26.7	1.5526	0.0133461
G078879E34990N	34.9896	78.8792	0.282	5757	6017	5923	29.7	2	461	0	0	0	0	4	2	28	8	3	0	0	0	45	28	360.974	41	4	-20.5	-18.7	-13	-7.1	-3.8	1.6	6.2	5.7	1.2	-6.4	-13.3	-17.9	-7.16667	26.7	1.5526	0.0133461
G078881E35013N	35.0126	78.8805	0.068	5765	5942	5822	41.5	15	230	0	0	0	0	14	3	37	32	9	0	0	0	95	37	202.517	81	14	-21.9	-20.2	-14.4	-8.6	-5.3	0.2	4.7	4.3	-0.1	-7.8	-14.7	-19.2	-8.58333	26.6	1.06417	0.0193115
G078912E34997N	34.9973	78.9115	0.047	5667	5797	5731	31.3	5	206	0	0	0	0	4	2	28	8	3	0	0	0	45	28	360.974	41	4	-20.5	-18.7	-13	-7.1	-3.8	1.6	6.2	5.7	1.2	-6.4	-13.3	-17.9	-7.16667	26.7	1.5526	0.0133461
G078922E34998N	34.9981	78.9217	0.089	5703	5965	5877	34.9	16	408	0	0	0	0	4	2	28	8	3	0	0	0	45	28	360.974	41	4	-20.5	-18.7	-13	-7.1	-3.8	1.6	6.2	5.7	1.2	-6.4	-13.3	-17.9	-7.16667	26.7	1.5526	0.0133461
G078972E35021N	35.0206	78.9718	0.334	5637	5980	5851	23.8	1	844	0	0	0	0	14	3	37	32	9	0	0	0	95	37	202.517	81	14	-21.9	-20.2	-14.4	-8.6	-5.3	0.2	4.7	4.3	-0.1	-7.8	-14.7	-19.2	-8.58333	26.6	1.06417	0.0193115
G078977E35022N	35.0219	78.9771	0.076	5690	5927	5839	25.7	28	484	0	0	0	0	14	3	37	32	9	0	0	0	95	37	202.517	81	14	-21.9	-20.2	-14.4	-8.6	-5.3	0.2	4.7	4.3	-0.1	-7.8	-14.7	-19.2	-8.58333	26.6	1.06417	0.0193115
G078982E35015N	35.015	78.982	0.081	5690	5861	5790	25.7	14	336	0	0	0	0	14	3	37	32	9	0	0	0	95	37	202.517	81	14	-21.9	-20.2	-14.4	-8.6	-5.3	0.2	4.7	4.3	-0.1	-7.8	-14.7	-19.2	-8.58333	26.6	1.06417	0.0193115
G078992E35013N	35.0134	78.9924	0.24	5652	5908	5820	27.1	359	573	0	0	0	0	14	3	37	32	9	0	0	0	95	37	202.517	81	14	-21.9	-20.2	-14.4	-8.6	-5.3	0.2	4.7	4.3	-0.1	-7.8	-14.7	-19.2	-8.58333	26.6	1.06417	0.0193115
G078987E35015N	35.0148	78.9873	0.04	5749	5893	5824	27.5	30	236	0	0	0	0	14	3	37	32	9	0	0	0	95	37	202.517	81	14	-21.9	-20.2	-14.4	-8.6	-5.3	0.2	4.7	4.3	-0.1	-7.8	-14.7	-19.2	-8.58333	26.6	1.06417	0.0193115
G078998E35013N	35.0126	78.9983	0.139	5729	5946	5864	31.4	26	313	0	0	0	0	14	3	37	32	9	0	0	0	95	37	202.517	81	14	-20.7	-18.8	-13	-7.1	-3.7	1.7	6.2	5.8	1.3	-6.5	-13.5	-18.2	-7.20833	26.9	1.06417	0.0193115
G079021E34999N	34.9985	79.0209	0.067	5701	5886	5800	29.3	28	236	0	0	0	0	0	10	14	8	2	0	0	0	34	14	360.974	34	0	-19.8	-18	-12.2	-6.3	-3	2.5	7	6.6	2.1	-5.7	-12.7	-17.3	-6.4	26.8	1.12883	0.00733146
G079015E35000N	34.9999	79.0151	0.034	5789	5943	5895	28.3	43	280	0	0	0	0	0	10	14	8	2	0	0	0	34	14	360.974	34	0	-19.8	-18	-12.2	-6.3	-3	2.5	7	6.6	2.1	-5.7	-12.7	-17.3	-6.4	26.8	1.12883	0.00733146
G079052E35018N	35.0181	79.0519	0.386	5577	5942	5773	26.7	29	837	0	0	0	0	0	15	14	26	2	0	0	0	57	26	202.517	57	0	-20.7	-18.8	-13	-7.1	-3.7	1.7	6.2	5.8	1.3	-6.5	-13.5	-18.2	-7.20833	26.9	1.21485	0.0132276
G079043E35022N	35.0215	79.043	0.181	5655	5942	5821	31.8	341	451	0	0	0	0	0	15	14	26	2	0	0	0	57	26	202.517	57	0	-20.7	-18.8	-13	-7.1	-3.7	1.7	6.2	5.8	1.3	-6.5	-13.5	-18.2	-7.20833	26.9	1.21485	0.0132276
G079049E35028N	35.028	79.0485	0.305	5630	5946	5826	29.4	13	529	0	0	0	0	0	15	14	26	2	0	0	0	57	26	202.517	57	0	-20.7	-18.8	-13	-7.1	-3.7	1.7	6.2	5.8	1.3	-6.5	-13.5	-18.2	-7.20833	26.9	1.21485	0.0132276
G078979E34965N	34.9645	78.9786	0.064	5752	5848	5809	23.1	18	206	0	0	0	0	4	2	28	8	3	0	0	0	45	28	360.974	41	4	-20.5	-18.7	-13	-7.1	-3.8	1.6	6.2	5.7	1.2	-6.4	-13.3	-17.9	-7.16667	26.7	1.5526	0.0133461
G079062E35074N	35.0743	79.0624	0.086	5632	5867	5759	36.9	354	427	0	0	0	0	0	15	14	26	2	0	0	0	57	26	202.517	57	0	-20.7	-18.8	-13	-7.1	-3.7	1.7	6.2	5.8	1.3	-6.5	-13.5	-18.2	-7.20833	26.9	1.21485	0.0132276
G079023E35078N	35.0775	79.0231	0.081	5620	5833	5733	32.6	15	364	0	0	0	0	0	15	14	26	2	0	0	0	57	26	202.517	57	0	-20.7	-18.8	-13	-7.1	-3.7	1.7	6.2	5.8	1.3	-6.5	-13.5	-18.2	-7.20833	26.9	1.21485	0.0132276
G078978E35083N	35.0827	78.9783	0.07	5688	5854	5777	28.1	22	292	0	0	0	0	14	3	37	32	9	0	0	0	95	37	202.517	81	14	-21.9	-20.2	-14.4	-8.6	-5.3	0.2	4.7	4.3	-0.1	-7.8	-14.7	-19.2	-8.58333	26.6	1.06417	0.0193115
G078972E35092N	35.0916	78.9721	0.472	5643	6015	5847	28	17	662	0	0	0	0	14	3	37	32	9	0	0	0	95	37	202.517	81	14	-21.9	-20.2	-14.4	-8.6	-5.3	0.2	4.7	4.3	-0.1	-7.8	-14.7	-19.2	-8.58333	26.6	1.06417	0.0193115
G078953E35036N	35.0355	78.9529	0.171	5733	5982	5862	31.5	18	433	0	0	0	0	14	3	37	32	9	0	0	0	95	37	202.517	81	14	-21.9	-20.2	-14.4	-8.6	-5.3	0.2	4.7	4.3	-0.1	-7.8	-14.7	-19.2	-8.58333	26.6	1.06417	0.0193115
G078904E35032N	35.0322	78.9035	0.244	5834	6146	5989	23.6	52	825	0	0	0	0	14	3	37	32	9	0	0	0	95	37	202.517	81	14	-21.9	-20.2	-14.4	-8.6	-5.3	0.2	4.7	4.3	-0.1	-7.8	-14.7	-19.2	-8.58333	26.6	1.06417	0.0193115
G078893E35046N	35.0456	78.8926	0.522	5904	6144	6046	21.8	37	673	0	0	0	0	14	3	37	32	9	0	0	0	95	37	202.517	81	14	-21.9	-20.2	-14.4	-8.6	-5.3	0.2	4.7	4.3	-0.1	-7.8	-14.7	-19.2	-8.58333	26.6	1.06417	0.0193115
G078896E35050N	35.0501	78.8964	0.058	5835	5955	5896	24.6	15	326	0	0	0	0	14	3	37	32	9	0	0	0	95	37	202.517	81	14	-21.9	-20.2	-14.4	-8.6	-5.3	0.2	4.7	4.3	-0.1	-7.8	-14.7	-19.2	-8.58333	26.6	1.06417	0.0193115
G078890E35054N	35.0541	78.8898	0.088	5800	6131	6010	35	351	532	0	0	0	0	14	3	37	32	9	0	0	0	95	37	202.517	81	14	-21.9	-20.2	-14.4	-8.6	-5.3	0.2	4.7	4.3	-0.1	-7.8	-14.7	-19.2	-8.58333	26.6	1.06417	0.0193115
G078836E35097N	35.0968	78.8362	0.034	5905	6010	5987	17.6	71	304	0	0	0	0	14	3	37	32	9	0	0	0	95	37	202.517	81	14	-21.9	-20.2	-14.4	-8.6	-5.3	0.2	4.7	4.3	-0.1	-7.8	-14.7	-19.2	-8.58333	26.6	1.06417	0.0193115
G078846E35087N	35.0869	78.846	0.031	5964	5992	5979	11.2	60	175	0	0	0	0	14	3	37	32	9	0	0	0	95	37	202.517	81	14	-21.9	-20.2	-14.4	-8.6	-5.3	0.2	4.7	4.3	-0.1	-7.8	-14.7	-19.2	-8.58333	26.6	1.06417	0.0193115
G078829E35089N	35.089	78.8285	0.06	5777	5927	5870	25.5	3	237	1	0	0	0	6	8	8	7	0	0	0	0	30	8	202.517	23	7	-20.3	-18.5	-12.6	-6.8	-3.5	1.9	6.4	6	1.5	-6	-12.9	-17.6	-6.86667	26.7	0.852424	0.00488495
G078858E35094N	35.0942	78.8575	0.047	5691	5950	5817	33.5	340	460	0	0	0	0	14	3	37	32	9	0	0	0	95	37	202.517	81	14	-21.9	-20.2	-14.4	-8.6	-5.3	0.2	4.7	4.3	-0.1	-7.8	-14.7	-19.2	-8.58333	26.6	1.06417	0.0193115
G078837E35100N	35.1003	78.8374	0.032	5838	5965	5908	31	33	215	0	0	0	0	14	3	37	32	9	0	0	0	95	37	202.517	81	14	-21.9	-20.2	-14.4	-8.6	-5.3	0.2	4.7	4.3	-0.1	-7.8	-14.7	-19.2	-8.58333	26.6	1.06417	0.0193115
G078846E35146N	35.1464	78.8463	0.051	5934	6077	5974	26	41	376	0	0	0	0	14	3	37	32	9	0	0	0	95	37	202.517	81	14	-21.9	-20.2	-14.4	-8.6	-5.3	0.2	4.7	4.3	-0.1	-7.8	-14.7	-19.2	-8.58333	26.6	1.06417	0.0193115
G078852E35143N	35.1427	78.8522	0.229	5805	6087	5954	28.2	46	462	0	0	0	0	14	3	37	32	9	0	0	0	95	37	202.517	81	14	-21.9	-20.2	-14.4	-8.6	-5.3	0.2	4.7	4.3	-0.1	-7.8	-14.7	-19.2	-8.58333	26.6	1.06417	0.0193115
G078892E35116N	35.1158	78.8917	0.23	5738	6142	5982	32.9	27	611	0	0	0	0	14	3	37	32	9	0	0	0	95	37	202.517	81	14	-21.9	-20.2	-14.4	-8.6	-5.3	0.2	4.7	4.3	-0.1	-7.8	-14.7	-19.2	-8.58333	26.6	1.06417	0.0193115
G078890E35118N	35.1184	78.8899	0.091	5928	6109	6053	27.9	81	388	0	0	0	0	14	3	37	32	9	0	0	0	95	37	202.517	81	14	-21.9	-20.2	-14.4	-8.6	-5.3	0.2	4.7	4.3	-0.1	-7.8	-14.7	-19.2	-8.58333	26.6	1.06417	0.0193115
G078900E35112N	35.1118	78.8997	0.722	5594	6253	5887	31	24	1127	0	0	0	0	14	3	37	32	9	0	0	0	95	37	202.517	81	14	-21.9	-20.2	-14.4	-8.6	-5.3	0.2	4.7	4.3	-0.1	-7.8	-14.7	-19.2	-8.58333	26.6	1.06417	0.0193115
G078629E35172N	35.1724	78.6292	0.032	5870	5953	5918	19	86	285	1	0	0	0	3	3	2	5	2	0	0	0	16	5	202.517	12	4	-21.7	-20.1	-14.2	-8.3	-5.1	0.3	4.8	4.4	0	-7.4	-14.3	-18.9	-8.375	26.5	0.728196	0.00222562
G078583E35145N	35.1446	78.5834	0.041	5682	5914	5797	29.9	29	266	0	0	0	0	0	5	19	11	11	0	0	0	46	19	202.517	46	0	-21.2	-19.5	-13.7	-7.9	-4.7	0.7	5.3	4.9	0.5	-7	-13.8	-18.4	-7.9	26.5	1.06397	0.0093491
G078579E35139N	35.1385	78.579	0.043	5805	5949	5888	24	41	250	0	0	0	0	0	5	19	11	11	0	0	0	46	19	202.517	46	0	-21.2	-19.5	-13.7	-7.9	-4.7	0.7	5.3	4.9	0.5	-7	-13.8	-18.4	-7.9	26.5	1.06397	0.0093491
G078669E34961N	34.9614	78.6687	0.049	5771	5870	5840	27.1	10	206	0	0	0	1	1	1	11	9	2	0	0	0	25	11	360.974	23	2	-20.5	-18.8	-13	-7.2	-3.9	1.5	6	5.6	1.2	-6.4	-13.2	-17.8	-7.20833	26.5	1.19881	0.00572498
G078941E34959N	34.959	78.9406	0.153	5658	5843	5775	24.9	20	336	0	0	0	0	4	2	28	8	3	0	0	0	45	28	360.974	41	4	-20.5	-18.7	-13	-7.1	-3.8	1.6	6.2	5.7	1.2	-6.4	-13.3	-17.9	-7.16667	26.7	1.5526	0.0133461
G078917E34971N	34.9712	78.917	0.981	5660	5992	5908	21.7	44	1058	0	0	0	0	4	2	28	8	3	0	0	0	45	28	360.974	41	4	-20.5	-18.7	-13	-7.1	-3.8	1.6	6.2	5.7	1.2	-6.4	-13.3	-17.9	-7.16667	26.7	1.5526	0.0133461
G078872E34970N	34.97	78.8722	0.041	5655	5781	5739	24.7	351	301	0	0	0	0	4	2	28	8	3	0	0	0	45	28	360.974	41	4	-20.5	-18.7	-13	-7.1	-3.8	1.6	6.2	5.7	1.2	-6.4	-13.3	-17.9	-7.16667	26.7	1.5526	0.0133461
G078911E34976N	34.9763	78.9111	0.657	5663	6006	5884	23.4	23	927	0	0	0	0	4	2	28	8	3	0	0	0	45	28	360.974	41	4	-20.5	-18.7	-13	-7.1	-3.8	1.6	6.2	5.7	1.2	-6.4	-13.3	-17.9	-7.16667	26.7	1.5526	0.0133461
G078709E34989N	34.989	78.7094	0.092	5738	5934	5849	25.9	20	335	0	0	0	1	1	1	11	9	2	0	0	0	25	11	360.974	23	2	-20.5	-18.8	-13	-7.2	-3.9	1.5	6	5.6	1.2	-6.4	-13.2	-17.8	-7.20833	26.5	1.19881	0.00572498
G078904E34998N	34.998	78.9044	0.16	5795	5973	5886	30.8	30	309	0	0	0	0	4	2	28	8	3	0	0	0	45	28	360.974	41	4	-20.5	-18.7	-13	-7.1	-3.8	1.6	6.2	5.7	1.2	-6.4	-13.3	-17.9	-7.16667	26.7	1.5526	0.0133461
G078865E35002N	35.0024	78.8646	0.881	5738	6079	5939	28.9	26	730	0	0	0	0	14	3	37	32	9	0	0	0	95	37	202.517	81	14	-21.9	-20.2	-14.4	-8.6	-5.3	0.2	4.7	4.3	-0.1	-7.8	-14.7	-19.2	-8.58333	26.6	1.06417	0.0193115
G078865E35019N	35.0191	78.8647	0.513	5776	6189	5919	33.2	31	594	0	0	0	0	14	3	37	32	9	0	0	0	95	37	202.517	81	14	-21.9	-20.2	-14.4	-8.6	-5.3	0.2	4.7	4.3	-0.1	-7.8	-14.7	-19.2	-8.58333	26.6	1.06417	0.0193115
G078944E35035N	35.0347	78.9441	0.655	5691	6065	5927	26.7	10	701	0	0	0	0	14	3	37	32	9	0	0	0	95	37	202.517	81	14	-21.9	-20.2	-14.4	-8.6	-5.3	0.2	4.7	4.3	-0.1	-7.8	-14.7	-19.2	-8.58333	26.6	1.06417	0.0193115
G078610E35064N	35.0636	78.6095	0.034	5679	5815	5751	30.8	356	280	0	0	0	0	0	5	19	11	11	0	0	0	46	19	202.517	46	0	-21.2	-19.5	-13.7	-7.9	-4.7	0.7	5.3	4.9	0.5	-7	-13.8	-18.4	-7.9	26.5	1.06397	0.0093491
G078899E35038N	35.0383	78.8993	0.633	5801	6177	6052	25.9	48	960	0	0	0	0	14	3	37	32	9	0	0	0	95	37	202.517	81	14	-21.9	-20.2	-14.4	-8.6	-5.3	0.2	4.7	4.3	-0.1	-7.8	-14.7	-19.2	-8.58333	26.6	1.06417	0.0193115
G078941E35063N	35.0628	78.9407	1.024	5785	6226	6048	25.9	88	856	0	0	0	0	14	3	37	32	9	0	0	0	95	37	202.517	81	14	-21.9	-20.2	-14.4	-8.6	-5.3	0.2	4.7	4.3	-0.1	-7.8	-14.7	-19.2	-8.58333	26.6	1.06417	0.0193115
G078574E35073N	35.073	78.5738	0.384	5663	6047	5822	28.5	21	798	0	0	0	0	0	5	19	11	11	0	0	0	46	19	202.517	46	0	-21.2	-19.5	-13.7	-7.9	-4.7	0.7	5.3	4.9	0.5	-7	-13.8	-18.4	-7.9	26.5	1.06397	0.0093491
G078904E35071N	35.0707	78.9042	1.056	5766	6289	5999	24.1	323	1406	0	0	0	0	14	3	37	32	9	0	0	0	95	37	202.517	81	14	-21.9	-20.2	-14.4	-8.6	-5.3	0.2	4.7	4.3	-0.1	-7.8	-14.7	-19.2	-8.58333	26.6	1.06417	0.0193115
G078911E35076N	35.0763	78.9113	0.058	6125	6314	6186	30	314	325	0	0	0	0	14	3	37	32	9	0	0	0	95	37	202.517	81	14	-21.9	-20.2	-14.4	-8.6	-5.3	0.2	4.7	4.3	-0.1	-7.8	-14.7	-19.2	-8.58333	26.6	1.06417	0.0193115
G078986E35066N	35.0661	78.9863	0.059	5791	6084	6009	31	308	481	0	0	0	0	14	3	37	32	9	0	0	0	95	37	202.517	81	14	-21.9	-20.2	-14.4	-8.6	-5.3	0.2	4.7	4.3	-0.1	-7.8	-14.7	-19.2	-8.58333	26.6	1.06417	0.0193115
G078962E35064N	35.0644	78.9618	0.031	5974	6016	5998	9.1	153	215	0	0	0	0	14	3	37	32	9	0	0	0	95	37	202.517	81	14	-21.9	-20.2	-14.4	-8.6	-5.3	0.2	4.7	4.3	-0.1	-7.8	-14.7	-19.2	-8.58333	26.6	1.06417	0.0193115
G078962E35070N	35.0701	78.9615	0.164	6018	6242	6155	26.6	151	327	0	0	0	0	14	3	37	32	9	0	0	0	95	37	202.517	81	14	-21.9	-20.2	-14.4	-8.6	-5.3	0.2	4.7	4.3	-0.1	-7.8	-14.7	-19.2	-8.58333	26.6	1.06417	0.0193115
G078934E35081N	35.0813	78.9344	0.02	5910	6010	5962	27.1	352	202	0	0	0	0	14	3	37	32	9	0	0	0	95	37	202.517	81	14	-21.9	-20.2	-14.4	-8.6	-5.3	0.2	4.7	4.3	-0.1	-7.8	-14.7	-19.2	-8.58333	26.6	1.06417	0.0193115
G078927E35079N	35.079	78.927	3.385	5582	6313	5933	22.7	37	2735	0	0	0	0	14	3	37	32	9	0	0	0	95	37	202.517	81	14	-21.9	-20.2	-14.4	-8.6	-5.3	0.2	4.7	4.3	-0.1	-7.8	-14.7	-19.2	-8.58333	26.6	1.06417	0.0193115
G078940E35075N	35.0754	78.9403	1.304	5595	6221	5919	24.1	30	1868	0	0	0	0	14	3	37	32	9	0	0	0	95	37	202.517	81	14	-21.9	-20.2	-14.4	-8.6	-5.3	0.2	4.7	4.3	-0.1	-7.8	-14.7	-19.2	-8.58333	26.6	1.06417	0.0193115
G078937E35081N	35.081	78.9373	0.041	5782	5997	5895	30.6	50	403	0	0	0	0	14	3	37	32	9	0	0	0	95	37	202.517	81	14	-21.9	-20.2	-14.4	-8.6	-5.3	0.2	4.7	4.3	-0.1	-7.8	-14.7	-19.2	-8.58333	26.6	1.06417	0.0193115
G078955E35074N	35.0743	78.9548	0.929	5560	6242	5910	31.2	9	1297	0	0	0	0	14	3	37	32	9	0	0	0	95	37	202.517	81	14	-21.9	-20.2	-14.4	-8.6	-5.3	0.2	4.7	4.3	-0.1	-7.8	-14.7	-19.2	-8.58333	26.6	1.06417	0.0193115
G078969E35074N	35.0744	78.9685	0.476	5639	6188	5887	30.7	7	826	0	0	0	0	14	3	37	32	9	0	0	0	95	37	202.517	81	14	-21.9	-20.2	-14.4	-8.6	-5.3	0.2	4.7	4.3	-0.1	-7.8	-14.7	-19.2	-8.58333	26.6	1.06417	0.0193115
G078977E35077N	35.0771	78.9768	0.037	5719	5933	5800	31	352	376	0	0	0	0	14	3	37	32	9	0	0	0	95	37	202.517	81	14	-21.9	-20.2	-14.4	-8.6	-5.3	0.2	4.7	4.3	-0.1	-7.8	-14.7	-19.2	-8.58333	26.6	1.06417	0.0193115
G078882E35078N	35.0776	78.8817	0.047	5786	5983	5924	29.8	9	341	0	0	0	0	14	3	37	32	9	0	0	0	95	37	202.517	81	14	-21.9	-20.2	-14.4	-8.6	-5.3	0.2	4.7	4.3	-0.1	-7.8	-14.7	-19.2	-8.58333	26.6	1.06417	0.0193115
G079010E35073N	35.0729	79.0103	0.419	5602	5946	5803	30	12	621	0	0	0	0	0	15	14	26	2	0	0	0	57	26	202.517	57	0	-20.7	-18.8	-13	-7.1	-3.7	1.7	6.2	5.8	1.3	-6.5	-13.5	-18.2	-7.20833	26.9	1.21485	0.0132276
G078997E35079N	35.0791	78.9974	0.317	5588	5960	5779	28.5	22	753	0	0	0	0	14	3	37	32	9	0	0	0	95	37	202.517	81	14	-21.9	-20.2	-14.4	-8.6	-5.3	0.2	4.7	4.3	-0.1	-7.8	-14.7	-19.2	-8.58333	26.6	1.06417	0.0193115
G078911E35089N	35.0893	78.9107	0.666	5659	6251	5919	24.8	22	854	0	0	0	0	14	3	37	32	9	0	0	0	95	37	202.517	81	14	-21.9	-20.2	-14.4	-8.6	-5.3	0.2	4.7	4.3	-0.1	-7.8	-14.7	-19.2	-8.58333	26.6	1.06417	0.0193115
G078840E35093N	35.0927	78.8403	0.575	5704	6103	5965	24.5	42	894	0	0	0	0	14	3	37	32	9	0	0	0	95	37	202.517	81	14	-21.9	-20.2	-14.4	-8.6	-5.3	0.2	4.7	4.3	-0.1	-7.8	-14.7	-19.2	-8.58333	26.6	1.06417	0.0193115
G078918E35110N	35.1097	78.9179	0.035	5781	5929	5873	27.7	318	270	0	0	0	0	14	3	37	32	9	0	0	0	95	37	202.517	81	14	-21.9	-20.2	-14.4	-8.6	-5.3	0.2	4.7	4.3	-0.1	-7.8	-14.7	-19.2	-8.58333	26.6	1.06417	0.0193115
G078911E35107N	35.107	78.9114	1.082	5538	6248	5885	23.6	4	2084	0	0	0	0	14	3	37	32	9	0	0	0	95	37	202.517	81	14	-21.9	-20.2	-14.4	-8.6	-5.3	0.2	4.7	4.3	-0.1	-7.8	-14.7	-19.2	-8.58333	26.6	1.06417	0.0193115
G078924E35105N	35.1046	78.9241	0.294	5590	6060	5832	32.8	61	759	0	0	0	0	14	3	37	32	9	0	0	0	95	37	202.517	81	14	-21.9	-20.2	-14.4	-8.6	-5.3	0.2	4.7	4.3	-0.1	-7.8	-14.7	-19.2	-8.58333	26.6	1.06417	0.0193115
G078881E35121N	35.1207	78.8807	0.381	5921	6324	6130	31.8	157	599	0	0	0	0	14	3	37	32	9	0	0	0	95	37	202.517	81	14	-21.9	-20.2	-14.4	-8.6	-5.3	0.2	4.7	4.3	-0.1	-7.8	-14.7	-19.2	-8.58333	26.6	1.06417	0.0193115
G078922E35112N	35.1119	78.9223	0.036	5858	6012	5954	31	50	230	0	0	0	0	14	3	37	32	9	0	0	0	95	37	202.517	81	14	-21.9	-20.2	-14.4	-8.6	-5.3	0.2	4.7	4.3	-0.1	-7.8	-14.7	-19.2	-8.58333	26.6	1.06417	0.0193115
G078920E35115N	35.115	78.92	0.132	5637	5966	5817	35	9	475	0	0	0	0	14	3	37	32	9	0	0	0	95	37	202.517	81	14	-21.9	-20.2	-14.4	-8.6	-5.3	0.2	4.7	4.3	-0.1	-7.8	-14.7	-19.2	-8.58333	26.6	1.06417	0.0193115
G078997E35116N	35.1158	78.9974	0.14	5650	5915	5777	34.5	23	355	0	0	0	0	14	3	37	32	9	0	0	0	95	37	202.517	81	14	-21.9	-20.2	-14.4	-8.6	-5.3	0.2	4.7	4.3	-0.1	-7.8	-14.7	-19.2	-8.58333	26.6	1.06417	0.0193115
G078990E35122N	35.1216	78.9896	0.052	5684	5956	5841	39.7	353	426	0	0	0	0	14	3	37	32	9	0	0	0	95	37	202.517	81	14	-21.9	-20.2	-14.4	-8.6	-5.3	0.2	4.7	4.3	-0.1	-7.8	-14.7	-19.2	-8.58333	26.6	1.06417	0.0193115
G078987E35122N	35.1222	78.9868	0.059	5646	5903	5791	30.7	13	503	0	0	0	0	14	3	37	32	9	0	0	0	95	37	202.517	81	14	-21.9	-20.2	-14.4	-8.6	-5.3	0.2	4.7	4.3	-0.1	-7.8	-14.7	-19.2	-8.58333	26.6	1.06417	0.0193115
G078898E35129N	35.1288	78.898	0.887	5784	6324	6054	27.3	89	748	0	0	0	0	14	3	37	32	9	0	0	0	95	37	202.517	81	14	-21.9	-20.2	-14.4	-8.6	-5.3	0.2	4.7	4.3	-0.1	-7.8	-14.7	-19.2	-8.58333	26.6	1.06417	0.0193115
G078899E35134N	35.1335	78.8985	0.028	5994	6046	6029	28	98	250	0	0	0	0	14	3	37	32	9	0	0	0	95	37	202.517	81	14	-21.9	-20.2	-14.4	-8.6	-5.3	0.2	4.7	4.3	-0.1	-7.8	-14.7	-19.2	-8.58333	26.6	1.06417	0.0193115
G078901E35134N	35.134	78.9012	0.058	5864	6028	5979	27	124	419	0	0	0	0	14	3	37	32	9	0	0	0	95	37	202.517	81	14	-21.9	-20.2	-14.4	-8.6	-5.3	0.2	4.7	4.3	-0.1	-7.8	-14.7	-19.2	-8.58333	26.6	1.06417	0.0193115
G078903E35137N	35.1371	78.903	0.1	5918	6037	6005	22.5	140	326	0	0	0	0	14	3	37	32	9	0	0	0	95	37	202.517	81	14	-21.9	-20.2	-14.4	-8.6	-5.3	0.2	4.7	4.3	-0.1	-7.8	-14.7	-19.2	-8.58333	26.6	1.06417	0.0193115
G078872E35134N	35.1343	78.8718	5.108	5577	6325	5944	18.6	331	3690	0	0	0	0	14	3	37	32	9	0	0	0	95	37	202.517	81	14	-21.9	-20.2	-14.4	-8.6	-5.3	0.2	4.7	4.3	-0.1	-7.8	-14.7	-19.2	-8.58333	26.6	1.06417	0.0193115
G078839E35142N	35.142	78.8391	0.069	5865	6009	5951	26.8	340	261	0	0	0	0	14	3	37	32	9	0	0	0	95	37	202.517	81	14	-21.9	-20.2	-14.4	-8.6	-5.3	0.2	4.7	4.3	-0.1	-7.8	-14.7	-19.2	-8.58333	26.6	1.06417	0.0193115
G078881E35151N	35.1505	78.8811	1.077	5657	6280	5960	24.6	324	1713	0	0	0	0	14	3	37	32	9	0	0	0	95	37	202.517	81	14	-21.9	-20.2	-14.4	-8.6	-5.3	0.2	4.7	4.3	-0.1	-7.8	-14.7	-19.2	-8.58333	26.6	1.06417	0.0193115
G078577E35145N	35.1445	78.5765	0.649	5634	6019	5851	25.3	29	876	0	0	0	0	0	5	19	11	11	0	0	0	46	19	202.517	46	0	-21.2	-19.5	-13.7	-7.9	-4.7	0.7	5.3	4.9	0.5	-7	-13.8	-18.4	-7.9	26.5	1.06397	0.0093491
G078910E35146N	35.1456	78.9103	0.181	5709	6126	5865	23.6	57	976	0	0	0	0	14	3	37	32	9	0	0	0	95	37	202.517	81	14	-21.9	-20.2	-14.4	-8.6	-5.3	0.2	4.7	4.3	-0.1	-7.8	-14.7	-19.2	-8.58333	26.6	1.06417	0.0193115
G078848E35151N	35.1512	78.8476	0.048	5964	6019	5992	12.2	36	202	0	0	0	0	14	3	37	32	9	0	0	0	95	37	202.517	81	14	-21.9	-20.2	-14.4	-8.6	-5.3	0.2	4.7	4.3	-0.1	-7.8	-14.7	-19.2	-8.58333	26.6	1.06417	0.0193115
G078850E35156N	35.1556	78.8498	0.203	5785	5990	5894	18.9	6	770	0	0	0	0	14	3	37	32	9	0	0	0	95	37	202.517	81	14	-21.9	-20.2	-14.4	-8.6	-5.3	0.2	4.7	4.3	-0.1	-7.8	-14.7	-19.2	-8.58333	26.6	1.06417	0.0193115
G078884E35166N	35.1655	78.8842	0.429	5761	6262	6120	29.7	310	1142	0	0	0	0	14	3	37	32	9	0	0	0	95	37	202.517	81	14	-21.9	-20.2	-14.4	-8.6	-5.3	0.2	4.7	4.3	-0.1	-7.8	-14.7	-19.2	-8.58333	26.6	1.06417	0.0193115
G078908E35145N	35.1453	78.908	0.041	5877	6111	5937	22	23	573	0	0	0	0	14	3	37	32	9	0	0	0	95	37	202.517	81	14	-21.9	-20.2	-14.4	-8.6	-5.3	0.2	4.7	4.3	-0.1	-7.8	-14.7	-19.2	-8.58333	26.6	1.06417	0.0193115
G078898E35143N	35.143	78.898	4.502	5587	6318	5992	17.1	42	4497	0	0	0	0	14	3	37	32	9	0	0	0	95	37	202.517	81	14	-21.9	-20.2	-14.4	-8.6	-5.3	0.2	4.7	4.3	-0.1	-7.8	-14.7	-19.2	-8.58333	26.6	1.06417	0.0193115
G078892E35161N	35.161	78.8921	0.21	5944	6270	6155	27.2	114	995	0	0	0	0	14	3	37	32	9	0	0	0	95	37	202.517	81	14	-21.9	-20.2	-14.4	-8.6	-5.3	0.2	4.7	4.3	-0.1	-7.8	-14.7	-19.2	-8.58333	26.6	1.06417	0.0193115
G079002E35167N	35.1674	79.0019	0.075	5735	5970	5905	32.9	25	418	0	0	0	0	6	17	19	29	0	1	0	0	72	29	202.517	66	6	-20.7	-18.8	-12.8	-6.8	-3.5	2	6.4	6	1.4	-6.3	-13.3	-18.1	-7.04167	27.1	1.05668	0.0145331
G078843E35168N	35.168	78.8427	0.779	5775	6256	6078	29.6	69	901	2	0	0	0	0	7	25	38	0	0	0	0	72	38	202.517	70	2	-20.9	-19	-13.1	-7.1	-3.8	1.6	6.1	5.7	1.1	-6.5	-13.5	-18.2	-7.3	27	1.46746	0.0201828
G078833E35112N	35.112	78.8332	0.085	5800	6076	5934	35.2	11	388	1	0	0	0	6	8	8	7	0	0	0	0	30	8	202.517	23	7	-21.9	-20.2	-14.4	-8.6	-5.3	0.2	4.7	4.3	-0.1	-7.8	-14.7	-19.2	-8.58333	26.6	0.852424	0.00488495
G078990E35080N	35.0797	78.99	0.541	5522	5994	5810	30.9	342	778	0	0	0	0	14	3	37	32	9	0	0	0	95	37	202.517	81	14	-21.9	-20.2	-14.4	-8.6	-5.3	0.2	4.7	4.3	-0.1	-7.8	-14.7	-19.2	-8.58333	26.6	1.06417	0.0193115
G079054E35073N	35.0727	79.0538	0.238	5607	5871	5752	32.8	9	478	0	0	0	0	0	15	14	26	2	0	0	0	57	26	202.517	57	0	-20.7	-18.8	-13	-7.1	-3.7	1.7	6.2	5.8	1.3	-6.5	-13.5	-18.2	-7.20833	26.9	1.21485	0.0132276
G078988E35068N	35.0676	78.9881	0.399	5732	6086	5940	28.2	53	640	0	0	0	0	14	3	37	32	9	0	0	0	95	37	202.517	81	14	-21.9	-20.2	-14.4	-8.6	-5.3	0.2	4.7	4.3	-0.1	-7.8	-14.7	-19.2	-8.58333	26.6	1.06417	0.0193115
G078921E35063N	35.0627	78.9213	1.676	5755	6289	6062	22.7	98	2127	0	0	0	0	14	3	37	32	9	0	0	0	95	37	202.517	81	14	-21.9	-20.2	-14.4	-8.6	-5.3	0.2	4.7	4.3	-0.1	-7.8	-14.7	-19.2	-8.58333	26.6	1.06417	0.0193115
G078576E35058N	35.0584	78.5762	0.097	5735	5992	5872	38.9	32	351	0	0	0	0	0	5	19	11	11	0	0	0	46	19	202.517	46	0	-21.2	-19.5	-13.7	-7.9	-4.7	0.7	5.3	4.9	0.5	-7	-13.8	-18.4	-7.9	26.5	1.06397	0.0093491
G077997E35568N	35.5684	77.9967	9.855	5401	6120	5778	19.1	38	4212	0	0	0	0	3	0	4	3	2	0	0	0	12	4	202.517	9	3	-21.1	-19.5	-13.3	-7.4	-4.3	0.8	5.3	4.9	0.6	-6.4	-13.3	-18	-7.64167	26.4	0.946032	0.00216855
G078057E35578N	35.5784	78.057	1.212	5474	5969	5773	21.4	13	1705	0	0	0	0	0	1	5	17	0	0	0	0	23	17	202.517	23	0	-21.5	-19.9	-13.8	-7.8	-4.7	0.5	5	4.6	0.2	-6.9	-13.8	-18.5	-8.05	26.5	2.13471	0.00937887
G077947E35570N	35.5695	77.9465	8.952	5421	6185	5846	19.6	351	4281	0	0	0	0	3	0	4	3	2	0	0	0	12	4	202.517	9	3	-21.1	-19.5	-13.3	-7.4	-4.3	0.8	5.3	4.9	0.6	-6.4	-13.3	-18	-7.64167	26.4	0.946032	0.00216855
G094497E30144N	30.1445	94.4975	0.439	4705	5153	4926	29.7	329	751	0	7	0	26	55	48	42	80	72	22	0	10	362	80	125.026	264	98	-8.9	-6.8	-3.3	0.4	4.3	7.9	9.3	8.8	6.9	2.3	-3.8	-7.5	0.8	18.2	0.546756	0.0378081
G094296E30046N	30.046	94.2957	0.056	5079	5188	5141	24.5	227	261	2	7	0	42	47	84	65	95	102	15	2	1	462	102	125.026	361	99	-10.5	-8.4	-4.8	-1.1	3	6.7	8.1	7.5	5.7	0.9	-5.3	-9	-0.6	18.6	0.587282	0.0518289
G094294E30062N	30.0624	94.2941	0.188	4837	5086	4920	22.4	42	548	2	7	0	42	47	84	65	95	102	15	2	1	462	102	125.026	361	99	-10.5	-8.4	-4.8	-1.1	3	6.7	8.1	7.5	5.7	0.9	-5.3	-9	-0.6	18.6	0.587282	0.0518289
G094298E30057N	30.0566	94.2978	0.123	4879	5243	5050	35.8	38	483	2	7	0	42	47	84	65	95	102	15	2	1	462	102	125.026	361	99	-10.5	-8.4	-4.8	-1.1	3	6.7	8.1	7.5	5.7	0.9	-5.3	-9	-0.6	18.6	0.587282	0.0518289
G094298E30361N	30.3613	94.2976	2.035	4133	5756	5092	34.1	32	3020	30	13	25	110	27	98	65	37	48	56	7	38	554	103	125.026	304	243	-7.6	-5.2	-1.5	2.2	6	9.6	11	10.5	8.5	3.8	-2.4	-6.3	2.38333	18.6	0.428141	0.0453085
G094936E30073N	30.0731	94.9363	1.073	3735	4983	4226	30.2	64	2225	3	0	64	29	213	98	63	90	79	24	1	0	664	213	125.026	354	309	-4	-1.9	1.5	5	8.6	11.9	13.2	12.8	10.9	6.6	0.9	-2.7	5.23333	17.2	0.640778	0.0812754
G094886E30104N	30.1041	94.8855	0.22	4726	5037	4899	25.4	223	648	3	0	64	29	213	98	63	90	79	24	1	0	664	213	125.026	354	309	-4	-1.9	1.5	5	8.6	11.9	13.2	12.8	10.9	6.6	0.9	-2.7	5.23333	17.2	0.640778	0.0812754
G094828E30141N	30.1405	94.8282	0.298	4591	5253	5040	30.7	161	1145	0	0	26	36	107	114	155	110	71	33	0	7	659	155	125.026	483	176	-7.2	-5.2	-1.7	1.9	5.7	9.2	10.6	10.1	8.3	3.7	-2.2	-5.9	2.275	17.8	0.567288	0.0714121
G094840E30156N	30.1565	94.8402	0.748	4395	5097	4749	20.5	52	2001	3	0	64	29	213	98	63	90	79	24	1	0	664	213	125.026	354	309	-4	-1.9	1.5	5	8.6	11.9	13.2	12.8	10.9	6.6	0.9	-2.7	5.23333	17.2	0.640778	0.0812754
G094524E30238N	30.2383	94.5239	0.342	4317	5210	4731	32.8	314	1479	5	2	3	38	73	101	41	55	69	48	2	19	456	99	125.026	314	140	-6.1	-3.9	-0.3	3.3	7	10.5	11.8	11.4	9.5	4.9	-1	-4.8	3.525	17.9	0.502532	0.0437736
G094923E30422N	30.4224	94.9229	0.339	4999	5488	5231	25.6	120	1094	58	99	84	190	233	262	222	198	210	238	89	35	1918	227	125.026	1130	699	-6.6	-4.4	-0.9	2.8	6.6	10.1	11.5	11	9.1	4.4	-1.5	-5.3	3.06667	18.1	0.368007	0.13483
G094760E30381N	30.381	94.7601	0.288	4289	5260	4897	38.2	227	1336	0	9	14	113	147	200	88	67	100	92	21	4	855	200	125.026	547	287	-8.8	-6.7	-3.2	0.6	4.6	8.1	9.6	9.1	7.2	2.4	-3.7	-7.5	0.975	18.4	0.51889	0.084747
G094765E30378N	30.3782	94.7654	0.323	4514	5109	4807	31	203	1095	0	9	14	113	147	200	88	67	100	92	21	4	855	200	125.026	547	287	-8.8	-6.7	-3.2	0.6	4.6	8.1	9.6	9.1	7.2	2.4	-3.7	-7.5	0.975	18.4	0.51889	0.084747
G094770E30373N	30.3727	94.7705	0.544	4470	5107	4843	29.4	252	1192	0	9	14	113	147	200	88	67	100	92	21	4	855	200	125.026	547	287	-8.8	-6.7	-3.2	0.6	4.6	8.1	9.6	9.1	7.2	2.4	-3.7	-7.5	0.975	18.4	0.51889	0.084747
G094774E30368N	30.3681	94.7735	0.193	4759	5062	4919	25.4	205	636	0	9	14	113	147	200	88	67	100	92	21	4	855	200	125.026	547	287	-8.8	-6.7	-3.2	0.6	4.6	8.1	9.6	9.1	7.2	2.4	-3.7	-7.5	0.975	18.4	0.51889	0.084747
G094788E30376N	30.376	94.7875	0.623	4304	4977	4700	27	130	1439	0	9	14	113	147	200	88	67	100	92	21	4	855	200	125.026	547	287	-8.8	-6.7	-3.2	0.6	4.6	8.1	9.6	9.1	7.2	2.4	-3.7	-7.5	0.975	18.4	0.51889	0.084747
G094783E30371N	30.3709	94.7828	0.281	4377	5111	4812	37.1	137	993	0	9	14	113	147	200	88	67	100	92	21	4	855	200	125.026	547	287	-8.8	-6.7	-3.2	0.6	4.6	8.1	9.6	9.1	7.2	2.4	-3.7	-7.5	0.975	18.4	0.51889	0.084747
G094794E30379N	30.3792	94.7942	0.316	4519	5011	4800	34.8	190	746	0	9	14	113	147	200	88	67	100	92	21	4	855	200	125.026	547	287	-8.8	-6.7	-3.2	0.6	4.6	8.1	9.6	9.1	7.2	2.4	-3.7	-7.5	0.975	18.4	0.51889	0.084747
G094780E30369N	30.3688	94.7797	0.057	4687	4918	4814	31.5	115	358	0	9	14	113	147	200	88	67	100	92	21	4	855	200	125.026	547	287	-8.8	-6.7	-3.2	0.6	4.6	8.1	9.6	9.1	7.2	2.4	-3.7	-7.5	0.975	18.4	0.51889	0.084747
G094491E30391N	30.3907	94.4912	0.271	4857	5353	5072	28.4	214	913	0	19	20	52	70	103	35	55	23	36	19	4	436	103	125.026	252	165	-8	-5.7	-2	1.7	5.6	9.2	10.6	10.1	8.1	3.4	-2.7	-6.7	1.96667	18.6	0.479501	0.0399355
G094392E30441N	30.4414	94.3919	0.105	5065	5324	5153	25.8	255	479	0	19	20	52	70	103	35	55	23	36	19	4	436	103	125.026	252	165	-8	-5.7	-2	1.7	5.6	9.2	10.6	10.1	8.1	3.4	-2.7	-6.7	1.96667	18.6	0.479501	0.0399355
G095024E30421N	30.421	95.0236	2.137	4500	5693	5210	22.7	260	3654	13	2	11	18	75	60	104	30	92	75	4	13	497	102	74.034	361	132	-11.7	-9.7	-6.3	-2.5	1.6	5.2	6.8	6.3	4.4	-0.5	-6.7	-10.4	-1.95833	18.5	0.520062	0.0493736
G095168E30154N	30.1536	95.1677	0.281	4032	4776	4573	31.5	7	1286	18	18	4	50	21	91	92	135	68	75	11	11	594	131	74.034	461	122	-3.7	-1.8	1.5	5.1	8.7	12	13.3	12.9	11.1	6.7	1.1	-2.6	5.35833	17	0.498531	0.0565669
G094263E29942N	29.9423	94.263	0.124	5213	5383	5306	22.2	308	576	3	2	4	37	82	38	66	94	39	5	8	0	378	94	145.109	242	128	-9.2	-7.1	-3.6	0	4	7.6	9	8.4	6.6	2	-4.1	-7.7	0.491667	18.2	0.611394	0.0441465
G094266E29948N	29.9477	94.2656	0.305	4735	5314	4913	26.2	339	1186	3	2	4	37	82	38	66	94	39	5	8	0	378	94	145.109	242	128	-9.2	-7.1	-3.6	0	4	7.6	9	8.4	6.6	2	-4.1	-7.7	0.491667	18.2	0.611394	0.0441465
G094441E30671N	30.6711	94.4407	0.472	4253	5817	4733	41.4	27	1366	0	16	3	22	13	27	40	27	18	3	0	0	169	40	125.026	115	54	-11.7	-9.3	-5.6	-1.7	2.4	6.1	7.8	7.2	5.2	0.1	-6.3	-10.3	-1.34167	19.5	0.540864	0.0174605
G094435E30675N	30.675	94.4351	0.282	4269	5217	4628	36.2	50	1054	0	16	3	22	13	27	40	27	18	3	0	0	169	40	125.026	115	54	-11.7	-9.3	-5.6	-1.7	2.4	6.1	7.8	7.2	5.2	0.1	-6.3	-10.3	-1.34167	19.5	0.540864	0.0174605
G094423E30683N	30.6831	94.4232	0.188	4504	4911	4692	30.8	32	744	0	16	3	22	13	27	40	27	18	3	0	0	169	40	125.026	115	54	-11.7	-9.3	-5.6	-1.7	2.4	6.1	7.8	7.2	5.2	0.1	-6.3	-10.3	-1.34167	19.5	0.540864	0.0174605
G094429E30665N	30.665	94.4292	0.189	6019	6192	6124	28	357	302	19	11	3	22	41	36	54	57	53	31	37	21	385	54	125.026	231	117	-14	-11.8	-8.2	-4.2	-0.1	3.7	5.4	4.9	2.9	-2.2	-8.7	-12.5	-3.73333	19.4	0.379647	0.0279205
G094588E30700N	30.6995	94.5881	0.239	5325	5571	5433	23.3	344	690	0	0	0	5	6	28	42	41	2	9	0	0	133	42	125.026	122	11	-13.9	-11.8	-8.2	-4.2	0	3.8	5.5	5	3	-2.2	-8.7	-12.6	-3.69167	19.4	0.886665	0.0225265
G094592E30705N	30.7048	94.5923	0.077	5394	5676	5567	29.6	311	448	0	0	0	5	6	28	42	41	2	9	0	0	133	42	125.026	122	11	-13.9	-11.8	-8.2	-4.2	0	3.8	5.5	5	3	-2.2	-8.7	-12.6	-3.69167	19.4	0.886665	0.0225265
G094614E30684N	30.6838	94.6139	1.163	5147	5623	5382	18.3	6	1757	0	0	0	5	6	28	42	41	2	9	0	0	133	42	125.026	122	11	-13.9	-11.8	-8.2	-4.2	0	3.8	5.5	5	3	-2.2	-8.7	-12.6	-3.69167	19.4	0.886665	0.0225265
G094622E30689N	30.6885	94.6224	0.127	5140	5375	5256	28.7	2	577	0	0	0	5	6	28	42	41	2	9	0	0	133	42	125.026	122	11	-13.9	-11.8	-8.2	-4.2	0	3.8	5.5	5	3	-2.2	-8.7	-12.6	-3.69167	19.4	0.886665	0.0225265
G094624E30684N	30.6844	94.6237	0.16	5403	5743	5588	35.3	37	528	0	0	0	5	6	28	42	41	2	9	0	0	133	42	125.026	122	11	-13.9	-11.8	-8.2	-4.2	0	3.8	5.5	5	3	-2.2	-8.7	-12.6	-3.69167	19.4	0.886665	0.0225265
G094791E30695N	30.6947	94.7914	0.067	5480	5685	5585	23.3	299	403	0	0	0	0	9	49	41	11	48	5	0	0	163	49	125.026	154	9	-12.7	-10.6	-7	-3	1.2	4.9	6.5	6	4	-1.1	-7.5	-11.4	-2.55833	19.2	0.892294	0.027783
G094920E30713N	30.7126	94.9199	0.053	5497	5623	5594	21.2	98	250	0	0	0	5	19	6	40	3	18	13	0	0	104	40	125.026	80	24	-11.4	-9.3	-5.7	-1.8	2.4	6	7.6	7.1	5.1	0.1	-6.3	-10.1	-1.35833	19	0.83658	0.0166197
G094928E30607N	30.6074	94.928	28.533	4345	6187	5212	15.9	46	10791	0	0	4	26	38	76	36	29	158	34	2	0	403	158	125.026	333	68	-12	-9.9	-6.4	-2.5	1.6	5.3	6.9	6.4	4.4	-0.6	-6.9	-10.7	-2.03333	18.9	0.798471	0.0614678
G094454E31053N	31.0525	94.4542	0.167	5232	5485	5344	22.8	355	673	0	0	2	0	28	53	49	26	18	2	3	0	181	53	125.026	148	30	-13.3	-10.9	-7.1	-3	1.1	4.9	6.7	6.2	4	-1.3	-8	-12	-2.725	20	0.767198	0.0265259
G094462E31045N	31.045	94.4621	0.316	5271	5564	5396	20.1	17	887	0	0	2	0	28	53	49	26	18	2	3	0	181	53	125.026	148	30	-13.3	-10.9	-7.1	-3	1.1	4.9	6.7	6.2	4	-1.3	-8	-12	-2.725	20	0.767198	0.0265259
G094464E31024N	31.0241	94.4641	0.064	5329	5573	5420	27.7	313	443	0	0	2	0	28	53	49	26	18	2	3	0	181	53	125.026	148	30	-13.3	-10.9	-7.1	-3	1.1	4.9	6.7	6.2	4	-1.3	-8	-12	-2.725	20	0.767198	0.0265259
G094467E31024N	31.0236	94.4673	0.105	5295	5563	5394	27.8	46	582	0	0	2	0	28	53	49	26	18	2	3	0	181	53	125.026	148	30	-13.3	-10.9	-7.1	-3	1.1	4.9	6.7	6.2	4	-1.3	-8	-12	-2.725	20	0.767198	0.0265259
G094458E31022N	31.0224	94.4578	0.571	5145	5620	5320	23	345	1135	0	0	2	0	28	53	49	26	18	2	3	0	181	53	125.026	148	30	-13.3	-10.9	-7.1	-3	1.1	4.9	6.7	6.2	4	-1.3	-8	-12	-2.725	20	0.767198	0.0265259
G094452E31019N	31.0188	94.4518	0.126	5471	5741	5675	27.8	13	500	0	0	2	0	28	53	49	26	18	2	3	0	181	53	125.026	148	30	-13.3	-10.9	-7.1	-3	1.1	4.9	6.7	6.2	4	-1.3	-8	-12	-2.725	20	0.767198	0.0265259
G094448E31014N	31.0136	94.4482	0.13	5428	5614	5520	19.7	246	580	0	0	2	0	28	53	49	26	18	2	3	0	181	53	125.026	148	30	-13.3	-10.9	-7.1	-3	1.1	4.9	6.7	6.2	4	-1.3	-8	-12	-2.725	20	0.767198	0.0265259
G094462E31004N	31.0044	94.4623	0.124	5386	5550	5466	20.7	294	438	0	0	2	0	28	53	49	26	18	2	3	0	181	53	125.026	148	30	-13.3	-10.9	-7.1	-3	1.1	4.9	6.7	6.2	4	-1.3	-8	-12	-2.725	20	0.767198	0.0265259
G094438E30947N	30.9467	94.4382	0.326	5213	5490	5345	17.4	68	1054	0	0	0	0	19	29	24	26	34	16	0	0	148	34	125.026	129	19	-14.3	-12.1	-8.4	-4.3	-0.1	3.7	5.5	5	2.9	-2.4	-9	-13	-3.875	19.8	0.632737	0.0178883
G094431E30956N	30.9564	94.431	0.181	5411	5708	5574	23.6	269	655	0	0	0	0	19	29	24	26	34	16	0	0	148	34	125.026	129	19	-14.3	-12.1	-8.4	-4.3	-0.1	3.7	5.5	5	2.9	-2.4	-9	-13	-3.875	19.8	0.632737	0.0178883
G094427E30939N	30.9386	94.427	0.235	5321	5526	5412	19.8	274	540	0	0	0	0	19	29	24	26	34	16	0	0	148	34	125.026	129	19	-14.3	-12.1	-8.4	-4.3	-0.1	3.7	5.5	5	2.9	-2.4	-9	-13	-3.875	19.8	0.632737	0.0178883
G094455E30978N	30.978	94.4552	0.101	5396	5539	5461	19.1	123	475	0	0	0	0	19	29	24	26	34	16	0	0	148	34	125.026	129	19	-14.3	-12.1	-8.4	-4.3	-0.1	3.7	5.5	5	2.9	-2.4	-9	-13	-3.875	19.8	0.632737	0.0178883
G094456E30980N	30.9804	94.4558	0.051	5415	5523	5478	19.5	107	301	0	0	0	0	19	29	24	26	34	16	0	0	148	34	125.026	129	19	-14.3	-12.1	-8.4	-4.3	-0.1	3.7	5.5	5	2.9	-2.4	-9	-13	-3.875	19.8	0.632737	0.0178883
G094491E30796N	30.7963	94.4914	0.153	5309	5544	5448	20.4	2	696	0	16	3	22	13	27	40	27	18	3	0	0	169	40	125.026	115	54	-11.7	-9.3	-5.6	-1.7	2.4	6.1	7.8	7.2	5.2	0.1	-6.3	-10.3	-1.34167	19.5	0.540864	0.0174605
G094435E30936N	30.9365	94.4345	0.208	5313	5897	5497	26.7	190	1138	0	0	0	0	19	29	24	26	34	16	0	0	148	34	125.026	129	19	-14.3	-12.1	-8.4	-4.3	-0.1	3.7	5.5	5	2.9	-2.4	-9	-13	-3.875	19.8	0.632737	0.0178883
G094441E30936N	30.9364	94.441	0.361	5301	5531	5401	18.7	82	800	0	0	0	0	19	29	24	26	34	16	0	0	148	34	125.026	129	19	-14.3	-12.1	-8.4	-4.3	-0.1	3.7	5.5	5	2.9	-2.4	-9	-13	-3.875	19.8	0.632737	0.0178883
G094418E30925N	30.9248	94.4182	0.057	5310	5457	5400	22.6	66	357	0	0	0	0	19	29	24	26	34	16	0	0	148	34	125.026	129	19	-14.3	-12.1	-8.4	-4.3	-0.1	3.7	5.5	5	2.9	-2.4	-9	-13	-3.875	19.8	0.632737	0.0178883
G094419E30917N	30.9173	94.4193	0.095	5297	5511	5388	25.8	49	424	0	0	0	0	19	29	24	26	34	16	0	0	148	34	125.026	129	19	-14.3	-12.1	-8.4	-4.3	-0.1	3.7	5.5	5	2.9	-2.4	-9	-13	-3.875	19.8	0.632737	0.0178883
G094501E30780N	30.7796	94.5005	0.57	5212	5583	5385	20.2	317	871	0	0	0	5	6	28	42	41	2	9	0	0	133	42	125.026	122	11	-13.9	-11.8	-8.2	-4.2	0	3.8	5.5	5	3	-2.2	-8.7	-12.6	-3.69167	19.4	0.886665	0.0225265
G094361E30691N	30.6905	94.3606	0.139	5221	5451	5329	22.7	38	640	0	16	3	22	13	27	40	27	18	3	0	0	169	40	125.026	115	54	-11.7	-9.3	-5.6	-1.7	2.4	6.1	7.8	7.2	5.2	0.1	-6.3	-10.3	-1.34167	19.5	0.540864	0.0174605
G094369E30687N	30.6873	94.3686	0.365	5009	5394	5167	25.8	30	937	0	16	3	22	13	27	40	27	18	3	0	0	169	40	125.026	115	54	-11.7	-9.3	-5.6	-1.7	2.4	6.1	7.8	7.2	5.2	0.1	-6.3	-10.3	-1.34167	19.5	0.540864	0.0174605
G094368E30678N	30.6779	94.3684	0.06	5541	5661	5629	17.3	104	309	0	16	3	22	13	27	40	27	18	3	0	0	169	40	125.026	115	54	-11.7	-9.3	-5.6	-1.7	2.4	6.1	7.8	7.2	5.2	0.1	-6.3	-10.3	-1.34167	19.5	0.540864	0.0174605
G094523E30795N	30.7946	94.5231	0.157	5273	5464	5369	17.9	273	749	0	0	0	5	6	28	42	41	2	9	0	0	133	42	125.026	122	11	-13.9	-11.8	-8.2	-4.2	0	3.8	5.5	5	3	-2.2	-8.7	-12.6	-3.69167	19.4	0.886665	0.0225265
G094503E30791N	30.7907	94.503	0.117	5340	5565	5439	26	69	451	0	0	0	5	6	28	42	41	2	9	0	0	133	42	125.026	122	11	-13.9	-11.8	-8.2	-4.2	0	3.8	5.5	5	3	-2.2	-8.7	-12.6	-3.69167	19.4	0.886665	0.0225265
G094521E30808N	30.8083	94.521	0.081	5319	5501	5403	24.3	324	416	0	0	0	5	6	28	42	41	2	9	0	0	133	42	125.026	122	11	-13.9	-11.8	-8.2	-4.2	0	3.8	5.5	5	3	-2.2	-8.7	-12.6	-3.69167	19.4	0.886665	0.0225265
G094527E30811N	30.8111	94.5267	0.152	5255	5520	5388	27.1	7	562	0	0	0	5	6	28	42	41	2	9	0	0	133	42	125.026	122	11	-13.9	-11.8	-8.2	-4.2	0	3.8	5.5	5	3	-2.2	-8.7	-12.6	-3.69167	19.4	0.886665	0.0225265
G094519E30820N	30.82	94.5188	0.069	5310	5533	5400	31.9	351	329	0	0	0	5	6	28	42	41	2	9	0	0	133	42	125.026	122	11	-13.9	-11.8	-8.2	-4.2	0	3.8	5.5	5	3	-2.2	-8.7	-12.6	-3.69167	19.4	0.886665	0.0225265
G094529E30790N	30.7902	94.5292	0.294	5319	5528	5427	16.9	233	594	0	0	0	5	6	28	42	41	2	9	0	0	133	42	125.026	122	11	-13.9	-11.8	-8.2	-4.2	0	3.8	5.5	5	3	-2.2	-8.7	-12.6	-3.69167	19.4	0.886665	0.0225265
G094544E30798N	30.7983	94.5441	0.234	5281	5594	5452	23	333	680	0	0	0	5	6	28	42	41	2	9	0	0	133	42	125.026	122	11	-13.9	-11.8	-8.2	-4.2	0	3.8	5.5	5	3	-2.2	-8.7	-12.6	-3.69167	19.4	0.886665	0.0225265
G094543E30790N	30.7905	94.5428	0.299	5391	5726	5510	21.4	100	733	0	0	0	5	6	28	42	41	2	9	0	0	133	42	125.026	122	11	-13.9	-11.8	-8.2	-4.2	0	3.8	5.5	5	3	-2.2	-8.7	-12.6	-3.69167	19.4	0.886665	0.0225265
G094581E30789N	30.7895	94.5806	0.831	5188	5683	5432	20.6	341	1372	0	0	0	5	6	28	42	41	2	9	0	0	133	42	125.026	122	11	-13.9	-11.8	-8.2	-4.2	0	3.8	5.5	5	3	-2.2	-8.7	-12.6	-3.69167	19.4	0.886665	0.0225265
G094590E30779N	30.7789	94.5904	0.51	5181	5671	5390	20.8	44	1885	0	0	0	5	6	28	42	41	2	9	0	0	133	42	125.026	122	11	-13.9	-11.8	-8.2	-4.2	0	3.8	5.5	5	3	-2.2	-8.7	-12.6	-3.69167	19.4	0.886665	0.0225265
G094606E30779N	30.7785	94.6058	0.071	5219	5412	5311	28.6	333	437	0	0	0	5	6	28	42	41	2	9	0	0	133	42	125.026	122	11	-13.9	-11.8	-8.2	-4.2	0	3.8	5.5	5	3	-2.2	-8.7	-12.6	-3.69167	19.4	0.886665	0.0225265
G094602E30777N	30.7765	94.6023	0.294	5198	5604	5387	27	349	876	0	0	0	5	6	28	42	41	2	9	0	0	133	42	125.026	122	11	-13.9	-11.8	-8.2	-4.2	0	3.8	5.5	5	3	-2.2	-8.7	-12.6	-3.69167	19.4	0.886665	0.0225265
G094562E30782N	30.7824	94.562	0.124	5230	5450	5327	24.9	323	539	0	0	0	5	6	28	42	41	2	9	0	0	133	42	125.026	122	11	-13.9	-11.8	-8.2	-4.2	0	3.8	5.5	5	3	-2.2	-8.7	-12.6	-3.69167	19.4	0.886665	0.0225265
G094537E30796N	30.7957	94.5368	0.471	5104	5692	5341	26.3	349	1191	0	0	0	5	6	28	42	41	2	9	0	0	133	42	125.026	122	11	-13.9	-11.8	-8.2	-4.2	0	3.8	5.5	5	3	-2.2	-8.7	-12.6	-3.69167	19.4	0.886665	0.0225265
G094559E30779N	30.7794	94.559	0.064	5381	5497	5451	20.3	304	292	0	0	0	5	6	28	42	41	2	9	0	0	133	42	125.026	122	11	-13.9	-11.8	-8.2	-4.2	0	3.8	5.5	5	3	-2.2	-8.7	-12.6	-3.69167	19.4	0.886665	0.0225265
G094612E30778N	30.7781	94.6123	0.491	5075	5621	5450	25.2	16	1068	0	0	0	5	6	28	42	41	2	9	0	0	133	42	125.026	122	11	-13.9	-11.8	-8.2	-4.2	0	3.8	5.5	5	3	-2.2	-8.7	-12.6	-3.69167	19.4	0.886665	0.0225265
G094625E30769N	30.7691	94.6248	0.321	5315	5746	5574	19.3	187	1115	0	0	0	5	6	28	42	41	2	9	0	0	133	42	125.026	122	11	-13.9	-11.8	-8.2	-4.2	0	3.8	5.5	5	3	-2.2	-8.7	-12.6	-3.69167	19.4	0.886665	0.0225265
G094606E30770N	30.7703	94.6062	0.066	5453	5558	5505	18.3	68	285	0	0	0	5	6	28	42	41	2	9	0	0	133	42	125.026	122	11	-13.9	-11.8	-8.2	-4.2	0	3.8	5.5	5	3	-2.2	-8.7	-12.6	-3.69167	19.4	0.886665	0.0225265
G094622E30748N	30.7481	94.6221	0.336	5367	5589	5482	15.4	113	928	0	0	0	5	6	28	42	41	2	9	0	0	133	42	125.026	122	11	-13.9	-11.8	-8.2	-4.2	0	3.8	5.5	5	3	-2.2	-8.7	-12.6	-3.69167	19.4	0.886665	0.0225265
G094632E30736N	30.7356	94.6319	0.282	5272	5531	5397	20.5	31	823	0	0	0	5	6	28	42	41	2	9	0	0	133	42	125.026	122	11	-13.9	-11.8	-8.2	-4.2	0	3.8	5.5	5	3	-2.2	-8.7	-12.6	-3.69167	19.4	0.886665	0.0225265
G094631E30765N	30.7647	94.6311	0.297	5323	5598	5444	20.1	160	735	0	0	0	5	6	28	42	41	2	9	0	0	133	42	125.026	122	11	-13.9	-11.8	-8.2	-4.2	0	3.8	5.5	5	3	-2.2	-8.7	-12.6	-3.69167	19.4	0.886665	0.0225265
G094635E30773N	30.7728	94.6346	1.277	5141	5785	5436	22.5	340	1786	0	0	0	5	6	28	42	41	2	9	0	0	133	42	125.026	122	11	-13.9	-11.8	-8.2	-4.2	0	3.8	5.5	5	3	-2.2	-8.7	-12.6	-3.69167	19.4	0.886665	0.0225265
G094642E30778N	30.7775	94.6422	0.245	5307	5751	5578	28.2	294	886	0	0	0	5	6	28	42	41	2	9	0	0	133	42	125.026	122	11	-13.9	-11.8	-8.2	-4.2	0	3.8	5.5	5	3	-2.2	-8.7	-12.6	-3.69167	19.4	0.886665	0.0225265
G094650E30780N	30.7802	94.6501	0.742	5252	5658	5445	22.5	53	1476	0	0	0	5	6	28	42	41	2	9	0	0	133	42	125.026	122	11	-13.9	-11.8	-8.2	-4.2	0	3.8	5.5	5	3	-2.2	-8.7	-12.6	-3.69167	19.4	0.886665	0.0225265
G094676E30784N	30.7837	94.6758	0.374	5273	5701	5488	24.5	321	1022	0	0	0	0	9	49	41	11	48	5	0	0	163	49	125.026	154	9	-12.7	-10.6	-7	-3	1.2	4.9	6.5	6	4	-1.1	-7.5	-11.4	-2.55833	19.2	0.892294	0.027783
G094648E30800N	30.8003	94.6481	0.06	5347	5536	5451	27.5	350	329	0	0	0	5	6	28	42	41	2	9	0	0	133	42	125.026	122	11	-13.9	-11.8	-8.2	-4.2	0	3.8	5.5	5	3	-2.2	-8.7	-12.6	-3.69167	19.4	0.886665	0.0225265
G094648E30767N	30.7669	94.6482	0.802	5394	5962	5606	24	203	1235	0	0	0	5	6	28	42	41	2	9	0	0	133	42	125.026	122	11	-13.9	-11.8	-8.2	-4.2	0	3.8	5.5	5	3	-2.2	-8.7	-12.6	-3.69167	19.4	0.886665	0.0225265
G094662E30767N	30.7669	94.6622	2.939	5123	5955	5616	17.2	98	3192	0	0	0	5	6	28	42	41	2	9	0	0	133	42	125.026	122	11	-13.9	-11.8	-8.2	-4.2	0	3.8	5.5	5	3	-2.2	-8.7	-12.6	-3.69167	19.4	0.886665	0.0225265
G094672E30757N	30.7574	94.6718	0.136	5205	5375	5281	18	78	523	0	0	0	0	9	49	41	11	48	5	0	0	163	49	125.026	154	9	-12.7	-10.6	-7	-3	1.2	4.9	6.5	6	4	-1.1	-7.5	-11.4	-2.55833	19.2	0.892294	0.027783
G094670E30774N	30.7736	94.6698	0.134	5411	5728	5593	24.3	116	698	0	0	0	0	9	49	41	11	48	5	0	0	163	49	125.026	154	9	-12.7	-10.6	-7	-3	1.2	4.9	6.5	6	4	-1.1	-7.5	-11.4	-2.55833	19.2	0.892294	0.027783
G094676E30777N	30.7767	94.6765	0.216	5392	5799	5577	22.6	205	985	0	0	0	0	9	49	41	11	48	5	0	0	163	49	125.026	154	9	-12.7	-10.6	-7	-3	1.2	4.9	6.5	6	4	-1.1	-7.5	-11.4	-2.55833	19.2	0.892294	0.027783
G094684E30777N	30.7774	94.6839	0.376	5446	5840	5634	24.6	159	895	0	0	0	0	9	49	41	11	48	5	0	0	163	49	125.026	154	9	-12.7	-10.6	-7	-3	1.2	4.9	6.5	6	4	-1.1	-7.5	-11.4	-2.55833	19.2	0.892294	0.027783
G094689E30782N	30.7823	94.6894	0.584	5278	5836	5552	24.3	76	1301	0	0	0	0	9	49	41	11	48	5	0	0	163	49	125.026	154	9	-12.7	-10.6	-7	-3	1.2	4.9	6.5	6	4	-1.1	-7.5	-11.4	-2.55833	19.2	0.892294	0.027783
G094707E30801N	30.8012	94.7069	0.121	5510	5822	5662	27	193	661	0	0	0	0	9	49	41	11	48	5	0	0	163	49	125.026	154	9	-12.7	-10.6	-7	-3	1.2	4.9	6.5	6	4	-1.1	-7.5	-11.4	-2.55833	19.2	0.892294	0.027783
G094718E30796N	30.7956	94.7182	0.18	5473	5777	5629	22.8	251	716	0	0	0	0	9	49	41	11	48	5	0	0	163	49	125.026	154	9	-12.7	-10.6	-7	-3	1.2	4.9	6.5	6	4	-1.1	-7.5	-11.4	-2.55833	19.2	0.892294	0.027783
G094723E30791N	30.7912	94.7232	0.115	5437	5653	5526	22.7	249	488	0	0	0	0	9	49	41	11	48	5	0	0	163	49	125.026	154	9	-12.7	-10.6	-7	-3	1.2	4.9	6.5	6	4	-1.1	-7.5	-11.4	-2.55833	19.2	0.892294	0.027783
G094694E30802N	30.8015	94.6943	0.72	5256	5691	5466	24.9	333	1398	0	0	0	0	9	49	41	11	48	5	0	0	163	49	125.026	154	9	-12.7	-10.6	-7	-3	1.2	4.9	6.5	6	4	-1.1	-7.5	-11.4	-2.55833	19.2	0.892294	0.027783
G094703E30808N	30.8083	94.7032	0.719	5272	5769	5523	21.7	341	1440	0	0	0	0	9	49	41	11	48	5	0	0	163	49	125.026	154	9	-12.7	-10.6	-7	-3	1.2	4.9	6.5	6	4	-1.1	-7.5	-11.4	-2.55833	19.2	0.892294	0.027783
G094712E30809N	30.8093	94.7124	0.42	5190	5586	5418	20.5	19	1045	0	0	0	0	9	49	41	11	48	5	0	0	163	49	125.026	154	9	-12.7	-10.6	-7	-3	1.2	4.9	6.5	6	4	-1.1	-7.5	-11.4	-2.55833	19.2	0.892294	0.027783
G094721E30804N	30.8037	94.7212	1.488	5238	5797	5473	14.4	68	2227	0	0	0	0	9	49	41	11	48	5	0	0	163	49	125.026	154	9	-12.7	-10.6	-7	-3	1.2	4.9	6.5	6	4	-1.1	-7.5	-11.4	-2.55833	19.2	0.892294	0.027783
G094750E30788N	30.7876	94.7501	0.059	5485	5629	5542	23.9	145	348	0	0	0	0	9	49	41	11	48	5	0	0	163	49	125.026	154	9	-12.7	-10.6	-7	-3	1.2	4.9	6.5	6	4	-1.1	-7.5	-11.4	-2.55833	19.2	0.892294	0.027783
G094744E30789N	30.7889	94.7437	0.221	5402	5729	5538	19.5	211	967	0	0	0	0	9	49	41	11	48	5	0	0	163	49	125.026	154	9	-12.7	-10.6	-7	-3	1.2	4.9	6.5	6	4	-1.1	-7.5	-11.4	-2.55833	19.2	0.892294	0.027783
G094756E30792N	30.7917	94.756	0.099	5390	5622	5494	27.1	134	454	0	0	0	0	9	49	41	11	48	5	0	0	163	49	125.026	154	9	-12.7	-10.6	-7	-3	1.2	4.9	6.5	6	4	-1.1	-7.5	-11.4	-2.55833	19.2	0.892294	0.027783
G094763E30793N	30.7925	94.7632	0.085	5476	5659	5553	25.5	236	406	0	0	0	0	9	49	41	11	48	5	0	0	163	49	125.026	154	9	-12.7	-10.6	-7	-3	1.2	4.9	6.5	6	4	-1.1	-7.5	-11.4	-2.55833	19.2	0.892294	0.027783
G094757E30801N	30.8006	94.7574	0.785	5334	5679	5517	14.3	278	1883	0	0	0	0	9	49	41	11	48	5	0	0	163	49	125.026	154	9	-12.7	-10.6	-7	-3	1.2	4.9	6.5	6	4	-1.1	-7.5	-11.4	-2.55833	19.2	0.892294	0.027783
G094733E30793N	30.7933	94.7332	0.842	5149	5766	5464	22.7	52	1644	0	0	0	0	9	49	41	11	48	5	0	0	163	49	125.026	154	9	-12.7	-10.6	-7	-3	1.2	4.9	6.5	6	4	-1.1	-7.5	-11.4	-2.55833	19.2	0.892294	0.027783
G094747E30795N	30.7951	94.7472	0.501	5127	5575	5373	20.1	323	1776	0	0	0	0	9	49	41	11	48	5	0	0	163	49	125.026	154	9	-12.7	-10.6	-7	-3	1.2	4.9	6.5	6	4	-1.1	-7.5	-11.4	-2.55833	19.2	0.892294	0.027783
G094777E30796N	30.7964	94.7771	2.996	5085	5738	5428	15.5	58	2854	0	0	0	0	9	49	41	11	48	5	0	0	163	49	125.026	154	9	-12.7	-10.6	-7	-3	1.2	4.9	6.5	6	4	-1.1	-7.5	-11.4	-2.55833	19.2	0.892294	0.027783
G094770E30806N	30.8064	94.7696	0.245	5349	5780	5526	26.5	89	947	0	0	0	0	9	49	41	11	48	5	0	0	163	49	125.026	154	9	-12.7	-10.6	-7	-3	1.2	4.9	6.5	6	4	-1.1	-7.5	-11.4	-2.55833	19.2	0.892294	0.027783
G094760E30812N	30.8123	94.7604	0.94	5087	5650	5443	22	4	1356	0	0	0	0	9	49	41	11	48	5	0	0	163	49	125.026	154	9	-12.7	-10.6	-7	-3	1.2	4.9	6.5	6	4	-1.1	-7.5	-11.4	-2.55833	19.2	0.892294	0.027783
G094774E30777N	30.7774	94.7739	0.223	5445	5710	5630	19.8	140	783	0	0	0	0	9	49	41	11	48	5	0	0	163	49	125.026	154	9	-12.7	-10.6	-7	-3	1.2	4.9	6.5	6	4	-1.1	-7.5	-11.4	-2.55833	19.2	0.892294	0.027783
G094779E30781N	30.7815	94.7791	1.113	5146	5776	5583	19.6	158	1778	0	0	0	0	9	49	41	11	48	5	0	0	163	49	125.026	154	9	-12.7	-10.6	-7	-3	1.2	4.9	6.5	6	4	-1.1	-7.5	-11.4	-2.55833	19.2	0.892294	0.027783
G094789E30784N	30.784	94.7892	0.725	5305	5749	5497	18.1	112	1547	0	0	0	0	9	49	41	11	48	5	0	0	163	49	125.026	154	9	-12.7	-10.6	-7	-3	1.2	4.9	6.5	6	4	-1.1	-7.5	-11.4	-2.55833	19.2	0.892294	0.027783
G094903E30679N	30.6795	94.9032	0.659	5261	5583	5370	15.8	353	1036	0	0	0	5	19	6	40	3	18	13	0	0	104	40	125.026	80	24	-11.4	-9.3	-5.7	-1.8	2.4	6	7.6	7.1	5.1	0.1	-6.3	-10.1	-1.35833	19	0.83658	0.0166197
G094899E30664N	30.6641	94.8987	0.513	5285	5588	5420	14.5	109	1338	0	0	4	26	38	76	36	29	158	34	2	0	403	158	125.026	333	68	-12	-9.9	-6.4	-2.5	1.6	5.3	6.9	6.4	4.4	-0.6	-6.9	-10.7	-2.03333	18.9	0.798471	0.0614678
G094902E30633N	30.633	94.9024	0.482	5181	5693	5407	20.7	110	1345	0	0	4	26	38	76	36	29	158	34	2	0	403	158	125.026	333	68	-12	-9.9	-6.4	-2.5	1.6	5.3	6.9	6.4	4.4	-0.6	-6.9	-10.7	-2.03333	18.9	0.798471	0.0614678
G094914E30639N	30.6393	94.9141	0.118	5355	5563	5457	23.2	143	486	0	0	4	26	38	76	36	29	158	34	2	0	403	158	125.026	333	68	-12	-9.9	-6.4	-2.5	1.6	5.3	6.9	6.4	4.4	-0.6	-6.9	-10.7	-2.03333	18.9	0.798471	0.0614678
G094923E30644N	30.6437	94.9228	0.209	5180	5497	5346	20.5	144	915	0	0	4	26	38	76	36	29	158	34	2	0	403	158	125.026	333	68	-12	-9.9	-6.4	-2.5	1.6	5.3	6.9	6.4	4.4	-0.6	-6.9	-10.7	-2.03333	18.9	0.798471	0.0614678
G094892E30678N	30.6779	94.8917	1.931	5064	5931	5380	16.7	20	3104	0	0	0	5	19	6	40	3	18	13	0	0	104	40	125.026	80	24	-11.4	-9.3	-5.7	-1.8	2.4	6	7.6	7.1	5.1	0.1	-6.3	-10.1	-1.35833	19	0.83658	0.0166197
G094963E30612N	30.6119	94.9625	0.312	5191	5518	5376	23.1	283	811	0	0	4	26	38	76	36	29	158	34	2	0	403	158	125.026	333	68	-12	-9.9	-6.4	-2.5	1.6	5.3	6.9	6.4	4.4	-0.6	-6.9	-10.7	-2.03333	18.9	0.798471	0.0614678
G094904E30626N	30.6262	94.9036	0.382	5089	5669	5402	22.1	103	1435	0	0	4	26	38	76	36	29	158	34	2	0	403	158	125.026	333	68	-12	-9.9	-6.4	-2.5	1.6	5.3	6.9	6.4	4.4	-0.6	-6.9	-10.7	-2.03333	18.9	0.798471	0.0614678
G094971E30619N	30.6191	94.9713	1.235	4877	5704	5371	22.3	301	2097	0	0	4	26	38	76	36	29	158	34	2	0	403	158	125.026	333	68	-12	-9.9	-6.4	-2.5	1.6	5.3	6.9	6.4	4.4	-0.6	-6.9	-10.7	-2.03333	18.9	0.798471	0.0614678
G094893E30726N	30.7261	94.8926	0.104	5383	5611	5489	19.8	36	660	0	0	0	5	19	6	40	3	18	13	0	0	104	40	125.026	80	24	-11.4	-9.3	-5.7	-1.8	2.4	6	7.6	7.1	5.1	0.1	-6.3	-10.1	-1.35833	19	0.83658	0.0166197
G094894E30716N	30.7159	94.894	0.115	5420	5579	5489	18.7	79	470	0	0	0	5	19	6	40	3	18	13	0	0	104	40	125.026	80	24	-11.4	-9.3	-5.7	-1.8	2.4	6	7.6	7.1	5.1	0.1	-6.3	-10.1	-1.35833	19	0.83658	0.0166197
G094891E30710N	30.71	94.8907	0.094	5465	5604	5508	20.3	56	358	0	0	0	5	19	6	40	3	18	13	0	0	104	40	125.026	80	24	-11.4	-9.3	-5.7	-1.8	2.4	6	7.6	7.1	5.1	0.1	-6.3	-10.1	-1.35833	19	0.83658	0.0166197
G094877E30687N	30.6872	94.8768	0.293	5291	5551	5410	21.6	347	729	0	0	0	5	19	6	40	3	18	13	0	0	104	40	125.026	80	24	-11.4	-9.3	-5.7	-1.8	2.4	6	7.6	7.1	5.1	0.1	-6.3	-10.1	-1.35833	19	0.83658	0.0166197
G094831E30722N	30.722	94.8312	0.111	5404	5705	5580	25.1	98	707	0	0	0	0	9	49	41	11	48	5	0	0	163	49	125.026	154	9	-12.7	-10.6	-7	-3	1.2	4.9	6.5	6	4	-1.1	-7.5	-11.4	-2.55833	19.2	0.892294	0.027783
G094807E30682N	30.6819	94.8069	0.168	5296	5522	5371	20.1	17	680	0	0	0	0	9	49	41	11	48	5	0	0	163	49	125.026	154	9	-12.7	-10.6	-7	-3	1.2	4.9	6.5	6	4	-1.1	-7.5	-11.4	-2.55833	19.2	0.892294	0.027783
G094567E30734N	30.7343	94.5669	0.749	4979	5739	5496	20.9	338	1926	0	0	0	5	6	28	42	41	2	9	0	0	133	42	125.026	122	11	-13.9	-11.8	-8.2	-4.2	0	3.8	5.5	5	3	-2.2	-8.7	-12.6	-3.69167	19.4	0.886665	0.0225265
G094556E30728N	30.7279	94.5559	0.148	5293	5507	5399	25.2	351	597	0	0	0	5	6	28	42	41	2	9	0	0	133	42	125.026	122	11	-13.9	-11.8	-8.2	-4.2	0	3.8	5.5	5	3	-2.2	-8.7	-12.6	-3.69167	19.4	0.886665	0.0225265
G094553E30719N	30.7192	94.5529	1.174	5220	5777	5451	19.2	316	1746	0	0	0	5	6	28	42	41	2	9	0	0	133	42	125.026	122	11	-13.9	-11.8	-8.2	-4.2	0	3.8	5.5	5	3	-2.2	-8.7	-12.6	-3.69167	19.4	0.886665	0.0225265
G094562E30722N	30.722	94.5619	0.198	5379	5603	5493	23.4	85	475	0	0	0	5	6	28	42	41	2	9	0	0	133	42	125.026	122	11	-13.9	-11.8	-8.2	-4.2	0	3.8	5.5	5	3	-2.2	-8.7	-12.6	-3.69167	19.4	0.886665	0.0225265
G094525E30699N	30.6987	94.5251	0.156	5234	5519	5375	26	331	652	0	0	0	5	6	28	42	41	2	9	0	0	133	42	125.026	122	11	-13.9	-11.8	-8.2	-4.2	0	3.8	5.5	5	3	-2.2	-8.7	-12.6	-3.69167	19.4	0.886665	0.0225265
G094491E30698N	30.6984	94.4912	0.464	5056	5570	5262	24.7	334	1264	0	16	3	22	13	27	40	27	18	3	0	0	169	40	125.026	115	54	-11.7	-9.3	-5.6	-1.7	2.4	6.1	7.8	7.2	5.2	0.1	-6.3	-10.3	-1.34167	19.5	0.540864	0.0174605
G094473E30710N	30.7101	94.4734	0.093	5357	5600	5537	21.6	259	576	0	16	3	22	13	27	40	27	18	3	0	0	169	40	125.026	115	54	-11.7	-9.3	-5.6	-1.7	2.4	6.1	7.8	7.2	5.2	0.1	-6.3	-10.3	-1.34167	19.5	0.540864	0.0174605
G094696E30648N	30.6485	94.696	0.658	4678	5511	5222	27	351	1793	0	4	0	16	64	79	22	21	134	7	7	0	354	134	125.026	263	84	-12.6	-10.5	-6.9	-3	1.1	4.8	6.5	6	4	-1	-7.4	-11.2	-2.51667	19.1	0.846435	0.0572375
G094715E30649N	30.6487	94.7151	0.99	4815	5769	5445	25.5	113	2236	0	4	0	16	64	79	22	21	134	7	7	0	354	134	125.026	263	84	-12.6	-10.5	-6.9	-3	1.1	4.8	6.5	6	4	-1	-7.4	-11.2	-2.51667	19.1	0.846435	0.0572375
G094657E30697N	30.6966	94.6566	1.588	5094	5628	5333	16.1	182	2046	0	0	0	5	6	28	42	41	2	9	0	0	133	42	125.026	122	11	-13.9	-11.8	-8.2	-4.2	0	3.8	5.5	5	3	-2.2	-8.7	-12.6	-3.69167	19.4	0.886665	0.0225265
G094639E30695N	30.6952	94.6392	0.348	5104	5612	5385	26.8	290	1078	0	0	0	5	6	28	42	41	2	9	0	0	133	42	125.026	122	11	-13.9	-11.8	-8.2	-4.2	0	3.8	5.5	5	3	-2.2	-8.7	-12.6	-3.69167	19.4	0.886665	0.0225265
G094644E30701N	30.7008	94.6442	0.109	5307	5584	5469	26	280	636	0	0	0	5	6	28	42	41	2	9	0	0	133	42	125.026	122	11	-13.9	-11.8	-8.2	-4.2	0	3.8	5.5	5	3	-2.2	-8.7	-12.6	-3.69167	19.4	0.886665	0.0225265
G094589E30689N	30.6887	94.5893	0.135	5471	5680	5589	20.7	84	586	0	0	0	5	6	28	42	41	2	9	0	0	133	42	125.026	122	11	-13.9	-11.8	-8.2	-4.2	0	3.8	5.5	5	3	-2.2	-8.7	-12.6	-3.69167	19.4	0.886665	0.0225265
G094596E30681N	30.6812	94.5964	1.004	5194	5718	5457	20.7	39	1696	0	0	0	5	6	28	42	41	2	9	0	0	133	42	125.026	122	11	-13.9	-11.8	-8.2	-4.2	0	3.8	5.5	5	3	-2.2	-8.7	-12.6	-3.69167	19.4	0.886665	0.0225265
G094580E30691N	30.6908	94.5804	0.362	5366	5742	5534	22.5	307	907	0	0	0	5	6	28	42	41	2	9	0	0	133	42	125.026	122	11	-13.9	-11.8	-8.2	-4.2	0	3.8	5.5	5	3	-2.2	-8.7	-12.6	-3.69167	19.4	0.886665	0.0225265
G094576E30687N	30.6874	94.5765	0.286	5289	5757	5513	26.1	326	1087	0	0	0	5	6	28	42	41	2	9	0	0	133	42	125.026	122	11	-13.9	-11.8	-8.2	-4.2	0	3.8	5.5	5	3	-2.2	-8.7	-12.6	-3.69167	19.4	0.886665	0.0225265
G094513E30694N	30.6942	94.5129	2.638	4745	5967	5483	20.2	340	3567	0	0	0	5	6	28	42	41	2	9	0	0	133	42	125.026	122	11	-13.9	-11.8	-8.2	-4.2	0	3.8	5.5	5	3	-2.2	-8.7	-12.6	-3.69167	19.4	0.886665	0.0225265
G094651E30682N	30.6816	94.6511	3.427	4882	5647	5206	16	91	3482	0	0	0	5	6	28	42	41	2	9	0	0	133	42	125.026	122	11	-13.9	-11.8	-8.2	-4.2	0	3.8	5.5	5	3	-2.2	-8.7	-12.6	-3.69167	19.4	0.886665	0.0225265
G094632E30686N	30.6858	94.6321	1.493	4755	5538	5204	17.8	3	3182	0	0	0	5	6	28	42	41	2	9	0	0	133	42	125.026	122	11	-13.9	-11.8	-8.2	-4.2	0	3.8	5.5	5	3	-2.2	-8.7	-12.6	-3.69167	19.4	0.886665	0.0225265
G094628E30678N	30.6784	94.6276	0.081	5471	5763	5645	28.1	82	637	0	0	0	5	6	28	42	41	2	9	0	0	133	42	125.026	122	11	-13.9	-11.8	-8.2	-4.2	0	3.8	5.5	5	3	-2.2	-8.7	-12.6	-3.69167	19.4	0.886665	0.0225265
G094669E30697N	30.697	94.6693	0.086	5382	5522	5469	19.1	136	361	0	0	0	0	9	49	41	11	48	5	0	0	163	49	125.026	154	9	-12.7	-10.6	-7	-3	1.2	4.9	6.5	6	4	-1.1	-7.5	-11.4	-2.55833	19.2	0.892294	0.027783
G094619E30677N	30.6767	94.6193	0.17	5349	5615	5474	18.8	213	644	0	0	0	5	6	28	42	41	2	9	0	0	133	42	125.026	122	11	-13.9	-11.8	-8.2	-4.2	0	3.8	5.5	5	3	-2.2	-8.7	-12.6	-3.69167	19.4	0.886665	0.0225265
G094610E30676N	30.6756	94.6105	0.074	5462	5675	5564	29.5	151	376	0	0	0	5	6	28	42	41	2	9	0	0	133	42	125.026	122	11	-13.9	-11.8	-8.2	-4.2	0	3.8	5.5	5	3	-2.2	-8.7	-12.6	-3.69167	19.4	0.886665	0.0225265
G094632E30674N	30.6736	94.6325	2.887	4619	5750	5231	18.5	95	4050	0	0	0	5	6	28	42	41	2	9	0	0	133	42	125.026	122	11	-13.9	-11.8	-8.2	-4.2	0	3.8	5.5	5	3	-2.2	-8.7	-12.6	-3.69167	19.4	0.886665	0.0225265
G094549E30666N	30.6664	94.5493	0.881	5291	5756	5538	15.1	187	1733	15	0	9	25	55	54	116	133	69	53	24	2	555	133	125.026	425	106	-13.8	-11.7	-8.1	-4.2	0	3.8	5.5	4.9	2.9	-2.1	-8.6	-12.4	-3.65	19.3	0.537317	0.0569648
G094565E30657N	30.6565	94.565	0.332	5319	5888	5490	21.5	256	1334	15	0	9	25	55	54	116	133	69	53	24	2	555	133	125.026	425	106	-13.8	-11.7	-8.1	-4.2	0	3.8	5.5	4.9	2.9	-2.1	-8.6	-12.4	-3.65	19.3	0.537317	0.0569648
G094571E30647N	30.6467	94.5709	0.36	5346	5899	5602	24.5	236	1257	15	0	9	25	55	54	116	133	69	53	24	2	555	133	125.026	425	106	-13.8	-11.7	-8.1	-4.2	0	3.8	5.5	4.9	2.9	-2.1	-8.6	-12.4	-3.65	19.3	0.537317	0.0569648
G094637E30633N	30.6328	94.6369	36.251	4185	6315	5149	20	23	13883	15	0	9	25	55	54	116	133	69	53	24	2	555	133	125.026	425	106	-13.8	-11.7	-8.1	-4.2	0	3.8	5.5	4.9	2.9	-2.1	-8.6	-12.4	-3.65	19.3	0.537317	0.0569648
G094555E30663N	30.6631	94.5553	0.064	5428	5607	5522	23.9	178	429	15	0	9	25	55	54	116	133	69	53	24	2	555	133	125.026	425	106	-13.8	-11.7	-8.1	-4.2	0	3.8	5.5	4.9	2.9	-2.1	-8.6	-12.4	-3.65	19.3	0.537317	0.0569648
G094566E30632N	30.6317	94.5658	5.385	4662	6120	5372	21.9	313	5540	15	0	9	25	55	54	116	133	69	53	24	2	555	133	125.026	425	106	-13.8	-11.7	-8.1	-4.2	0	3.8	5.5	4.9	2.9	-2.1	-8.6	-12.4	-3.65	19.3	0.537317	0.0569648
G094420E30636N	30.6357	94.4196	0.834	5056	5587	5338	19.9	70	1453	19	11	3	22	41	36	54	57	53	31	37	21	385	54	125.026	231	117	-14	-11.8	-8.2	-4.2	-0.1	3.7	5.4	4.9	2.9	-2.2	-8.7	-12.5	-3.73333	19.4	0.379647	0.0279205
G094376E30672N	30.6718	94.3763	1.468	4791	5766	5303	20.4	18	2154	0	16	3	22	13	27	40	27	18	3	0	0	169	40	125.026	115	54	-11.7	-9.3	-5.6	-1.7	2.4	6.1	7.8	7.2	5.2	0.1	-6.3	-10.3	-1.34167	19.5	0.540864	0.0174605
G094387E30667N	30.6671	94.3874	0.273	5010	5407	5175	22.8	28	882	0	16	3	22	13	27	40	27	18	3	0	0	169	40	125.026	115	54	-11.7	-9.3	-5.6	-1.7	2.4	6.1	7.8	7.2	5.2	0.1	-6.3	-10.3	-1.34167	19.5	0.540864	0.0174605
G094386E30655N	30.6552	94.3857	0.716	5099	5755	5277	24.6	86	1449	19	11	3	22	41	36	54	57	53	31	37	21	385	54	125.026	231	117	-14	-11.8	-8.2	-4.2	-0.1	3.7	5.4	4.9	2.9	-2.2	-8.7	-12.5	-3.73333	19.4	0.379647	0.0279205
G094383E30649N	30.6491	94.3826	0.338	5261	5977	5523	30.1	123	772	19	11	3	22	41	36	54	57	53	31	37	21	385	54	125.026	231	117	-14	-11.8	-8.2	-4.2	-0.1	3.7	5.4	4.9	2.9	-2.2	-8.7	-12.5	-3.73333	19.4	0.379647	0.0279205
G094384E30640N	30.6399	94.3838	1.45	5010	5889	5319	21.7	64	1878	19	11	3	22	41	36	54	57	53	31	37	21	385	54	125.026	231	117	-14	-11.8	-8.2	-4.2	-0.1	3.7	5.4	4.9	2.9	-2.2	-8.7	-12.5	-3.73333	19.4	0.379647	0.0279205
G094418E30664N	30.6642	94.4176	0.193	5124	5680	5423	35.5	296	836	19	11	3	22	41	36	54	57	53	31	37	21	385	54	125.026	231	117	-14	-11.8	-8.2	-4.2	-0.1	3.7	5.4	4.9	2.9	-2.2	-8.7	-12.5	-3.73333	19.4	0.379647	0.0279205
G094421E30653N	30.6534	94.4205	0.193	5211	5653	5388	29.6	276	888	19	11	3	22	41	36	54	57	53	31	37	21	385	54	125.026	231	117	-14	-11.8	-8.2	-4.2	-0.1	3.7	5.4	4.9	2.9	-2.2	-8.7	-12.5	-3.73333	19.4	0.379647	0.0279205
G094419E30650N	30.6496	94.4188	0.105	5246	5574	5382	31.2	313	515	19	11	3	22	41	36	54	57	53	31	37	21	385	54	125.026	231	117	-14	-11.8	-8.2	-4.2	-0.1	3.7	5.4	4.9	2.9	-2.2	-8.7	-12.5	-3.73333	19.4	0.379647	0.0279205
G094431E30652N	30.652	94.4308	0.145	5197	5439	5317	21.7	111	599	19	11	3	22	41	36	54	57	53	31	37	21	385	54	125.026	231	117	-14	-11.8	-8.2	-4.2	-0.1	3.7	5.4	4.9	2.9	-2.2	-8.7	-12.5	-3.73333	19.4	0.379647	0.0279205
G094435E30657N	30.6567	94.4349	0.457	4933	6006	5246	34.5	132	1471	19	11	3	22	41	36	54	57	53	31	37	21	385	54	125.026	231	117	-14	-11.8	-8.2	-4.2	-0.1	3.7	5.4	4.9	2.9	-2.2	-8.7	-12.5	-3.73333	19.4	0.379647	0.0279205
G094419E30626N	30.626	94.4186	0.057	5372	5481	5435	18.2	142	247	19	11	3	22	41	36	54	57	53	31	37	21	385	54	125.026	231	117	-14	-11.8	-8.2	-4.2	-0.1	3.7	5.4	4.9	2.9	-2.2	-8.7	-12.5	-3.73333	19.4	0.379647	0.0279205
G094414E30625N	30.625	94.4138	0.416	5130	5671	5354	33.7	131	1133	19	11	3	22	41	36	54	57	53	31	37	21	385	54	125.026	231	117	-14	-11.8	-8.2	-4.2	-0.1	3.7	5.4	4.9	2.9	-2.2	-8.7	-12.5	-3.73333	19.4	0.379647	0.0279205
G094384E30624N	30.6242	94.3843	5.293	4618	6429	5233	18	28	6842	19	11	3	22	41	36	54	57	53	31	37	21	385	54	125.026	231	117	-14	-11.8	-8.2	-4.2	-0.1	3.7	5.4	4.9	2.9	-2.2	-8.7	-12.5	-3.73333	19.4	0.379647	0.0279205
G094412E30638N	30.6382	94.4123	0.06	5292	5428	5360	20.9	234	372	19	11	3	22	41	36	54	57	53	31	37	21	385	54	125.026	231	117	-14	-11.8	-8.2	-4.2	-0.1	3.7	5.4	4.9	2.9	-2.2	-8.7	-12.5	-3.73333	19.4	0.379647	0.0279205
G094370E30659N	30.6585	94.3696	0.385	5317	5951	5574	28.2	249	1141	19	11	3	22	41	36	54	57	53	31	37	21	385	54	125.026	231	117	-14	-11.8	-8.2	-4.2	-0.1	3.7	5.4	4.9	2.9	-2.2	-8.7	-12.5	-3.73333	19.4	0.379647	0.0279205
G094366E30640N	30.6398	94.3662	0.092	5326	5560	5422	30.4	306	428	19	11	3	22	41	36	54	57	53	31	37	21	385	54	125.026	231	117	-14	-11.8	-8.2	-4.2	-0.1	3.7	5.4	4.9	2.9	-2.2	-8.7	-12.5	-3.73333	19.4	0.379647	0.0279205
G094484E30629N	30.6285	94.4838	0.245	5102	5390	5264	17.4	81	1013	19	11	3	22	41	36	54	57	53	31	37	21	385	54	125.026	231	117	-14	-11.8	-8.2	-4.2	-0.1	3.7	5.4	4.9	2.9	-2.2	-8.7	-12.5	-3.73333	19.4	0.379647	0.0279205
G094487E30625N	30.6255	94.4867	0.16	5045	5338	5183	26.6	65	625	19	11	3	22	41	36	54	57	53	31	37	21	385	54	125.026	231	117	-14	-11.8	-8.2	-4.2	-0.1	3.7	5.4	4.9	2.9	-2.2	-8.7	-12.5	-3.73333	19.4	0.379647	0.0279205
G094479E30614N	30.6139	94.479	1.149	5150	5880	5484	21.6	300	2265	19	11	3	22	41	36	54	57	53	31	37	21	385	54	125.026	231	117	-14	-11.8	-8.2	-4.2	-0.1	3.7	5.4	4.9	2.9	-2.2	-8.7	-12.5	-3.73333	19.4	0.379647	0.0279205
G094494E30606N	30.6061	94.4944	1.743	4539	5897	5091	23.1	46	3034	19	11	3	22	41	36	54	57	53	31	37	21	385	54	125.026	231	117	-14	-11.8	-8.2	-4.2	-0.1	3.7	5.4	4.9	2.9	-2.2	-8.7	-12.5	-3.73333	19.4	0.379647	0.0279205
G094504E30600N	30.5996	94.5044	0.196	4976	5473	5395	32.7	358	564	15	0	9	25	55	54	116	133	69	53	24	2	555	133	125.026	425	106	-13.8	-11.7	-8.1	-4.2	0	3.8	5.5	4.9	2.9	-2.1	-8.6	-12.4	-3.65	19.3	0.537317	0.0569648
G094529E30584N	30.5838	94.5287	0.22	4994	5322	5168	28.7	349	653	15	0	9	25	55	54	116	133	69	53	24	2	555	133	125.026	425	106	-13.8	-11.7	-8.1	-4.2	0	3.8	5.5	4.9	2.9	-2.1	-8.6	-12.4	-3.65	19.3	0.537317	0.0569648
G094435E30564N	30.5636	94.4349	0.094	5346	5678	5508	31.8	284	609	19	11	3	22	41	36	54	57	53	31	37	21	385	54	125.026	231	117	-14	-11.8	-8.2	-4.2	-0.1	3.7	5.4	4.9	2.9	-2.2	-8.7	-12.5	-3.73333	19.4	0.379647	0.0279205
G094383E30581N	30.5813	94.3835	34.12	4116	6507	5294	19.8	30	13052	19	11	3	22	41	36	54	57	53	31	37	21	385	54	125.026	231	117	-14	-11.8	-8.2	-4.2	-0.1	3.7	5.4	4.9	2.9	-2.2	-8.7	-12.5	-3.73333	19.4	0.379647	0.0279205
G094449E30598N	30.5976	94.4488	0.172	4962	5959	5363	39.1	316	1255	19	11	3	22	41	36	54	57	53	31	37	21	385	54	125.026	231	117	-14	-11.8	-8.2	-4.2	-0.1	3.7	5.4	4.9	2.9	-2.2	-8.7	-12.5	-3.73333	19.4	0.379647	0.0279205
G094462E30601N	30.6008	94.4623	1.975	4691	5791	5026	22.4	333	3384	19	11	3	22	41	36	54	57	53	31	37	21	385	54	125.026	231	117	-14	-11.8	-8.2	-4.2	-0.1	3.7	5.4	4.9	2.9	-2.2	-8.7	-12.5	-3.73333	19.4	0.379647	0.0279205
G094605E30629N	30.6288	94.6051	0.158	5163	5550	5297	31	98	551	15	0	9	25	55	54	116	133	69	53	24	2	555	133	125.026	425	106	-13.8	-11.7	-8.1	-4.2	0	3.8	5.5	4.9	2.9	-2.1	-8.6	-12.4	-3.65	19.3	0.537317	0.0569648
G094788E30627N	30.6265	94.788	0.089	5194	5480	5345	29.1	29	531	0	4	0	16	64	79	22	21	134	7	7	0	354	134	125.026	263	84	-12.6	-10.5	-6.9	-3	1.1	4.8	6.5	6	4	-1	-7.4	-11.2	-2.51667	19.1	0.846435	0.0572375
G094819E30638N	30.6376	94.819	0.659	5148	5610	5367	18	250	1587	0	4	0	16	64	79	22	21	134	7	7	0	354	134	125.026	263	84	-12.6	-10.5	-6.9	-3	1.1	4.8	6.5	6	4	-1	-7.4	-11.2	-2.51667	19.1	0.846435	0.0572375
G094755E30628N	30.6279	94.7548	0.454	4992	5662	5312	24.8	303	1379	0	4	0	16	64	79	22	21	134	7	7	0	354	134	125.026	263	84	-12.6	-10.5	-6.9	-3	1.1	4.8	6.5	6	4	-1	-7.4	-11.2	-2.51667	19.1	0.846435	0.0572375
G094762E30667N	30.6671	94.7621	0.265	5192	5611	5346	24.8	24	979	0	0	0	0	9	49	41	11	48	5	0	0	163	49	125.026	154	9	-12.7	-10.6	-7	-3	1.2	4.9	6.5	6	4	-1.1	-7.5	-11.4	-2.55833	19.2	0.892294	0.027783
G094757E30673N	30.6734	94.7572	0.149	5384	5652	5590	25.6	25	465	0	0	0	0	9	49	41	11	48	5	0	0	163	49	125.026	154	9	-12.7	-10.6	-7	-3	1.2	4.9	6.5	6	4	-1.1	-7.5	-11.4	-2.55833	19.2	0.892294	0.027783
G094820E30647N	30.6472	94.8201	1.604	5048	5794	5433	19.3	284	2299	0	4	0	16	64	79	22	21	134	7	7	0	354	134	125.026	263	84	-12.6	-10.5	-6.9	-3	1.1	4.8	6.5	6	4	-1	-7.4	-11.2	-2.51667	19.1	0.846435	0.0572375
G094819E30655N	30.6549	94.819	0.614	5299	5808	5544	22	265	1360	0	4	0	16	64	79	22	21	134	7	7	0	354	134	125.026	263	84	-12.6	-10.5	-6.9	-3	1.1	4.8	6.5	6	4	-1	-7.4	-11.2	-2.51667	19.1	0.846435	0.0572375
G094812E30672N	30.6719	94.8117	0.496	5100	5538	5297	24	28	1521	0	0	0	0	9	49	41	11	48	5	0	0	163	49	125.026	154	9	-12.7	-10.6	-7	-3	1.2	4.9	6.5	6	4	-1.1	-7.5	-11.4	-2.55833	19.2	0.892294	0.027783
G094827E30664N	30.6636	94.8274	0.129	5421	5696	5556	32.2	352	483	0	4	0	16	64	79	22	21	134	7	7	0	354	134	125.026	263	84	-12.6	-10.5	-6.9	-3	1.1	4.8	6.5	6	4	-1	-7.4	-11.2	-2.51667	19.1	0.846435	0.0572375
G094837E30657N	30.6568	94.8369	0.368	4888	5653	5335	29.7	47	1452	0	0	4	26	38	76	36	29	158	34	2	0	403	158	125.026	333	68	-12	-9.9	-6.4	-2.5	1.6	5.3	6.9	6.4	4.4	-0.6	-6.9	-10.7	-2.03333	18.9	0.798471	0.0614678
G094839E30645N	30.6446	94.8393	0.872	4842	5709	5315	24.4	80	2092	0	0	4	26	38	76	36	29	158	34	2	0	403	158	125.026	333	68	-12	-9.9	-6.4	-2.5	1.6	5.3	6.9	6.4	4.4	-0.6	-6.9	-10.7	-2.03333	18.9	0.798471	0.0614678
G094846E30638N	30.6381	94.8463	0.483	4916	5604	5234	31.8	51	1160	0	0	4	26	38	76	36	29	158	34	2	0	403	158	125.026	333	68	-12	-9.9	-6.4	-2.5	1.6	5.3	6.9	6.4	4.4	-0.6	-6.9	-10.7	-2.03333	18.9	0.798471	0.0614678
G094878E30624N	30.6243	94.878	0.421	5218	5712	5499	22.1	277	1411	0	0	4	26	38	76	36	29	158	34	2	0	403	158	125.026	333	68	-12	-9.9	-6.4	-2.5	1.6	5.3	6.9	6.4	4.4	-0.6	-6.9	-10.7	-2.03333	18.9	0.798471	0.0614678
G094882E30633N	30.6333	94.882	1.386	5151	5912	5548	18	242	2485	0	0	4	26	38	76	36	29	158	34	2	0	403	158	125.026	333	68	-12	-9.9	-6.4	-2.5	1.6	5.3	6.9	6.4	4.4	-0.6	-6.9	-10.7	-2.03333	18.9	0.798471	0.0614678
G094878E30640N	30.6399	94.8783	0.712	5261	5917	5526	23.4	257	1419	0	0	4	26	38	76	36	29	158	34	2	0	403	158	125.026	333	68	-12	-9.9	-6.4	-2.5	1.6	5.3	6.9	6.4	4.4	-0.6	-6.9	-10.7	-2.03333	18.9	0.798471	0.0614678
G094880E30651N	30.6508	94.8799	0.655	5162	5771	5408	19.3	245	2019	0	0	4	26	38	76	36	29	158	34	2	0	403	158	125.026	333	68	-12	-9.9	-6.4	-2.5	1.6	5.3	6.9	6.4	4.4	-0.6	-6.9	-10.7	-2.03333	18.9	0.798471	0.0614678
G094989E30622N	30.6225	94.9885	0.995	4899	5417	5168	17.2	52	2036	0	0	4	26	38	76	36	29	158	34	2	0	403	158	125.026	333	68	-12	-9.9	-6.4	-2.5	1.6	5.3	6.9	6.4	4.4	-0.6	-6.9	-10.7	-2.03333	18.9	0.798471	0.0614678
G094968E30579N	30.5785	94.9683	4.657	4426	5661	5158	21	159	4175	0	0	4	26	38	76	36	29	158	34	2	0	403	158	125.026	333	68	-12	-9.9	-6.4	-2.5	1.6	5.3	6.9	6.4	4.4	-0.6	-6.9	-10.7	-2.03333	18.9	0.798471	0.0614678
G094983E30572N	30.5717	94.9827	0.177	5009	5404	5182	32.1	223	565	0	0	4	26	38	76	36	29	158	34	2	0	403	158	125.026	333	68	-12	-9.9	-6.4	-2.5	1.6	5.3	6.9	6.4	4.4	-0.6	-6.9	-10.7	-2.03333	18.9	0.798471	0.0614678
G094964E30556N	30.5565	94.9639	0.104	4928	5094	5017	22.7	72	568	0	0	4	26	38	76	36	29	158	34	2	0	403	158	125.026	333	68	-12	-9.9	-6.4	-2.5	1.6	5.3	6.9	6.4	4.4	-0.6	-6.9	-10.7	-2.03333	18.9	0.798471	0.0614678
G094960E30569N	30.5692	94.9603	0.141	4969	5265	5131	23	101	735	0	0	4	26	38	76	36	29	158	34	2	0	403	158	125.026	333	68	-12	-9.9	-6.4	-2.5	1.6	5.3	6.9	6.4	4.4	-0.6	-6.9	-10.7	-2.03333	18.9	0.798471	0.0614678
G094950E30574N	30.5744	94.9503	0.491	4932	5375	5187	28.4	223	810	0	0	4	26	38	76	36	29	158	34	2	0	403	158	125.026	333	68	-12	-9.9	-6.4	-2.5	1.6	5.3	6.9	6.4	4.4	-0.6	-6.9	-10.7	-2.03333	18.9	0.798471	0.0614678
G094930E30577N	30.5769	94.9304	0.105	4991	5322	5194	32.9	156	548	0	0	4	26	38	76	36	29	158	34	2	0	403	158	125.026	333	68	-12	-9.9	-6.4	-2.5	1.6	5.3	6.9	6.4	4.4	-0.6	-6.9	-10.7	-2.03333	18.9	0.798471	0.0614678
G094920E30558N	30.5582	94.9205	0.852	4448	5533	5132	24.9	71	1918	0	0	4	26	38	76	36	29	158	34	2	0	403	158	125.026	333	68	-12	-9.9	-6.4	-2.5	1.6	5.3	6.9	6.4	4.4	-0.6	-6.9	-10.7	-2.03333	18.9	0.798471	0.0614678
G094859E30602N	30.6021	94.8592	0.726	4863	5568	5220	30.7	237	1170	0	0	4	26	38	76	36	29	158	34	2	0	403	158	125.026	333	68	-12	-9.9	-6.4	-2.5	1.6	5.3	6.9	6.4	4.4	-0.6	-6.9	-10.7	-2.03333	18.9	0.798471	0.0614678
G094325E30210N	30.2102	94.3255	0.207	4884	5075	4999	20.6	262	526	28	26	25	43	85	107	85	91	166	55	79	10	800	156	125.026	504	217	-10.1	-7.8	-4.2	-0.4	3.6	7.2	8.7	8.1	6.2	1.4	-4.8	-8.6	-0.0583333	18.8	0.420314	0.0642314
G094393E30075N	30.0746	94.3926	1.308	4638	5401	5050	25.5	332	1706	0	7	0	26	55	48	42	80	72	22	0	10	362	80	125.026	264	98	-8.9	-6.8	-3.3	0.4	4.3	7.9	9.3	8.8	6.9	2.3	-3.8	-7.5	0.8	18.2	0.546756	0.0378081
G094378E30051N	30.0508	94.3783	0.095	4963	5160	5066	20.1	106	530	0	7	0	26	55	48	42	80	72	22	0	10	362	80	125.026	264	98	-8.9	-6.8	-3.3	0.4	4.3	7.9	9.3	8.8	6.9	2.3	-3.8	-7.5	0.8	18.2	0.546756	0.0378081
G094400E30065N	30.0648	94.4004	0.276	4643	5254	4927	33.9	94	849	0	7	0	26	55	48	42	80	72	22	0	10	362	80	125.026	264	98	-8.9	-6.8	-3.3	0.4	4.3	7.9	9.3	8.8	6.9	2.3	-3.8	-7.5	0.8	18.2	0.546756	0.0378081
G094296E30134N	30.134	94.2963	0.94	4373	5458	4803	27.1	34	2148	2	7	0	42	47	84	65	95	102	15	2	1	462	102	125.026	361	99	-10.5	-8.4	-4.8	-1.1	3	6.7	8.1	7.5	5.7	0.9	-5.3	-9	-0.6	18.6	0.587282	0.0518289
G094348E30147N	30.1473	94.3476	0.22	4792	5033	4887	27.3	338	515	0	7	0	26	55	48	42	80	72	22	0	10	362	80	125.026	264	98	-8.9	-6.8	-3.3	0.4	4.3	7.9	9.3	8.8	6.9	2.3	-3.8	-7.5	0.8	18.2	0.546756	0.0378081
G094344E30211N	30.2114	94.3441	0.096	4833	4971	4937	16.2	293	486	0	10	4	56	61	29	35	34	80	38	22	0	369	80	125.026	216	131	-9	-6.8	-3.2	0.5	4.4	8	9.4	8.9	7	2.3	-3.8	-7.6	0.841667	18.4	0.487689	0.0343758
G094334E30213N	30.2133	94.3336	0.251	4571	4832	4666	17.4	19	698	0	10	4	56	61	29	35	34	80	38	22	0	369	80	125.026	216	131	-9	-6.8	-3.2	0.5	4.4	8	9.4	8.9	7	2.3	-3.8	-7.6	0.841667	18.4	0.487689	0.0343758
G094339E30211N	30.2106	94.3385	0.267	4676	4945	4802	22.1	349	755	0	10	4	56	61	29	35	34	80	38	22	0	369	80	125.026	216	131	-9	-6.8	-3.2	0.5	4.4	8	9.4	8.9	7	2.3	-3.8	-7.6	0.841667	18.4	0.487689	0.0343758
G094342E30204N	30.2039	94.3416	0.088	4821	5066	4955	33	81	357	0	10	4	56	61	29	35	34	80	38	22	0	369	80	125.026	216	131	-9	-6.8	-3.2	0.5	4.4	8	9.4	8.9	7	2.3	-3.8	-7.6	0.841667	18.4	0.487689	0.0343758
G094375E30229N	30.2287	94.3749	0.665	4924	5407	5155	28.6	236	909	0	10	4	56	61	29	35	34	80	38	22	0	369	80	125.026	216	131	-9	-6.8	-3.2	0.5	4.4	8	9.4	8.9	7	2.3	-3.8	-7.6	0.841667	18.4	0.487689	0.0343758
G094403E30217N	30.2171	94.4029	0.733	4467	5545	5217	34.6	349	1393	0	10	4	56	61	29	35	34	80	38	22	0	369	80	125.026	216	131	-9	-6.8	-3.2	0.5	4.4	8	9.4	8.9	7	2.3	-3.8	-7.6	0.841667	18.4	0.487689	0.0343758
G094373E30134N	30.1339	94.3732	0.209	4649	5018	4845	35.6	343	532	0	7	0	26	55	48	42	80	72	22	0	10	362	80	125.026	264	98	-8.9	-6.8	-3.3	0.4	4.3	7.9	9.3	8.8	6.9	2.3	-3.8	-7.5	0.8	18.2	0.546756	0.0378081
G094308E30117N	30.1168	94.3076	3.027	4141	5409	4858	27.7	29	3238	2	7	0	42	47	84	65	95	102	15	2	1	462	102	125.026	361	99	-10.5	-8.4	-4.8	-1.1	3	6.7	8.1	7.5	5.7	0.9	-5.3	-9	-0.6	18.6	0.587282	0.0518289
G094317E30106N	30.1064	94.3173	0.827	4515	5254	4898	27.9	75	1444	2	7	0	42	47	84	65	95	102	15	2	1	462	102	125.026	361	99	-10.5	-8.4	-4.8	-1.1	3	6.7	8.1	7.5	5.7	0.9	-5.3	-9	-0.6	18.6	0.587282	0.0518289
G094314E30098N	30.0978	94.3139	0.151	4810	5277	5031	30	165	786	2	7	0	42	47	84	65	95	102	15	2	1	462	102	125.026	361	99	-10.5	-8.4	-4.8	-1.1	3	6.7	8.1	7.5	5.7	0.9	-5.3	-9	-0.6	18.6	0.587282	0.0518289
G094293E30100N	30.1003	94.2931	1.33	4510	5628	4986	30.6	288	1763	2	7	0	42	47	84	65	95	102	15	2	1	462	102	125.026	361	99	-10.5	-8.4	-4.8	-1.1	3	6.7	8.1	7.5	5.7	0.9	-5.3	-9	-0.6	18.6	0.587282	0.0518289
G094255E30114N	30.1135	94.2554	9.172	3914	6192	4881	27.2	119	7160	2	7	0	42	47	84	65	95	102	15	2	1	462	102	125.026	361	99	-10.5	-8.4	-4.8	-1.1	3	6.7	8.1	7.5	5.7	0.9	-5.3	-9	-0.6	18.6	0.587282	0.0518289
G094253E30099N	30.0988	94.2526	0.729	4324	4957	4628	31.2	117	1059	2	7	0	42	47	84	65	95	102	15	2	1	462	102	125.026	361	99	-10.5	-8.4	-4.8	-1.1	3	6.7	8.1	7.5	5.7	0.9	-5.3	-9	-0.6	18.6	0.587282	0.0518289
G094223E30087N	30.0874	94.2233	0.084	4861	5187	5056	27.6	130	621	2	7	0	42	47	84	65	95	102	15	2	1	462	102	125.026	361	99	-10.5	-8.4	-4.8	-1.1	3	6.7	8.1	7.5	5.7	0.9	-5.3	-9	-0.6	18.6	0.587282	0.0518289
G094230E30090N	30.09	94.2305	1.042	4565	5353	5026	29.4	161	1282	2	7	0	42	47	84	65	95	102	15	2	1	462	102	125.026	361	99	-10.5	-8.4	-4.8	-1.1	3	6.7	8.1	7.5	5.7	0.9	-5.3	-9	-0.6	18.6	0.587282	0.0518289
G094246E30172N	30.1719	94.2464	6.881	3819	6368	4541	24.9	48	7431	28	26	25	43	85	107	85	91	166	55	79	10	800	156	125.026	504	217	-10.1	-7.8	-4.2	-0.4	3.6	7.2	8.7	8.1	6.2	1.4	-4.8	-8.6	-0.0583333	18.8	0.420314	0.0642314
G094278E30248N	30.2479	94.2782	0.31	4722	5200	4975	29.4	87	910	28	26	25	43	85	107	85	91	166	55	79	10	800	156	125.026	504	217	-10.1	-7.8	-4.2	-0.4	3.6	7.2	8.7	8.1	6.2	1.4	-4.8	-8.6	-0.0583333	18.8	0.420314	0.0642314
G094282E30256N	30.2562	94.2816	0.277	4769	5039	4965	21.7	109	486	28	26	25	43	85	107	85	91	166	55	79	10	800	156	125.026	504	217	-10.1	-7.8	-4.2	-0.4	3.6	7.2	8.7	8.1	6.2	1.4	-4.8	-8.6	-0.0583333	18.8	0.420314	0.0642314
G094283E30065N	30.0654	94.2832	0.238	4974	5252	5111	26.1	281	552	2	7	0	42	47	84	65	95	102	15	2	1	462	102	125.026	361	99	-10.5	-8.4	-4.8	-1.1	3	6.7	8.1	7.5	5.7	0.9	-5.3	-9	-0.6	18.6	0.587282	0.0518289
G094285E30060N	30.0603	94.2851	0.133	5090	5389	5262	26.3	217	551	2	7	0	42	47	84	65	95	102	15	2	1	462	102	125.026	361	99	-10.5	-8.4	-4.8	-1.1	3	6.7	8.1	7.5	5.7	0.9	-5.3	-9	-0.6	18.6	0.587282	0.0518289
G094290E30057N	30.0572	94.2901	0.055	5146	5363	5293	33.5	254	280	2	7	0	42	47	84	65	95	102	15	2	1	462	102	125.026	361	99	-10.5	-8.4	-4.8	-1.1	3	6.7	8.1	7.5	5.7	0.9	-5.3	-9	-0.6	18.6	0.587282	0.0518289
G094293E30017N	30.0168	94.2933	0.196	4868	5474	5219	28.3	140	1217	2	7	0	42	47	84	65	95	102	15	2	1	462	102	125.026	361	99	-10.5	-8.4	-4.8	-1.1	3	6.7	8.1	7.5	5.7	0.9	-5.3	-9	-0.6	18.6	0.587282	0.0518289
G094296E30019N	30.0192	94.2961	0.462	4902	5472	5188	22.7	109	1341	2	7	0	42	47	84	65	95	102	15	2	1	462	102	125.026	361	99	-10.5	-8.4	-4.8	-1.1	3	6.7	8.1	7.5	5.7	0.9	-5.3	-9	-0.6	18.6	0.587282	0.0518289
G094468E30034N	30.0339	94.4676	0.161	4957	5350	5155	29.7	147	776	0	7	0	26	55	48	42	80	72	22	0	10	362	80	125.026	264	98	-8.9	-6.8	-3.3	0.4	4.3	7.9	9.3	8.8	6.9	2.3	-3.8	-7.5	0.8	18.2	0.546756	0.0378081
G094463E30028N	30.0278	94.4626	0.05	4984	5137	5064	23.5	99	326	0	7	0	26	55	48	42	80	72	22	0	10	362	80	125.026	264	98	-8.9	-6.8	-3.3	0.4	4.3	7.9	9.3	8.8	6.9	2.3	-3.8	-7.5	0.8	18.2	0.546756	0.0378081
G094439E30053N	30.0532	94.4395	0.234	4662	5148	4897	33.3	87	794	0	7	0	26	55	48	42	80	72	22	0	10	362	80	125.026	264	98	-8.9	-6.8	-3.3	0.4	4.3	7.9	9.3	8.8	6.9	2.3	-3.8	-7.5	0.8	18.2	0.546756	0.0378081
G094419E30072N	30.072	94.4192	0.491	4543	5318	4969	28	359	1582	0	7	0	26	55	48	42	80	72	22	0	10	362	80	125.026	264	98	-8.9	-6.8	-3.3	0.4	4.3	7.9	9.3	8.8	6.9	2.3	-3.8	-7.5	0.8	18.2	0.546756	0.0378081
G094385E30064N	30.0644	94.3847	0.501	4669	5164	4896	31.6	301	817	0	7	0	26	55	48	42	80	72	22	0	10	362	80	125.026	264	98	-8.9	-6.8	-3.3	0.4	4.3	7.9	9.3	8.8	6.9	2.3	-3.8	-7.5	0.8	18.2	0.546756	0.0378081
G094375E30055N	30.0554	94.3748	0.096	4848	5085	4979	30.2	326	446	0	7	0	26	55	48	42	80	72	22	0	10	362	80	125.026	264	98	-8.9	-6.8	-3.3	0.4	4.3	7.9	9.3	8.8	6.9	2.3	-3.8	-7.5	0.8	18.2	0.546756	0.0378081
G094352E30065N	30.0648	94.3523	0.114	5046	5244	5140	21	120	497	0	7	0	26	55	48	42	80	72	22	0	10	362	80	125.026	264	98	-8.9	-6.8	-3.3	0.4	4.3	7.9	9.3	8.8	6.9	2.3	-3.8	-7.5	0.8	18.2	0.546756	0.0378081
G094354E30067N	30.0671	94.3542	0.157	4953	5173	5067	22.4	82	533	0	7	0	26	55	48	42	80	72	22	0	10	362	80	125.026	264	98	-8.9	-6.8	-3.3	0.4	4.3	7.9	9.3	8.8	6.9	2.3	-3.8	-7.5	0.8	18.2	0.546756	0.0378081
G094426E30050N	30.0504	94.4259	0.161	5227	5637	5421	36.5	216	549	0	7	0	26	55	48	42	80	72	22	0	10	362	80	125.026	264	98	-8.9	-6.8	-3.3	0.4	4.3	7.9	9.3	8.8	6.9	2.3	-3.8	-7.5	0.8	18.2	0.546756	0.0378081
G094433E30063N	30.063	94.4329	1.764	4046	5426	4885	28.1	38	2640	0	7	0	26	55	48	42	80	72	22	0	10	362	80	125.026	264	98	-8.9	-6.8	-3.3	0.4	4.3	7.9	9.3	8.8	6.9	2.3	-3.8	-7.5	0.8	18.2	0.546756	0.0378081
G094462E30134N	30.1338	94.4623	0.252	4992	5528	5319	32.7	256	773	0	7	0	26	55	48	42	80	72	22	0	10	362	80	125.026	264	98	-8.9	-6.8	-3.3	0.4	4.3	7.9	9.3	8.8	6.9	2.3	-3.8	-7.5	0.8	18.2	0.546756	0.0378081
G094461E30137N	30.1367	94.4606	0.06	5101	5432	5213	34.1	265	475	0	7	0	26	55	48	42	80	72	22	0	10	362	80	125.026	264	98	-8.9	-6.8	-3.3	0.4	4.3	7.9	9.3	8.8	6.9	2.3	-3.8	-7.5	0.8	18.2	0.546756	0.0378081
G094463E30140N	30.1405	94.4634	0.59	4627	5463	5096	32.6	298	1376	0	7	0	26	55	48	42	80	72	22	0	10	362	80	125.026	264	98	-8.9	-6.8	-3.3	0.4	4.3	7.9	9.3	8.8	6.9	2.3	-3.8	-7.5	0.8	18.2	0.546756	0.0378081
G094466E30153N	30.1528	94.4656	1.245	4560	5698	5280	26.1	264	2241	0	7	0	26	55	48	42	80	72	22	0	10	362	80	125.026	264	98	-8.9	-6.8	-3.3	0.4	4.3	7.9	9.3	8.8	6.9	2.3	-3.8	-7.5	0.8	18.2	0.546756	0.0378081
G094470E30165N	30.1654	94.4704	1.685	4397	5686	5113	27.7	332	2456	0	7	0	26	55	48	42	80	72	22	0	10	362	80	125.026	264	98	-8.9	-6.8	-3.3	0.4	4.3	7.9	9.3	8.8	6.9	2.3	-3.8	-7.5	0.8	18.2	0.546756	0.0378081
G094465E30160N	30.1602	94.4648	0.298	5031	5605	5326	27.7	291	1313	0	7	0	26	55	48	42	80	72	22	0	10	362	80	125.026	264	98	-8.9	-6.8	-3.3	0.4	4.3	7.9	9.3	8.8	6.9	2.3	-3.8	-7.5	0.8	18.2	0.546756	0.0378081
G094475E30171N	30.1708	94.4755	0.12	4508	5409	4988	37.4	310	1217	0	10	4	56	61	29	35	34	80	38	22	0	369	80	125.026	216	131	-9	-6.8	-3.2	0.5	4.4	8	9.4	8.9	7	2.3	-3.8	-7.6	0.841667	18.4	0.487689	0.0343758
G094473E30192N	30.1924	94.473	0.062	5129	5230	5169	20.6	165	275	0	10	4	56	61	29	35	34	80	38	22	0	369	80	125.026	216	131	-9	-6.8	-3.2	0.5	4.4	8	9.4	8.9	7	2.3	-3.8	-7.6	0.841667	18.4	0.487689	0.0343758
G094470E30198N	30.1982	94.4697	0.393	4827	5524	5122	28.6	266	1144	0	10	4	56	61	29	35	34	80	38	22	0	369	80	125.026	216	131	-9	-6.8	-3.2	0.5	4.4	8	9.4	8.9	7	2.3	-3.8	-7.6	0.841667	18.4	0.487689	0.0343758
G094471E30195N	30.1947	94.4712	0.119	5040	5353	5206	23.2	255	727	0	10	4	56	61	29	35	34	80	38	22	0	369	80	125.026	216	131	-9	-6.8	-3.2	0.5	4.4	8	9.4	8.9	7	2.3	-3.8	-7.6	0.841667	18.4	0.487689	0.0343758
G094465E30206N	30.2056	94.4648	0.284	4925	5377	5017	23.5	185	795	0	10	4	56	61	29	35	34	80	38	22	0	369	80	125.026	216	131	-9	-6.8	-3.2	0.5	4.4	8	9.4	8.9	7	2.3	-3.8	-7.6	0.841667	18.4	0.487689	0.0343758
G094500E30210N	30.2098	94.4996	1.244	3853	5228	4381	27.7	16	2618	0	10	4	56	61	29	35	34	80	38	22	0	369	80	125.026	216	131	-9	-6.8	-3.2	0.5	4.4	8	9.4	8.9	7	2.3	-3.8	-7.6	0.841667	18.4	0.487689	0.0343758
G094481E30209N	30.2092	94.4811	1.113	4103	5274	4521	38	1	1617	0	10	4	56	61	29	35	34	80	38	22	0	369	80	125.026	216	131	-9	-6.8	-3.2	0.5	4.4	8	9.4	8.9	7	2.3	-3.8	-7.6	0.841667	18.4	0.487689	0.0343758
G094529E30227N	30.2271	94.5286	0.796	4644	5387	5124	28.5	257	1471	5	2	3	38	73	101	41	55	69	48	2	19	456	99	125.026	314	140	-6.1	-3.9	-0.3	3.3	7	10.5	11.8	11.4	9.5	4.9	-1	-4.8	3.525	17.9	0.502532	0.0437736
G094525E30220N	30.2198	94.525	0.169	4660	5187	4781	36.1	271	581	5	2	3	38	73	101	41	55	69	48	2	19	456	99	125.026	314	140	-6.1	-3.9	-0.3	3.3	7	10.5	11.8	11.4	9.5	4.9	-1	-4.8	3.525	17.9	0.502532	0.0437736
G094296E30071N	30.0714	94.2962	0.111	5062	5198	5110	20.1	176	280	2	7	0	42	47	84	65	95	102	15	2	1	462	102	125.026	361	99	-10.5	-8.4	-4.8	-1.1	3	6.7	8.1	7.5	5.7	0.9	-5.3	-9	-0.6	18.6	0.587282	0.0518289
G094361E30353N	30.3528	94.3611	0.218	4677	5115	4879	28.2	29	835	0	19	20	52	70	103	35	55	23	36	19	4	436	103	125.026	252	165	-8	-5.7	-2	1.7	5.6	9.2	10.6	10.1	8.1	3.4	-2.7	-6.7	1.96667	18.6	0.479501	0.0399355
G094341E30265N	30.2653	94.3406	0.932	5003	5631	5274	28.7	207	1288	0	10	4	56	61	29	35	34	80	38	22	0	369	80	125.026	216	131	-9	-6.8	-3.2	0.5	4.4	8	9.4	8.9	7	2.3	-3.8	-7.6	0.841667	18.4	0.487689	0.0343758
G094362E30257N	30.2571	94.3619	0.959	4840	5542	5226	36.2	25	904	0	10	4	56	61	29	35	34	80	38	22	0	369	80	125.026	216	131	-9	-6.8	-3.2	0.5	4.4	8	9.4	8.9	7	2.3	-3.8	-7.6	0.841667	18.4	0.487689	0.0343758
G094368E30235N	30.2354	94.3678	0.117	4666	5295	5003	50.2	315	516	0	10	4	56	61	29	35	34	80	38	22	0	369	80	125.026	216	131	-9	-6.8	-3.2	0.5	4.4	8	9.4	8.9	7	2.3	-3.8	-7.6	0.841667	18.4	0.487689	0.0343758
G094536E30208N	30.2082	94.5362	0.098	5063	5286	5235	27.8	108	345	5	2	3	38	73	101	41	55	69	48	2	19	456	99	125.026	314	140	-6.1	-3.9	-0.3	3.3	7	10.5	11.8	11.4	9.5	4.9	-1	-4.8	3.525	17.9	0.502532	0.0437736
G094544E30206N	30.206	94.5441	1.566	4231	5815	4902	32.8	33	2119	5	2	3	38	73	101	41	55	69	48	2	19	456	99	125.026	314	140	-6.1	-3.9	-0.3	3.3	7	10.5	11.8	11.4	9.5	4.9	-1	-4.8	3.525	17.9	0.502532	0.0437736
G094567E30189N	30.1892	94.567	0.478	4856	5318	5129	20.8	166	1013	5	2	3	38	73	101	41	55	69	48	2	19	456	99	125.026	314	140	-6.1	-3.9	-0.3	3.3	7	10.5	11.8	11.4	9.5	4.9	-1	-4.8	3.525	17.9	0.502532	0.0437736
G094555E30186N	30.1861	94.5554	1.437	4542	5483	5056	26	151	1843	5	2	3	38	73	101	41	55	69	48	2	19	456	99	125.026	314	140	-6.1	-3.9	-0.3	3.3	7	10.5	11.8	11.4	9.5	4.9	-1	-4.8	3.525	17.9	0.502532	0.0437736
G094583E30181N	30.1813	94.5832	5.563	4382	5470	4982	18.7	251	3842	5	2	3	38	73	101	41	55	69	48	2	19	456	99	125.026	314	140	-6.1	-3.9	-0.3	3.3	7	10.5	11.8	11.4	9.5	4.9	-1	-4.8	3.525	17.9	0.502532	0.0437736
G094543E30180N	30.1804	94.5434	0.289	4762	5433	5090	39.1	170	713	5	2	3	38	73	101	41	55	69	48	2	19	456	99	125.026	314	140	-6.1	-3.9	-0.3	3.3	7	10.5	11.8	11.4	9.5	4.9	-1	-4.8	3.525	17.9	0.502532	0.0437736
G094568E30164N	30.1642	94.5677	0.098	4755	5105	4937	33.4	322	609	0	0	15	40	87	126	175	168	48	16	6	0	681	175	125.026	533	142	-7	-4.9	-1.4	2.2	6	9.5	10.8	10.4	8.5	3.9	-1.9	-5.7	2.53333	17.8	0.670324	0.0871997
G094572E30168N	30.1679	94.5724	0.578	4728	5116	4944	24.7	318	898	5	2	3	38	73	101	41	55	69	48	2	19	456	99	125.026	314	140	-6.1	-3.9	-0.3	3.3	7	10.5	11.8	11.4	9.5	4.9	-1	-4.8	3.525	17.9	0.502532	0.0437736
G094553E30200N	30.1998	94.5527	2.088	4166	5858	5113	30.8	28	2752	5	2	3	38	73	101	41	55	69	48	2	19	456	99	125.026	314	140	-6.1	-3.9	-0.3	3.3	7	10.5	11.8	11.4	9.5	4.9	-1	-4.8	3.525	17.9	0.502532	0.0437736
G094620E30165N	30.1648	94.62	5.117	3896	6219	5092	28.2	126	5342	0	0	15	40	87	126	175	168	48	16	6	0	681	175	125.026	533	142	-7	-4.9	-1.4	2.2	6	9.5	10.8	10.4	8.5	3.9	-1.9	-5.7	2.53333	17.8	0.670324	0.0871997
G094566E30127N	30.1271	94.5662	0.623	4592	5111	4830	29.7	321	1062	0	0	15	40	87	126	175	168	48	16	6	0	681	175	125.026	533	142	-7	-4.9	-1.4	2.2	6	9.5	10.8	10.4	8.5	3.9	-1.9	-5.7	2.53333	17.8	0.670324	0.0871997
G094554E30120N	30.1202	94.5537	0.259	4873	5546	5246	31.6	301	1097	0	0	15	40	87	126	175	168	48	16	6	0	681	175	125.026	533	142	-7	-4.9	-1.4	2.2	6	9.5	10.8	10.4	8.5	3.9	-1.9	-5.7	2.53333	17.8	0.670324	0.0871997
G094561E30108N	30.108	94.5609	0.244	4964	5303	5106	27.7	180	562	0	0	15	40	87	126	175	168	48	16	6	0	681	175	125.026	533	142	-7	-4.9	-1.4	2.2	6	9.5	10.8	10.4	8.5	3.9	-1.9	-5.7	2.53333	17.8	0.670324	0.0871997
G094550E30115N	30.1149	94.5502	0.594	4626	5347	5040	24.2	297	1595	0	0	15	40	87	126	175	168	48	16	6	0	681	175	125.026	533	142	-7	-4.9	-1.4	2.2	6	9.5	10.8	10.4	8.5	3.9	-1.9	-5.7	2.53333	17.8	0.670324	0.0871997
G094549E30109N	30.1094	94.549	0.17	4872	5163	5048	25.2	257	669	0	0	15	40	87	126	175	168	48	16	6	0	681	175	125.026	533	142	-7	-4.9	-1.4	2.2	6	9.5	10.8	10.4	8.5	3.9	-1.9	-5.7	2.53333	17.8	0.670324	0.0871997
G094570E30110N	30.1098	94.5696	2.209	4433	5543	5072	16.2	166	3295	0	0	15	40	87	126	175	168	48	16	6	0	681	175	125.026	533	142	-7	-4.9	-1.4	2.2	6	9.5	10.8	10.4	8.5	3.9	-1.9	-5.7	2.53333	17.8	0.670324	0.0871997
G094632E30196N	30.1959	94.6319	0.089	5251	5556	5422	29.6	135	565	5	2	3	38	73	101	41	55	69	48	2	19	456	99	125.026	314	140	-6.1	-3.9	-0.3	3.3	7	10.5	11.8	11.4	9.5	4.9	-1	-4.8	3.525	17.9	0.502532	0.0437736
G094645E30166N	30.1661	94.6449	0.33	4766	5281	4951	30.7	223	890	0	0	15	40	87	126	175	168	48	16	6	0	681	175	125.026	533	142	-7	-4.9	-1.4	2.2	6	9.5	10.8	10.4	8.5	3.9	-1.9	-5.7	2.53333	17.8	0.670324	0.0871997
G094634E30110N	30.1104	94.6341	0.101	4787	4944	4877	19.4	289	461	0	0	15	40	87	126	175	168	48	16	6	0	681	175	125.026	533	142	-7	-4.9	-1.4	2.2	6	9.5	10.8	10.4	8.5	3.9	-1.9	-5.7	2.53333	17.8	0.670324	0.0871997
G094606E30159N	30.159	94.6056	0.146	5082	5472	5298	29.8	195	688	0	0	15	40	87	126	175	168	48	16	6	0	681	175	125.026	533	142	-7	-4.9	-1.4	2.2	6	9.5	10.8	10.4	8.5	3.9	-1.9	-5.7	2.53333	17.8	0.670324	0.0871997
G094662E30166N	30.1665	94.6615	0.402	4495	5291	4902	36.9	112	1116	0	0	15	40	87	126	175	168	48	16	6	0	681	175	125.026	533	142	-7	-4.9	-1.4	2.2	6	9.5	10.8	10.4	8.5	3.9	-1.9	-5.7	2.53333	17.8	0.670324	0.0871997
G094611E30150N	30.1505	94.6114	0.172	4741	5065	4933	27.8	240	597	0	0	15	40	87	126	175	168	48	16	6	0	681	175	125.026	533	142	-7	-4.9	-1.4	2.2	6	9.5	10.8	10.4	8.5	3.9	-1.9	-5.7	2.53333	17.8	0.670324	0.0871997
G094614E30147N	30.1466	94.6142	0.176	4811	5071	4982	22.2	132	572	0	0	15	40	87	126	175	168	48	16	6	0	681	175	125.026	533	142	-7	-4.9	-1.4	2.2	6	9.5	10.8	10.4	8.5	3.9	-1.9	-5.7	2.53333	17.8	0.670324	0.0871997
G094648E30071N	30.0714	94.6483	0.269	4607	4948	4823	21	9	1077	0	0	15	40	87	126	175	168	48	16	6	0	681	175	125.026	533	142	-7	-4.9	-1.4	2.2	6	9.5	10.8	10.4	8.5	3.9	-1.9	-5.7	2.53333	17.8	0.670324	0.0871997
G094630E30087N	30.0865	94.6297	0.167	4895	5194	5078	30.9	63	498	0	0	15	40	87	126	175	168	48	16	6	0	681	175	125.026	533	142	-7	-4.9	-1.4	2.2	6	9.5	10.8	10.4	8.5	3.9	-1.9	-5.7	2.53333	17.8	0.670324	0.0871997
G094627E30084N	30.0836	94.6269	0.104	4921	5209	5049	34	309	404	0	0	15	40	87	126	175	168	48	16	6	0	681	175	125.026	533	142	-7	-4.9	-1.4	2.2	6	9.5	10.8	10.4	8.5	3.9	-1.9	-5.7	2.53333	17.8	0.670324	0.0871997
G094709E30178N	30.1777	94.7089	0.479	4588	5336	5108	30.4	139	1366	3	38	14	41	70	48	69	31	48	15	11	0	388	70	125.026	211	166	-2.3	0	3.4	6.9	10.4	13.7	14.9	14.6	12.6	8.3	2.7	-1.1	7.00833	17.2	0.450216	0.0333684
G094721E30176N	30.1764	94.7207	0.174	4816	4988	4900	20.1	227	467	3	38	14	41	70	48	69	31	48	15	11	0	388	70	125.026	211	166	-2.3	0	3.4	6.9	10.4	13.7	14.9	14.6	12.6	8.3	2.7	-1.1	7.00833	17.2	0.450216	0.0333684
G094712E30147N	30.1469	94.7117	0.183	4535	5005	4810	31.7	348	772	0	0	26	36	107	114	155	110	71	33	0	7	659	155	125.026	483	176	-7.2	-5.2	-1.7	1.9	5.7	9.2	10.6	10.1	8.3	3.7	-2.2	-5.9	2.275	17.8	0.567288	0.0714121
G094722E30153N	30.1532	94.7216	3.952	3849	5886	4762	31.3	301	4047	0	0	26	36	107	114	155	110	71	33	0	7	659	155	125.026	483	176	-7.2	-5.2	-1.7	1.9	5.7	9.2	10.6	10.1	8.3	3.7	-2.2	-5.9	2.275	17.8	0.567288	0.0714121
G094741E30137N	30.1374	94.7412	2.852	3869	5787	4804	26.3	56	5024	0	0	26	36	107	114	155	110	71	33	0	7	659	155	125.026	483	176	-7.2	-5.2	-1.7	1.9	5.7	9.2	10.6	10.1	8.3	3.7	-2.2	-5.9	2.275	17.8	0.567288	0.0714121
G094711E30136N	30.1358	94.7107	0.736	4143	5499	4847	32.9	287	2387	0	0	26	36	107	114	155	110	71	33	0	7	659	155	125.026	483	176	-7.2	-5.2	-1.7	1.9	5.7	9.2	10.6	10.1	8.3	3.7	-2.2	-5.9	2.275	17.8	0.567288	0.0714121
G094286E30367N	30.3669	94.2858	0.157	4806	5397	5218	34	8	878	30	13	25	110	27	98	65	37	48	56	7	38	554	103	125.026	304	243	-7.6	-5.2	-1.5	2.2	6	9.6	11	10.5	8.5	3.8	-2.4	-6.3	2.38333	18.6	0.428141	0.0453085
G094318E30311N	30.3108	94.3182	0.605	4813	5440	5115	21.3	250	1605	28	26	25	43	85	107	85	91	166	55	79	10	800	156	125.026	504	217	-10.1	-7.8	-4.2	-0.4	3.6	7.2	8.7	8.1	6.2	1.4	-4.8	-8.6	-0.0583333	18.8	0.420314	0.0642314
G094280E30364N	30.364	94.2804	0.573	4566	5799	5371	35.6	357	1518	30	13	25	110	27	98	65	37	48	56	7	38	554	103	125.026	304	243	-7.6	-5.2	-1.5	2.2	6	9.6	11	10.5	8.5	3.8	-2.4	-6.3	2.38333	18.6	0.428141	0.0453085
G094281E30351N	30.3513	94.2814	0.217	5163	5804	5576	31.9	205	1018	30	13	25	110	27	98	65	37	48	56	7	38	554	103	125.026	304	243	-7.6	-5.2	-1.5	2.2	6	9.6	11	10.5	8.5	3.8	-2.4	-6.3	2.38333	18.6	0.428141	0.0453085
G094292E30342N	30.3416	94.2922	0.978	4732	5924	5409	36.6	226	1497	30	13	25	110	27	98	65	37	48	56	7	38	554	103	125.026	304	243	-7.6	-5.2	-1.5	2.2	6	9.6	11	10.5	8.5	3.8	-2.4	-6.3	2.38333	18.6	0.428141	0.0453085
G094323E30333N	30.3332	94.3225	0.812	4242	5138	4575	36.6	17	1142	28	26	25	43	85	107	85	91	166	55	79	10	800	156	125.026	504	217	-10.1	-7.8	-4.2	-0.4	3.6	7.2	8.7	8.1	6.2	1.4	-4.8	-8.6	-0.0583333	18.8	0.420314	0.0642314
G094310E30317N	30.3174	94.3098	0.209	4871	5564	5249	38.7	227	875	28	26	25	43	85	107	85	91	166	55	79	10	800	156	125.026	504	217	-10.1	-7.8	-4.2	-0.4	3.6	7.2	8.7	8.1	6.2	1.4	-4.8	-8.6	-0.0583333	18.8	0.420314	0.0642314
G094314E30323N	30.3226	94.314	0.084	5536	5910	5765	34.4	253	618	28	26	25	43	85	107	85	91	166	55	79	10	800	156	125.026	504	217	-10.1	-7.8	-4.2	-0.4	3.6	7.2	8.7	8.1	6.2	1.4	-4.8	-8.6	-0.0583333	18.8	0.420314	0.0642314
G094306E30326N	30.326	94.3061	0.135	5034	5387	5246	26.7	277	730	28	26	25	43	85	107	85	91	166	55	79	10	800	156	125.026	504	217	-10.1	-7.8	-4.2	-0.4	3.6	7.2	8.7	8.1	6.2	1.4	-4.8	-8.6	-0.0583333	18.8	0.420314	0.0642314
G094340E30293N	30.2926	94.3401	0.63	4618	5414	4975	35.6	37	1215	0	10	4	56	61	29	35	34	80	38	22	0	369	80	125.026	216	131	-9	-6.8	-3.2	0.5	4.4	8	9.4	8.9	7	2.3	-3.8	-7.6	0.841667	18.4	0.487689	0.0343758
G094334E30295N	30.2951	94.334	0.31	4715	5443	5179	34.1	42	1041	0	10	4	56	61	29	35	34	80	38	22	0	369	80	125.026	216	131	-9	-6.8	-3.2	0.5	4.4	8	9.4	8.9	7	2.3	-3.8	-7.6	0.841667	18.4	0.487689	0.0343758
G094336E30321N	30.321	94.3364	0.657	4279	5630	5032	37.8	122	1816	0	10	4	56	61	29	35	34	80	38	22	0	369	80	125.026	216	131	-9	-6.8	-3.2	0.5	4.4	8	9.4	8.9	7	2.3	-3.8	-7.6	0.841667	18.4	0.487689	0.0343758
G094718E30126N	30.1258	94.7182	0.973	3865	5669	5331	26	263	3430	0	0	26	36	107	114	155	110	71	33	0	7	659	155	125.026	483	176	-7.2	-5.2	-1.7	1.9	5.7	9.2	10.6	10.1	8.3	3.7	-2.2	-5.9	2.275	17.8	0.567288	0.0714121
G094718E30121N	30.1207	94.7184	0.797	4993	5695	5471	21.7	278	1815	0	0	26	36	107	114	155	110	71	33	0	7	659	155	125.026	483	176	-7.2	-5.2	-1.7	1.9	5.7	9.2	10.6	10.1	8.3	3.7	-2.2	-5.9	2.275	17.8	0.567288	0.0714121
G094713E30114N	30.1142	94.7126	0.383	4666	5442	4974	28.9	252	1353	0	0	26	36	107	114	155	110	71	33	0	7	659	155	125.026	483	176	-7.2	-5.2	-1.7	1.9	5.7	9.2	10.6	10.1	8.3	3.7	-2.2	-5.9	2.275	17.8	0.567288	0.0714121
G094632E30077N	30.0771	94.6318	0.054	4968	5116	5051	25.6	159	334	0	0	15	40	87	126	175	168	48	16	6	0	681	175	125.026	533	142	-7	-4.9	-1.4	2.2	6	9.5	10.8	10.4	8.5	3.9	-1.9	-5.7	2.53333	17.8	0.670324	0.0871997
G094755E30101N	30.1005	94.7551	0.239	4527	5049	4826	30.1	274	881	0	0	26	36	107	114	155	110	71	33	0	7	659	155	125.026	483	176	-7.2	-5.2	-1.7	1.9	5.7	9.2	10.6	10.1	8.3	3.7	-2.2	-5.9	2.275	17.8	0.567288	0.0714121
G094758E30088N	30.0879	94.7579	0.1	4829	5127	4982	32.5	269	457	0	0	26	36	107	114	155	110	71	33	0	7	659	155	125.026	483	176	-7.2	-5.2	-1.7	1.9	5.7	9.2	10.6	10.1	8.3	3.7	-2.2	-5.9	2.275	17.8	0.567288	0.0714121
G094921E30081N	30.081	94.9214	0.724	4029	4826	4388	25.4	17	1854	3	0	64	29	213	98	63	90	79	24	1	0	664	213	125.026	354	309	-4	-1.9	1.5	5	8.6	11.9	13.2	12.8	10.9	6.6	0.9	-2.7	5.23333	17.2	0.640778	0.0812754
G094927E30075N	30.0748	94.9265	0.629	4021	5326	4636	36.4	30	1867	3	0	64	29	213	98	63	90	79	24	1	0	664	213	125.026	354	309	-4	-1.9	1.5	5	8.6	11.9	13.2	12.8	10.9	6.6	0.9	-2.7	5.23333	17.2	0.640778	0.0812754
G094929E30054N	30.0543	94.9291	4.774	3591	5133	4544	22.4	92	4681	3	0	64	29	213	98	63	90	79	24	1	0	664	213	125.026	354	309	-4	-1.9	1.5	5	8.6	11.9	13.2	12.8	10.9	6.6	0.9	-2.7	5.23333	17.2	0.640778	0.0812754
G094938E30066N	30.066	94.9381	0.425	4042	4932	4430	34.4	74	1338	3	0	64	29	213	98	63	90	79	24	1	0	664	213	125.026	354	309	-4	-1.9	1.5	5	8.6	11.9	13.2	12.8	10.9	6.6	0.9	-2.7	5.23333	17.2	0.640778	0.0812754
G094882E30098N	30.0982	94.882	0.2	4511	4695	4587	18.5	139	510	3	0	64	29	213	98	63	90	79	24	1	0	664	213	125.026	354	309	-4	-1.9	1.5	5	8.6	11.9	13.2	12.8	10.9	6.6	0.9	-2.7	5.23333	17.2	0.640778	0.0812754
G094854E30097N	30.0973	94.8542	0.523	4225	5313	4774	29.7	354	1898	3	0	64	29	213	98	63	90	79	24	1	0	664	213	125.026	354	309	-4	-1.9	1.5	5	8.6	11.9	13.2	12.8	10.9	6.6	0.9	-2.7	5.23333	17.2	0.640778	0.0812754
G094860E30097N	30.0965	94.86	0.307	4296	5190	4818	34.4	15	1270	3	0	64	29	213	98	63	90	79	24	1	0	664	213	125.026	354	309	-4	-1.9	1.5	5	8.6	11.9	13.2	12.8	10.9	6.6	0.9	-2.7	5.23333	17.2	0.640778	0.0812754
G094897E30115N	30.1153	94.8973	0.082	4472	4828	4693	33.1	319	481	3	0	64	29	213	98	63	90	79	24	1	0	664	213	125.026	354	309	-4	-1.9	1.5	5	8.6	11.9	13.2	12.8	10.9	6.6	0.9	-2.7	5.23333	17.2	0.640778	0.0812754
G094888E30110N	30.1104	94.8877	0.132	4449	4944	4679	34.8	306	876	3	0	64	29	213	98	63	90	79	24	1	0	664	213	125.026	354	309	-4	-1.9	1.5	5	8.6	11.9	13.2	12.8	10.9	6.6	0.9	-2.7	5.23333	17.2	0.640778	0.0812754
G094830E30152N	30.1521	94.8299	1.166	4280	5316	4941	28.7	336	1852	0	0	26	36	107	114	155	110	71	33	0	7	659	155	125.026	483	176	-7.2	-5.2	-1.7	1.9	5.7	9.2	10.6	10.1	8.3	3.7	-2.2	-5.9	2.275	17.8	0.567288	0.0714121
G094809E30126N	30.1264	94.8086	0.958	4709	5124	4957	17.6	164	1236	0	0	26	36	107	114	155	110	71	33	0	7	659	155	125.026	483	176	-7.2	-5.2	-1.7	1.9	5.7	9.2	10.6	10.1	8.3	3.7	-2.2	-5.9	2.275	17.8	0.567288	0.0714121
G094800E30124N	30.1239	94.8	0.312	4759	5267	5010	25.9	353	1004	0	0	26	36	107	114	155	110	71	33	0	7	659	155	125.026	483	176	-7.2	-5.2	-1.7	1.9	5.7	9.2	10.6	10.1	8.3	3.7	-2.2	-5.9	2.275	17.8	0.567288	0.0714121
G094777E30189N	30.1894	94.7775	0.371	4070	4551	4282	18.6	349	1325	3	38	14	41	70	48	69	31	48	15	11	0	388	70	125.026	211	166	-2.3	0	3.4	6.9	10.4	13.7	14.9	14.6	12.6	8.3	2.7	-1.1	7.00833	17.2	0.450216	0.0333684
G094744E30176N	30.1756	94.7441	0.434	3915	4860	4261	38.3	348	1113	3	38	14	41	70	48	69	31	48	15	11	0	388	70	125.026	211	166	-2.3	0	3.4	6.9	10.4	13.7	14.9	14.6	12.6	8.3	2.7	-1.1	7.00833	17.2	0.450216	0.0333684
G094633E30188N	30.1875	94.6326	4.208	3658	5851	4896	30.5	89	5029	5	2	3	38	73	101	41	55	69	48	2	19	456	99	125.026	314	140	-6.1	-3.9	-0.3	3.3	7	10.5	11.8	11.4	9.5	4.9	-1	-4.8	3.525	17.9	0.502532	0.0437736
G094646E30177N	30.1773	94.6456	0.563	4069	4943	4434	36.1	354	1178	5	2	3	38	73	101	41	55	69	48	2	19	456	99	125.026	314	140	-6.1	-3.9	-0.3	3.3	7	10.5	11.8	11.4	9.5	4.9	-1	-4.8	3.525	17.9	0.502532	0.0437736
G094534E30187N	30.1874	94.5336	0.501	4697	5589	4897	35.3	259	1074	5	2	3	38	73	101	41	55	69	48	2	19	456	99	125.026	314	140	-6.1	-3.9	-0.3	3.3	7	10.5	11.8	11.4	9.5	4.9	-1	-4.8	3.525	17.9	0.502532	0.0437736
G094976E30296N	30.296	94.9764	0.324	4174	4780	4537	25.6	245	1322	17	19	27	57	75	172	86	314	102	46	7	19	941	307	125.026	720	214	-2.6	-0.4	3	6.6	10.1	13.3	14.6	14.3	12.3	8	2.4	-1.4	6.68333	17.2	0.642752	0.115536
G094985E30286N	30.2863	94.9851	1.179	4404	5269	4835	26.1	289	1606	17	19	27	57	75	172	86	314	102	46	7	19	941	307	125.026	720	214	-2.6	-0.4	3	6.6	10.1	13.3	14.6	14.3	12.3	8	2.4	-1.4	6.68333	17.2	0.642752	0.115536
G094940E30314N	30.3143	94.9402	0.827	4452	5332	4816	26.6	244	1815	17	19	27	57	75	172	86	314	102	46	7	19	941	307	125.026	720	214	-2.6	-0.4	3	6.6	10.1	13.3	14.6	14.3	12.3	8	2.4	-1.4	6.68333	17.2	0.642752	0.115536
G094987E30261N	30.2615	94.9869	0.164	5097	5557	5328	36.5	243	650	17	19	27	57	75	172	86	314	102	46	7	19	941	307	125.026	720	214	-2.6	-0.4	3	6.6	10.1	13.3	14.6	14.3	12.3	8	2.4	-1.4	6.68333	17.2	0.642752	0.115536
G094910E30425N	30.4245	94.9097	1.106	5001	5503	5417	20.1	178	1040	58	99	84	190	233	262	222	198	210	238	89	35	1918	227	125.026	1130	699	-6.6	-4.4	-0.9	2.8	6.6	10.1	11.5	11	9.1	4.4	-1.5	-5.3	3.06667	18.1	0.368007	0.13483
G094926E30433N	30.4332	94.9262	0.781	4892	5814	5300	33.5	161	1455	58	99	84	190	233	262	222	198	210	238	89	35	1918	227	125.026	1130	699	-6.6	-4.4	-0.9	2.8	6.6	10.1	11.5	11	9.1	4.4	-1.5	-5.3	3.06667	18.1	0.368007	0.13483
G094929E30457N	30.4565	94.9286	4.406	3856	5471	4792	24.1	68	4342	58	99	84	190	233	262	222	198	210	238	89	35	1918	227	125.026	1130	699	-6.6	-4.4	-0.9	2.8	6.6	10.1	11.5	11	9.1	4.4	-1.5	-5.3	3.06667	18.1	0.368007	0.13483
G094909E30441N	30.441	94.9085	0.802	4299	5812	5070	35.5	286	2663	58	99	84	190	233	262	222	198	210	238	89	35	1918	227	125.026	1130	699	-6.6	-4.4	-0.9	2.8	6.6	10.1	11.5	11	9.1	4.4	-1.5	-5.3	3.06667	18.1	0.368007	0.13483
G094899E30462N	30.4622	94.899	4.471	3923	6116	5274	27.5	200	4247	58	99	84	190	233	262	222	198	210	238	89	35	1918	227	125.026	1130	699	-6.6	-4.4	-0.9	2.8	6.6	10.1	11.5	11	9.1	4.4	-1.5	-5.3	3.06667	18.1	0.368007	0.13483
G094877E30452N	30.4523	94.8774	0.14	5160	5493	5358	36.2	137	421	58	99	84	190	233	262	222	198	210	238	89	35	1918	227	125.026	1130	699	-6.6	-4.4	-0.9	2.8	6.6	10.1	11.5	11	9.1	4.4	-1.5	-5.3	3.06667	18.1	0.368007	0.13483
G094877E30456N	30.4564	94.8769	0.057	5228	5450	5391	31.5	341	395	58	99	84	190	233	262	222	198	210	238	89	35	1918	227	125.026	1130	699	-6.6	-4.4	-0.9	2.8	6.6	10.1	11.5	11	9.1	4.4	-1.5	-5.3	3.06667	18.1	0.368007	0.13483
G094870E30472N	30.4721	94.8701	3.995	4029	5796	4874	29.4	244	4223	58	99	84	190	233	262	222	198	210	238	89	35	1918	227	125.026	1130	699	-6.6	-4.4	-0.9	2.8	6.6	10.1	11.5	11	9.1	4.4	-1.5	-5.3	3.06667	18.1	0.368007	0.13483
G094837E30503N	30.5033	94.8365	1.745	4413	5810	4859	25.2	248	3113	0	0	4	26	38	76	36	29	158	34	2	0	403	158	125.026	333	68	-12	-9.9	-6.4	-2.5	1.6	5.3	6.9	6.4	4.4	-0.6	-6.9	-10.7	-2.03333	18.9	0.798471	0.0614678
G094863E30493N	30.4931	94.8625	4.227	3913	5970	5213	29	243	5710	58	99	84	190	233	262	222	198	210	238	89	35	1918	227	125.026	1130	699	-6.6	-4.4	-0.9	2.8	6.6	10.1	11.5	11	9.1	4.4	-1.5	-5.3	3.06667	18.1	0.368007	0.13483
G094778E30459N	30.4591	94.7778	0.088	4920	5257	5125	33	213	494	0	9	14	113	147	200	88	67	100	92	21	4	855	200	125.026	547	287	-8.8	-6.7	-3.2	0.6	4.6	8.1	9.6	9.1	7.2	2.4	-3.7	-7.5	0.975	18.4	0.51889	0.084747
G094775E30462N	30.4616	94.775	0.209	4796	5296	5096	31.9	245	767	0	9	14	113	147	200	88	67	100	92	21	4	855	200	125.026	547	287	-8.8	-6.7	-3.2	0.6	4.6	8.1	9.6	9.1	7.2	2.4	-3.7	-7.5	0.975	18.4	0.51889	0.084747
G094765E30472N	30.4723	94.765	0.852	4673	5698	5142	30.7	186	1930	0	9	14	113	147	200	88	67	100	92	21	4	855	200	125.026	547	287	-8.8	-6.7	-3.2	0.6	4.6	8.1	9.6	9.1	7.2	2.4	-3.7	-7.5	0.975	18.4	0.51889	0.084747
G094759E30473N	30.4726	94.7587	0.273	4884	5453	5203	30.7	174	1014	0	9	14	113	147	200	88	67	100	92	21	4	855	200	125.026	547	287	-8.8	-6.7	-3.2	0.6	4.6	8.1	9.6	9.1	7.2	2.4	-3.7	-7.5	0.975	18.4	0.51889	0.084747
G094752E30474N	30.474	94.7518	0.317	4843	5417	5137	29.6	228	947	0	9	14	113	147	200	88	67	100	92	21	4	855	200	125.026	547	287	-8.8	-6.7	-3.2	0.6	4.6	8.1	9.6	9.1	7.2	2.4	-3.7	-7.5	0.975	18.4	0.51889	0.084747
G094662E30426N	30.4256	94.6622	0.2	4763	5112	4922	35.4	340	427	0	13	44	91	112	128	94	142	55	36	39	9	763	142	125.026	455	269	-8.2	-5.9	-2.4	1.4	5.3	8.8	10.3	9.8	7.8	3.1	-3	-6.9	1.675	18.5	0.457147	0.0666291
G094745E30390N	30.3896	94.7451	0.36	4212	4678	4451	36.6	247	624	0	9	14	113	147	200	88	67	100	92	21	4	855	200	125.026	547	287	-8.8	-6.7	-3.2	0.6	4.6	8.1	9.6	9.1	7.2	2.4	-3.7	-7.5	0.975	18.4	0.51889	0.084747
G094708E30413N	30.4132	94.7082	24.445	2687	5606	5055	19.3	162	13267	0	9	14	113	147	200	88	67	100	92	21	4	855	200	125.026	547	287	-8.8	-6.7	-3.2	0.6	4.6	8.1	9.6	9.1	7.2	2.4	-3.7	-7.5	0.975	18.4	0.51889	0.084747
G094680E30515N	30.5151	94.68	128.093	2880	6212	5164	12.4	111	36326	0	4	0	16	64	79	22	21	134	7	7	0	354	134	125.026	263	84	-12.6	-10.5	-6.9	-3	1.1	4.8	6.5	6	4	-1	-7.4	-11.2	-2.51667	19.1	0.846435	0.0572375
G094760E30423N	30.4232	94.7602	0.189	4466	5126	4782	34.9	44	1028	0	9	14	113	147	200	88	67	100	92	21	4	855	200	125.026	547	287	-8.8	-6.7	-3.2	0.6	4.6	8.1	9.6	9.1	7.2	2.4	-3.7	-7.5	0.975	18.4	0.51889	0.084747
G094766E30402N	30.4016	94.7659	4.92	4174	5583	5037	24.1	73	3472	0	9	14	113	147	200	88	67	100	92	21	4	855	200	125.026	547	287	-8.8	-6.7	-3.2	0.6	4.6	8.1	9.6	9.1	7.2	2.4	-3.7	-7.5	0.975	18.4	0.51889	0.084747
G094795E30464N	30.4639	94.7955	0.365	4405	5053	4611	30.6	77	1221	0	9	14	113	147	200	88	67	100	92	21	4	855	200	125.026	547	287	-8.8	-6.7	-3.2	0.6	4.6	8.1	9.6	9.1	7.2	2.4	-3.7	-7.5	0.975	18.4	0.51889	0.084747
G094740E30495N	30.4954	94.7404	0.422	4903	5478	5223	26.3	196	1148	0	9	14	113	147	200	88	67	100	92	21	4	855	200	125.026	547	287	-8.8	-6.7	-3.2	0.6	4.6	8.1	9.6	9.1	7.2	2.4	-3.7	-7.5	0.975	18.4	0.51889	0.084747
G094752E30493N	30.4928	94.752	0.094	5086	5392	5255	28.5	153	547	0	9	14	113	147	200	88	67	100	92	21	4	855	200	125.026	547	287	-8.8	-6.7	-3.2	0.6	4.6	8.1	9.6	9.1	7.2	2.4	-3.7	-7.5	0.975	18.4	0.51889	0.084747
G094733E30494N	30.4937	94.7332	0.316	4890	5444	5164	27.8	180	874	0	9	14	113	147	200	88	67	100	92	21	4	855	200	125.026	547	287	-8.8	-6.7	-3.2	0.6	4.6	8.1	9.6	9.1	7.2	2.4	-3.7	-7.5	0.975	18.4	0.51889	0.084747
G094676E30439N	30.4388	94.6761	5	4247	5546	4964	21.3	269	4678	0	9	14	113	147	200	88	67	100	92	21	4	855	200	125.026	547	287	-8.8	-6.7	-3.2	0.6	4.6	8.1	9.6	9.1	7.2	2.4	-3.7	-7.5	0.975	18.4	0.51889	0.084747
G094727E30494N	30.4942	94.7272	0.914	4820	5501	5153	21.8	204	1723	0	9	14	113	147	200	88	67	100	92	21	4	855	200	125.026	547	287	-8.8	-6.7	-3.2	0.6	4.6	8.1	9.6	9.1	7.2	2.4	-3.7	-7.5	0.975	18.4	0.51889	0.084747
G094714E30518N	30.5182	94.7137	1.635	4782	5510	5234	20.3	232	2323	0	4	0	16	64	79	22	21	134	7	7	0	354	134	125.026	263	84	-12.6	-10.5	-6.9	-3	1.1	4.8	6.5	6	4	-1	-7.4	-11.2	-2.51667	19.1	0.846435	0.0572375
G094590E30516N	30.516	94.59	0.316	4811	5023	4920	18.2	257	778	15	0	9	25	55	54	116	133	69	53	24	2	555	133	125.026	425	106	-13.8	-11.7	-8.1	-4.2	0	3.8	5.5	4.9	2.9	-2.1	-8.6	-12.4	-3.65	19.3	0.537317	0.0569648
G094613E30504N	30.5038	94.6129	0.072	5162	5331	5225	29.5	249	292	15	0	9	25	55	54	116	133	69	53	24	2	555	133	125.026	425	106	-13.8	-11.7	-8.1	-4.2	0	3.8	5.5	4.9	2.9	-2.1	-8.6	-12.4	-3.65	19.3	0.537317	0.0569648
G094634E30459N	30.4592	94.6341	0.456	4690	5024	4837	18.6	307	1131	0	13	44	91	112	128	94	142	55	36	39	9	763	142	125.026	455	269	-8.2	-5.9	-2.4	1.4	5.3	8.8	10.3	9.8	7.8	3.1	-3	-6.9	1.675	18.5	0.457147	0.0666291
G094545E30516N	30.5162	94.5453	0.242	4667	5037	4883	30	290	652	15	0	9	25	55	54	116	133	69	53	24	2	555	133	125.026	425	106	-13.8	-11.7	-8.1	-4.2	0	3.8	5.5	4.9	2.9	-2.1	-8.6	-12.4	-3.65	19.3	0.537317	0.0569648
G094630E30479N	30.4787	94.6299	1.044	4625	5279	4915	13.7	212	2673	0	13	44	91	112	128	94	142	55	36	39	9	763	142	125.026	455	269	-8.2	-5.9	-2.4	1.4	5.3	8.8	10.3	9.8	7.8	3.1	-3	-6.9	1.675	18.5	0.457147	0.0666291
G094391E30491N	30.4912	94.3909	0.679	4709	5391	5140	25.5	267	1676	0	19	20	52	70	103	35	55	23	36	19	4	436	103	125.026	252	165	-8	-5.7	-2	1.7	5.6	9.2	10.6	10.1	8.1	3.4	-2.7	-6.7	1.96667	18.6	0.479501	0.0399355
G094395E30479N	30.4794	94.3948	0.36	4923	5718	5445	35.2	249	1060	0	19	20	52	70	103	35	55	23	36	19	4	436	103	125.026	252	165	-8	-5.7	-2	1.7	5.6	9.2	10.6	10.1	8.1	3.4	-2.7	-6.7	1.96667	18.6	0.479501	0.0399355
G094421E30523N	30.5234	94.4214	89.866	3250	6454	4834	17.6	121	21963	19	11	3	22	41	36	54	57	53	31	37	21	385	54	125.026	231	117	-14	-11.8	-8.2	-4.2	-0.1	3.7	5.4	4.9	2.9	-2.2	-8.7	-12.5	-3.73333	19.4	0.379647	0.0279205
G094461E30500N	30.4998	94.4606	0.639	4636	4981	4852	13.2	260	1358	0	19	20	52	70	103	35	55	23	36	19	4	436	103	125.026	252	165	-8	-5.7	-2	1.7	5.6	9.2	10.6	10.1	8.1	3.4	-2.7	-6.7	1.96667	18.6	0.479501	0.0399355
G094472E30499N	30.4994	94.4721	0.161	4723	5175	4945	27.7	144	826	0	19	20	52	70	103	35	55	23	36	19	4	436	103	125.026	252	165	-8	-5.7	-2	1.7	5.6	9.2	10.6	10.1	8.1	3.4	-2.7	-6.7	1.96667	18.6	0.479501	0.0399355
G094461E30513N	30.5126	94.4609	0.848	4637	5192	4976	20.9	80	1592	19	11	3	22	41	36	54	57	53	31	37	21	385	54	125.026	231	117	-14	-11.8	-8.2	-4.2	-0.1	3.7	5.4	4.9	2.9	-2.2	-8.7	-12.5	-3.73333	19.4	0.379647	0.0279205
G094469E30507N	30.507	94.4689	0.495	4542	5089	4859	27.5	17	1016	19	11	3	22	41	36	54	57	53	31	37	21	385	54	125.026	231	117	-14	-11.8	-8.2	-4.2	-0.1	3.7	5.4	4.9	2.9	-2.2	-8.7	-12.5	-3.73333	19.4	0.379647	0.0279205
G094451E30510N	30.5104	94.4514	0.08	4754	5000	4826	28.8	268	412	19	11	3	22	41	36	54	57	53	31	37	21	385	54	125.026	231	117	-14	-11.8	-8.2	-4.2	-0.1	3.7	5.4	4.9	2.9	-2.2	-8.7	-12.5	-3.73333	19.4	0.379647	0.0279205
G094471E30448N	30.4476	94.4714	0.659	4850	5307	5122	18.4	235	1283	0	19	20	52	70	103	35	55	23	36	19	4	436	103	125.026	252	165	-8	-5.7	-2	1.7	5.6	9.2	10.6	10.1	8.1	3.4	-2.7	-6.7	1.96667	18.6	0.479501	0.0399355
G094474E30439N	30.4392	94.4736	0.333	4673	5516	5039	30	253	931	0	19	20	52	70	103	35	55	23	36	19	4	436	103	125.026	252	165	-8	-5.7	-2	1.7	5.6	9.2	10.6	10.1	8.1	3.4	-2.7	-6.7	1.96667	18.6	0.479501	0.0399355
G094381E30524N	30.5243	94.3805	0.127	5423	5760	5618	31.7	209	445	19	11	3	22	41	36	54	57	53	31	37	21	385	54	125.026	231	117	-14	-11.8	-8.2	-4.2	-0.1	3.7	5.4	4.9	2.9	-2.2	-8.7	-12.5	-3.73333	19.4	0.379647	0.0279205
G094365E30539N	30.5392	94.3648	0.463	5184	5724	5524	34.8	193	753	19	11	3	22	41	36	54	57	53	31	37	21	385	54	125.026	231	117	-14	-11.8	-8.2	-4.2	-0.1	3.7	5.4	4.9	2.9	-2.2	-8.7	-12.5	-3.73333	19.4	0.379647	0.0279205
G094356E30537N	30.5371	94.3561	0.068	5104	5493	5281	38.3	199	531	19	11	3	22	41	36	54	57	53	31	37	21	385	54	125.026	231	117	-14	-11.8	-8.2	-4.2	-0.1	3.7	5.4	4.9	2.9	-2.2	-8.7	-12.5	-3.73333	19.4	0.379647	0.0279205
G094654E30416N	30.4159	94.6535	0.054	5054	5230	5141	29.4	204	301	0	13	44	91	112	128	94	142	55	36	39	9	763	142	125.026	455	269	-8.2	-5.9	-2.4	1.4	5.3	8.8	10.3	9.8	7.8	3.1	-3	-6.9	1.675	18.5	0.457147	0.0666291
G094658E30413N	30.4132	94.6585	0.267	4912	5381	5196	29	218	826	0	13	44	91	112	128	94	142	55	36	39	9	763	142	125.026	455	269	-8.2	-5.9	-2.4	1.4	5.3	8.8	10.3	9.8	7.8	3.1	-3	-6.9	1.675	18.5	0.457147	0.0666291
G094504E30408N	30.4084	94.5039	4.983	3626	5973	5389	27.9	151	5846	0	13	44	91	112	128	94	142	55	36	39	9	763	142	125.026	455	269	-8.2	-5.9	-2.4	1.4	5.3	8.8	10.3	9.8	7.8	3.1	-3	-6.9	1.675	18.5	0.457147	0.0666291
G094478E30400N	30.4005	94.478	0.193	4590	4981	4706	28.2	287	847	0	19	20	52	70	103	35	55	23	36	19	4	436	103	125.026	252	165	-8	-5.7	-2	1.7	5.6	9.2	10.6	10.1	8.1	3.4	-2.7	-6.7	1.96667	18.6	0.479501	0.0399355
G094483E30424N	30.4244	94.483	2.649	4357	5791	5202	27	254	2943	0	19	20	52	70	103	35	55	23	36	19	4	436	103	125.026	252	165	-8	-5.7	-2	1.7	5.6	9.2	10.6	10.1	8.1	3.4	-2.7	-6.7	1.96667	18.6	0.479501	0.0399355
G094443E30460N	30.4597	94.4434	0.27	4928	5399	5159	28.8	153	910	0	19	20	52	70	103	35	55	23	36	19	4	436	103	125.026	252	165	-8	-5.7	-2	1.7	5.6	9.2	10.6	10.1	8.1	3.4	-2.7	-6.7	1.96667	18.6	0.479501	0.0399355
G094426E30460N	30.4601	94.426	6.796	3926	5810	5351	17.1	131	6558	0	19	20	52	70	103	35	55	23	36	19	4	436	103	125.026	252	165	-8	-5.7	-2	1.7	5.6	9.2	10.6	10.1	8.1	3.4	-2.7	-6.7	1.96667	18.6	0.479501	0.0399355
G094427E30438N	30.4376	94.4268	0.318	4917	5189	5022	16.7	58	839	0	19	20	52	70	103	35	55	23	36	19	4	436	103	125.026	252	165	-8	-5.7	-2	1.7	5.6	9.2	10.6	10.1	8.1	3.4	-2.7	-6.7	1.96667	18.6	0.479501	0.0399355
G094391E30485N	30.4848	94.3907	0.091	4951	5303	5094	27.7	281	548	0	19	20	52	70	103	35	55	23	36	19	4	436	103	125.026	252	165	-8	-5.7	-2	1.7	5.6	9.2	10.6	10.1	8.1	3.4	-2.7	-6.7	1.96667	18.6	0.479501	0.0399355
G094373E30532N	30.5321	94.3732	0.762	4455	5574	5186	30.5	236	2124	19	11	3	22	41	36	54	57	53	31	37	21	385	54	125.026	231	117	-14	-11.8	-8.2	-4.2	-0.1	3.7	5.4	4.9	2.9	-2.2	-8.7	-12.5	-3.73333	19.4	0.379647	0.0279205
G094498E30466N	30.466	94.4978	0.194	4540	4871	4690	32.9	43	549	0	19	20	52	70	103	35	55	23	36	19	4	436	103	125.026	252	165	-8	-5.7	-2	1.7	5.6	9.2	10.6	10.1	8.1	3.4	-2.7	-6.7	1.96667	18.6	0.479501	0.0399355
G094532E30490N	30.4901	94.5323	0.336	4506	5065	4841	29.3	240	1000	0	13	44	91	112	128	94	142	55	36	39	9	763	142	125.026	455	269	-8.2	-5.9	-2.4	1.4	5.3	8.8	10.3	9.8	7.8	3.1	-3	-6.9	1.675	18.5	0.457147	0.0666291
G094544E30488N	30.4882	94.5437	0.159	5055	5382	5248	34.8	199	475	0	13	44	91	112	128	94	142	55	36	39	9	763	142	125.026	455	269	-8.2	-5.9	-2.4	1.4	5.3	8.8	10.3	9.8	7.8	3.1	-3	-6.9	1.675	18.5	0.457147	0.0666291
G094520E30422N	30.422	94.5202	1.146	4033	5146	4467	35.5	91	1532	0	13	44	91	112	128	94	142	55	36	39	9	763	142	125.026	455	269	-8.2	-5.9	-2.4	1.4	5.3	8.8	10.3	9.8	7.8	3.1	-3	-6.9	1.675	18.5	0.457147	0.0666291
G094572E30459N	30.4594	94.5716	0.655	4732	5073	4931	24.4	93	867	0	13	44	91	112	128	94	142	55	36	39	9	763	142	125.026	455	269	-8.2	-5.9	-2.4	1.4	5.3	8.8	10.3	9.8	7.8	3.1	-3	-6.9	1.675	18.5	0.457147	0.0666291
G094615E30402N	30.4016	94.6147	1.041	4551	5144	4853	22.9	63	1398	0	13	44	91	112	128	94	142	55	36	39	9	763	142	125.026	455	269	-8.2	-5.9	-2.4	1.4	5.3	8.8	10.3	9.8	7.8	3.1	-3	-6.9	1.675	18.5	0.457147	0.0666291
G094605E30411N	30.4112	94.605	1.458	4497	5335	5024	23.6	71	1786	0	13	44	91	112	128	94	142	55	36	39	9	763	142	125.026	455	269	-8.2	-5.9	-2.4	1.4	5.3	8.8	10.3	9.8	7.8	3.1	-3	-6.9	1.675	18.5	0.457147	0.0666291
G094595E30427N	30.4267	94.5952	0.09	4755	5144	4969	34.6	18	605	0	13	44	91	112	128	94	142	55	36	39	9	763	142	125.026	455	269	-8.2	-5.9	-2.4	1.4	5.3	8.8	10.3	9.8	7.8	3.1	-3	-6.9	1.675	18.5	0.457147	0.0666291
G094594E30432N	30.4316	94.5941	0.34	4460	4780	4652	20.2	35	1086	0	13	44	91	112	128	94	142	55	36	39	9	763	142	125.026	455	269	-8.2	-5.9	-2.4	1.4	5.3	8.8	10.3	9.8	7.8	3.1	-3	-6.9	1.675	18.5	0.457147	0.0666291
G094597E30424N	30.4242	94.5974	0.255	4851	5258	5053	24.4	47	934	0	13	44	91	112	128	94	142	55	36	39	9	763	142	125.026	455	269	-8.2	-5.9	-2.4	1.4	5.3	8.8	10.3	9.8	7.8	3.1	-3	-6.9	1.675	18.5	0.457147	0.0666291
G094601E30420N	30.4196	94.6008	0.969	4685	5381	5079	25.4	60	1621	0	13	44	91	112	128	94	142	55	36	39	9	763	142	125.026	455	269	-8.2	-5.9	-2.4	1.4	5.3	8.8	10.3	9.8	7.8	3.1	-3	-6.9	1.675	18.5	0.457147	0.0666291
G094577E30454N	30.4538	94.5768	0.597	4597	5077	4844	23.2	41	1176	0	13	44	91	112	128	94	142	55	36	39	9	763	142	125.026	455	269	-8.2	-5.9	-2.4	1.4	5.3	8.8	10.3	9.8	7.8	3.1	-3	-6.9	1.675	18.5	0.457147	0.0666291
G094581E30445N	30.4453	94.5809	1.128	4735	5191	5029	21.5	48	1071	0	13	44	91	112	128	94	142	55	36	39	9	763	142	125.026	455	269	-8.2	-5.9	-2.4	1.4	5.3	8.8	10.3	9.8	7.8	3.1	-3	-6.9	1.675	18.5	0.457147	0.0666291
G094583E30434N	30.4335	94.5829	0.212	4862	5140	4983	21	101	667	0	13	44	91	112	128	94	142	55	36	39	9	763	142	125.026	455	269	-8.2	-5.9	-2.4	1.4	5.3	8.8	10.3	9.8	7.8	3.1	-3	-6.9	1.675	18.5	0.457147	0.0666291
G094667E30406N	30.4063	94.6669	1.286	4351	5269	4947	25.4	180	2120	0	9	14	113	147	200	88	67	100	92	21	4	855	200	125.026	547	287	-8.8	-6.7	-3.2	0.6	4.6	8.1	9.6	9.1	7.2	2.4	-3.7	-7.5	0.975	18.4	0.51889	0.084747
G094729E30525N	30.5251	94.7288	1.031	4751	5497	5192	26.5	115	1540	0	4	0	16	64	79	22	21	134	7	7	0	354	134	125.026	263	84	-12.6	-10.5	-6.9	-3	1.1	4.8	6.5	6	4	-1	-7.4	-11.2	-2.51667	19.1	0.846435	0.0572375
G094735E30508N	30.5085	94.7353	2.576	4451	5439	5082	23.8	26	2935	0	4	0	16	64	79	22	21	134	7	7	0	354	134	125.026	263	84	-12.6	-10.5	-6.9	-3	1.1	4.8	6.5	6	4	-1	-7.4	-11.2	-2.51667	19.1	0.846435	0.0572375
G094727E30518N	30.5175	94.7268	0.628	4839	5471	5187	27.3	84	1353	0	4	0	16	64	79	22	21	134	7	7	0	354	134	125.026	263	84	-12.6	-10.5	-6.9	-3	1.1	4.8	6.5	6	4	-1	-7.4	-11.2	-2.51667	19.1	0.846435	0.0572375
G094717E30552N	30.5523	94.7167	0.915	4400	5350	4891	28.5	58	1858	0	4	0	16	64	79	22	21	134	7	7	0	354	134	125.026	263	84	-12.6	-10.5	-6.9	-3	1.1	4.8	6.5	6	4	-1	-7.4	-11.2	-2.51667	19.1	0.846435	0.0572375
G094718E30541N	30.5414	94.7178	3.404	3994	5507	5054	22.5	52	4011	0	4	0	16	64	79	22	21	134	7	7	0	354	134	125.026	263	84	-12.6	-10.5	-6.9	-3	1.1	4.8	6.5	6	4	-1	-7.4	-11.2	-2.51667	19.1	0.846435	0.0572375
G094731E30597N	30.5968	94.7313	2.674	4257	5485	5020	22.7	225	3216	0	4	0	16	64	79	22	21	134	7	7	0	354	134	125.026	263	84	-12.6	-10.5	-6.9	-3	1.1	4.8	6.5	6	4	-1	-7.4	-11.2	-2.51667	19.1	0.846435	0.0572375
G094780E30558N	30.5582	94.78	0.6	4723	5220	4981	23.9	231	1202	0	4	0	16	64	79	22	21	134	7	7	0	354	134	125.026	263	84	-12.6	-10.5	-6.9	-3	1.1	4.8	6.5	6	4	-1	-7.4	-11.2	-2.51667	19.1	0.846435	0.0572375
G094781E30553N	30.5526	94.7811	0.59	4466	5449	4815	23.8	269	2009	0	4	0	16	64	79	22	21	134	7	7	0	354	134	125.026	263	84	-12.6	-10.5	-6.9	-3	1.1	4.8	6.5	6	4	-1	-7.4	-11.2	-2.51667	19.1	0.846435	0.0572375
G094792E30540N	30.54	94.7925	0.181	4707	5151	4937	32.1	222	722	0	4	0	16	64	79	22	21	134	7	7	0	354	134	125.026	263	84	-12.6	-10.5	-6.9	-3	1.1	4.8	6.5	6	4	-1	-7.4	-11.2	-2.51667	19.1	0.846435	0.0572375
G094817E30541N	30.5414	94.8166	48.359	3490	6396	4625	19.4	79	20420	0	0	4	26	38	76	36	29	158	34	2	0	403	158	125.026	333	68	-12	-9.9	-6.4	-2.5	1.6	5.3	6.9	6.4	4.4	-0.6	-6.9	-10.7	-2.03333	18.9	0.798471	0.0614678
G094866E30583N	30.5828	94.8658	0.231	4887	5335	5181	25.9	69	907	0	0	4	26	38	76	36	29	158	34	2	0	403	158	125.026	333	68	-12	-9.9	-6.4	-2.5	1.6	5.3	6.9	6.4	4.4	-0.6	-6.9	-10.7	-2.03333	18.9	0.798471	0.0614678
G094862E30595N	30.5947	94.8623	0.058	5101	5308	5223	31.7	271	345	0	0	4	26	38	76	36	29	158	34	2	0	403	158	125.026	333	68	-12	-9.9	-6.4	-2.5	1.6	5.3	6.9	6.4	4.4	-0.6	-6.9	-10.7	-2.03333	18.9	0.798471	0.0614678
G094861E30593N	30.5929	94.8613	0.063	5037	5316	5196	32.1	304	451	0	0	4	26	38	76	36	29	158	34	2	0	403	158	125.026	333	68	-12	-9.9	-6.4	-2.5	1.6	5.3	6.9	6.4	4.4	-0.6	-6.9	-10.7	-2.03333	18.9	0.798471	0.0614678
G094970E30533N	30.5332	94.9703	0.183	4992	5221	5146	18.6	281	694	0	0	4	26	38	76	36	29	158	34	2	0	403	158	125.026	333	68	-12	-9.9	-6.4	-2.5	1.6	5.3	6.9	6.4	4.4	-0.6	-6.9	-10.7	-2.03333	18.9	0.798471	0.0614678
G095022E30661N	30.6609	95.0217	0.41	5300	5562	5446	15.2	16	1058	0	0	3	3	17	48	5	16	15	4	0	16	127	48	74.034	88	39	-14.4	-12.5	-9.1	-5.2	-1	2.8	4.5	4	2	-3	-9.4	-13.1	-4.53333	18.9	0.753267	0.0182741
G095030E30655N	30.6554	95.0297	0.542	5151	5627	5359	18.3	15	1481	0	0	3	3	17	48	5	16	15	4	0	16	127	48	74.034	88	39	-14.4	-12.5	-9.1	-5.2	-1	2.8	4.5	4	2	-3	-9.4	-13.1	-4.53333	18.9	0.753267	0.0182741
G095038E30650N	30.6496	95.0378	0.088	5359	5622	5509	30.3	56	478	0	0	3	3	17	48	5	16	15	4	0	16	127	48	74.034	88	39	-14.4	-12.5	-9.1	-5.2	-1	2.8	4.5	4	2	-3	-9.4	-13.1	-4.53333	18.9	0.753267	0.0182741
G095068E30616N	30.6156	95.0685	1.05	5086	5987	5672	21.4	261	2398	0	0	3	3	17	48	5	16	15	4	0	16	127	48	74.034	88	39	-14.4	-12.5	-9.1	-5.2	-1	2.8	4.5	4	2	-3	-9.4	-13.1	-4.53333	18.9	0.753267	0.0182741
G095071E30605N	30.6049	95.0714	0.315	5215	5654	5412	28.7	239	927	0	0	3	3	17	48	5	16	15	4	0	16	127	48	74.034	88	39	-14.4	-12.5	-9.1	-5.2	-1	2.8	4.5	4	2	-3	-9.4	-13.1	-4.53333	18.9	0.753267	0.0182741
G094998E30552N	30.5523	94.9978	0.278	4995	5459	5196	26.5	223	839	0	0	4	26	38	76	36	29	158	34	2	0	403	158	125.026	333	68	-12	-9.9	-6.4	-2.5	1.6	5.3	6.9	6.4	4.4	-0.6	-6.9	-10.7	-2.03333	18.9	0.798471	0.0614678
G095011E30548N	30.5476	95.0108	3.561	4606	5712	5181	21.4	227	3302	0	0	3	3	17	48	5	16	15	4	0	16	127	48	74.034	88	39	-14.4	-12.5	-9.1	-5.2	-1	2.8	4.5	4	2	-3	-9.4	-13.1	-4.53333	18.9	0.753267	0.0182741
G094970E30541N	30.5409	94.9704	0.292	4737	5239	5067	37.3	52	590	0	0	4	26	38	76	36	29	158	34	2	0	403	158	125.026	333	68	-12	-9.9	-6.4	-2.5	1.6	5.3	6.9	6.4	4.4	-0.6	-6.9	-10.7	-2.03333	18.9	0.798471	0.0614678
G094978E30535N	30.5347	94.9776	0.095	4730	5181	5004	31.3	79	790	0	0	4	26	38	76	36	29	158	34	2	0	403	158	125.026	333	68	-12	-9.9	-6.4	-2.5	1.6	5.3	6.9	6.4	4.4	-0.6	-6.9	-10.7	-2.03333	18.9	0.798471	0.0614678
G095056E30477N	30.4768	95.0556	0.824	4436	5763	5391	30.2	279	2337	13	2	11	18	75	60	104	30	92	75	4	13	497	102	74.034	361	132	-11.7	-9.7	-6.3	-2.5	1.6	5.2	6.8	6.3	4.4	-0.5	-6.7	-10.4	-1.95833	18.5	0.520062	0.0493736
G095069E30501N	30.5012	95.0687	0.275	4810	5282	5037	25.2	147	1105	0	0	3	3	17	48	5	16	15	4	0	16	127	48	74.034	88	39	-14.4	-12.5	-9.1	-5.2	-1	2.8	4.5	4	2	-3	-9.4	-13.1	-4.53333	18.9	0.753267	0.0182741
G095074E30507N	30.5066	95.0742	0.285	4986	5408	5163	24.3	104	837	0	0	3	3	17	48	5	16	15	4	0	16	127	48	74.034	88	39	-14.4	-12.5	-9.1	-5.2	-1	2.8	4.5	4	2	-3	-9.4	-13.1	-4.53333	18.9	0.753267	0.0182741
G095041E30507N	30.5069	95.0411	5.997	4335	6019	5178	26.2	174	5407	0	0	3	3	17	48	5	16	15	4	0	16	127	48	74.034	88	39	-14.4	-12.5	-9.1	-5.2	-1	2.8	4.5	4	2	-3	-9.4	-13.1	-4.53333	18.9	0.753267	0.0182741
G095016E30448N	30.4477	95.0162	2.46	3699	5673	4877	27.3	307	4867	13	2	11	18	75	60	104	30	92	75	4	13	497	102	74.034	361	132	-11.7	-9.7	-6.3	-2.5	1.6	5.2	6.8	6.3	4.4	-0.5	-6.7	-10.4	-1.95833	18.5	0.520062	0.0493736
G095078E30630N	30.6299	95.0783	0.245	5531	5812	5690	20.6	243	595	0	0	3	3	17	48	5	16	15	4	0	16	127	48	74.034	88	39	-14.4	-12.5	-9.1	-5.2	-1	2.8	4.5	4	2	-3	-9.4	-13.1	-4.53333	18.9	0.753267	0.0182741
G095061E30659N	30.6592	95.0611	0.15	5355	5730	5599	28.1	305	673	0	0	3	3	17	48	5	16	15	4	0	16	127	48	74.034	88	39	-14.4	-12.5	-9.1	-5.2	-1	2.8	4.5	4	2	-3	-9.4	-13.1	-4.53333	18.9	0.753267	0.0182741
G095039E30644N	30.6437	95.0389	0.127	5448	5709	5663	18.6	23	467	0	0	3	3	17	48	5	16	15	4	0	16	127	48	74.034	88	39	-14.4	-12.5	-9.1	-5.2	-1	2.8	4.5	4	2	-3	-9.4	-13.1	-4.53333	18.9	0.753267	0.0182741
G095041E30639N	30.639	95.0414	0.187	5145	5681	5493	27	64	963	0	0	3	3	17	48	5	16	15	4	0	16	127	48	74.034	88	39	-14.4	-12.5	-9.1	-5.2	-1	2.8	4.5	4	2	-3	-9.4	-13.1	-4.53333	18.9	0.753267	0.0182741
G095060E30631N	30.6306	95.06	4.892	4949	5971	5399	16.2	352	5126	0	0	3	3	17	48	5	16	15	4	0	16	127	48	74.034	88	39	-14.4	-12.5	-9.1	-5.2	-1	2.8	4.5	4	2	-3	-9.4	-13.1	-4.53333	18.9	0.753267	0.0182741
G095044E30692N	30.692	95.0435	0.349	5232	5697	5468	25.2	36	1073	0	0	0	3	4	2	81	90	50	0	0	2	232	90	74.034	223	9	-12.1	-10.1	-6.5	-2.6	1.6	5.2	6.9	6.4	4.3	-0.7	-7.1	-10.9	-2.13333	19	1.14521	0.0507524
G095054E30678N	30.678	95.0544	0.404	5490	5679	5569	14.5	332	827	0	0	0	3	4	2	81	90	50	0	0	2	232	90	74.034	223	9	-12.1	-10.1	-6.5	-2.6	1.6	5.2	6.9	6.4	4.3	-0.7	-7.1	-10.9	-2.13333	19	1.14521	0.0507524
G095052E30685N	30.6851	95.0516	0.474	5224	5543	5360	17.9	18	1130	0	0	0	3	4	2	81	90	50	0	0	2	232	90	74.034	223	9	-12.1	-10.1	-6.5	-2.6	1.6	5.2	6.9	6.4	4.3	-0.7	-7.1	-10.9	-2.13333	19	1.14521	0.0507524
G095069E30663N	30.6634	95.0685	0.267	5312	5618	5519	20.2	60	852	0	0	3	3	17	48	5	16	15	4	0	16	127	48	74.034	88	39	-14.4	-12.5	-9.1	-5.2	-1	2.8	4.5	4	2	-3	-9.4	-13.1	-4.53333	18.9	0.753267	0.0182741
G095078E30641N	30.641	95.0783	1.773	5270	5765	5510	16.2	281	2261	0	0	3	3	17	48	5	16	15	4	0	16	127	48	74.034	88	39	-14.4	-12.5	-9.1	-5.2	-1	2.8	4.5	4	2	-3	-9.4	-13.1	-4.53333	18.9	0.753267	0.0182741
G095086E30688N	30.6884	95.0856	0.167	5341	5699	5487	24.6	346	925	0	0	0	3	4	2	81	90	50	0	0	2	232	90	74.034	223	9	-12.1	-10.1	-6.5	-2.6	1.6	5.2	6.9	6.4	4.3	-0.7	-7.1	-10.9	-2.13333	19	1.14521	0.0507524
G095083E30666N	30.666	95.0831	6.862	4866	5792	5314	12.3	326	5617	0	0	3	3	17	48	5	16	15	4	0	16	127	48	74.034	88	39	-14.4	-12.5	-9.1	-5.2	-1	2.8	4.5	4	2	-3	-9.4	-13.1	-4.53333	18.9	0.753267	0.0182741
G095095E30696N	30.6963	95.0955	0.678	5166	5737	5446	21.5	19	1628	0	0	0	3	4	2	81	90	50	0	0	2	232	90	74.034	223	9	-12.1	-10.1	-6.5	-2.6	1.6	5.2	6.9	6.4	4.3	-0.7	-7.1	-10.9	-2.13333	19	1.14521	0.0507524
G095103E30697N	30.6972	95.1033	0.39	5160	5662	5379	22.8	24	1158	0	0	0	3	4	2	81	90	50	0	0	2	232	90	74.034	223	9	-12.1	-10.1	-6.5	-2.6	1.6	5.2	6.9	6.4	4.3	-0.7	-7.1	-10.9	-2.13333	19	1.14521	0.0507524
G095104E30691N	30.6909	95.1037	0.255	5250	5694	5524	22	80	1095	0	0	0	3	4	2	81	90	50	0	0	2	232	90	74.034	223	9	-12.1	-10.1	-6.5	-2.6	1.6	5.2	6.9	6.4	4.3	-0.7	-7.1	-10.9	-2.13333	19	1.14521	0.0507524
G095110E30689N	30.6891	95.1097	0.191	5119	5456	5315	22	60	895	0	0	0	3	4	2	81	90	50	0	0	2	232	90	74.034	223	9	-12.1	-10.1	-6.5	-2.6	1.6	5.2	6.9	6.4	4.3	-0.7	-7.1	-10.9	-2.13333	19	1.14521	0.0507524
G095108E30694N	30.6943	95.1078	0.09	5284	5410	5362	17.1	65	436	0	0	0	3	4	2	81	90	50	0	0	2	232	90	74.034	223	9	-12.1	-10.1	-6.5	-2.6	1.6	5.2	6.9	6.4	4.3	-0.7	-7.1	-10.9	-2.13333	19	1.14521	0.0507524
G095117E30684N	30.6844	95.1165	8.28	4801	5662	5232	11.3	19	5789	0	0	0	3	4	2	81	90	50	0	0	2	232	90	74.034	223	9	-12.1	-10.1	-6.5	-2.6	1.6	5.2	6.9	6.4	4.3	-0.7	-7.1	-10.9	-2.13333	19	1.14521	0.0507524
G095194E30676N	30.6757	95.1938	0.106	5272	5489	5389	20.1	113	646	0	0	3	10	8	9	8	31	2	3	0	0	74	31	74.034	53	21	-12.6	-10.6	-7.1	-3.2	1	4.7	6.4	5.9	3.9	-1.2	-7.6	-11.3	-2.64167	19	0.845831	0.0119564
G095219E30693N	30.6928	95.2186	0.356	5197	5520	5401	20.6	7	994	0	0	3	10	8	9	8	31	2	3	0	0	74	31	74.034	53	21	-12.6	-10.6	-7.1	-3.2	1	4.7	6.4	5.9	3.9	-1.2	-7.6	-11.3	-2.64167	19	0.845831	0.0119564
G095202E30688N	30.6876	95.2018	1.179	5179	5661	5417	18.7	20	1875	0	0	3	10	8	9	8	31	2	3	0	0	74	31	74.034	53	21	-12.6	-10.6	-7.1	-3.2	1	4.7	6.4	5.9	3.9	-1.2	-7.6	-11.3	-2.64167	19	0.845831	0.0119564
G095193E30682N	30.6822	95.1935	0.295	5252	5657	5478	23	323	959	0	0	3	10	8	9	8	31	2	3	0	0	74	31	74.034	53	21	-12.6	-10.6	-7.1	-3.2	1	4.7	6.4	5.9	3.9	-1.2	-7.6	-11.3	-2.64167	19	0.845831	0.0119564
G095182E30676N	30.6764	95.1818	1.287	5071	5539	5331	15.6	360	2043	0	0	3	10	8	9	8	31	2	3	0	0	74	31	74.034	53	21	-12.6	-10.6	-7.1	-3.2	1	4.7	6.4	5.9	3.9	-1.2	-7.6	-11.3	-2.64167	19	0.845831	0.0119564
G095137E30690N	30.6896	95.1371	0.24	5136	5605	5343	23.7	42	1108	0	0	0	3	4	2	81	90	50	0	0	2	232	90	74.034	223	9	-12.1	-10.1	-6.5	-2.6	1.6	5.2	6.9	6.4	4.3	-0.7	-7.1	-10.9	-2.13333	19	1.14521	0.0507524
G095143E30687N	30.6867	95.1434	0.924	5090	5473	5260	12.1	8	1978	0	0	0	3	4	2	81	90	50	0	0	2	232	90	74.034	223	9	-12.1	-10.1	-6.5	-2.6	1.6	5.2	6.9	6.4	4.3	-0.7	-7.1	-10.9	-2.13333	19	1.14521	0.0507524
G095378E30671N	30.6706	95.378	0.069	5304	5483	5394	26.5	21	383	0	0	0	11	5	26	51	72	48	0	0	0	213	72	74.034	197	16	-9.7	-7.6	-4.2	-0.3	3.8	7.3	8.9	8.4	6.4	1.5	-4.7	-8.6	0.1	18.6	0.862164	0.0350795
G095346E30664N	30.6642	95.3464	0.121	5272	5424	5347	21.7	86	350	0	0	0	12	6	28	10	54	13	4	0	0	127	54	74.034	109	18	-12.7	-10.8	-7.4	-3.5	0.7	4.3	6	5.5	3.5	-1.5	-7.7	-11.4	-2.91667	18.7	0.925747	0.0224584
G095347E30632N	30.6317	95.3468	0.433	5157	5424	5291	16.9	39	950	0	0	0	12	6	28	10	54	13	4	0	0	127	54	74.034	109	18	-12.7	-10.8	-7.4	-3.5	0.7	4.3	6	5.5	3.5	-1.5	-7.7	-11.4	-2.91667	18.7	0.925747	0.0224584
G095341E30662N	30.6623	95.3408	0.063	5224	5387	5305	23.8	331	340	0	0	0	12	6	28	10	54	13	4	0	0	127	54	74.034	109	18	-12.7	-10.8	-7.4	-3.5	0.7	4.3	6	5.5	3.5	-1.5	-7.7	-11.4	-2.91667	18.7	0.925747	0.0224584
G095334E30658N	30.6576	95.3339	0.147	5059	5477	5267	29.8	341	835	0	0	0	12	6	28	10	54	13	4	0	0	127	54	74.034	109	18	-12.7	-10.8	-7.4	-3.5	0.7	4.3	6	5.5	3.5	-1.5	-7.7	-11.4	-2.91667	18.7	0.925747	0.0224584
G095709E30480N	30.4797	95.7088	0.112	4909	5128	5039	30.2	359	441	0	4	0	35	34	23	30	36	10	11	26	0	209	36	74.034	110	73	-11.7	-9.9	-6.6	-2.8	1.4	4.9	6.5	6	4.2	-0.7	-6.8	-10.4	-2.15833	18.2	0.493988	0.0197218
G095700E30506N	30.5064	95.7003	0.274	4974	5225	5085	21.7	58	692	0	2	0	3	9	13	14	8	26	6	0	0	81	26	74.034	67	14	-10.9	-9.1	-5.7	-1.9	2.3	5.8	7.4	6.9	5	0.1	-6.1	-9.8	-1.33333	18.3	0.67481	0.0104412
G095706E30516N	30.5163	95.7063	0.086	5008	5192	5075	24.8	341	381	0	2	0	3	9	13	14	8	26	6	0	0	81	26	74.034	67	14	-10.9	-9.1	-5.7	-1.9	2.3	5.8	7.4	6.9	5	0.1	-6.1	-9.8	-1.33333	18.3	0.67481	0.0104412
G095382E30569N	30.5689	95.3817	0.147	5160	5353	5259	19.6	32	584	0	0	0	12	6	28	10	54	13	4	0	0	127	54	74.034	109	18	-12.7	-10.8	-7.4	-3.5	0.7	4.3	6	5.5	3.5	-1.5	-7.7	-11.4	-2.91667	18.7	0.925747	0.0224584
G095375E30567N	30.5671	95.3749	0.086	5240	5379	5318	15.5	302	513	0	0	0	12	6	28	10	54	13	4	0	0	127	54	74.034	109	18	-12.7	-10.8	-7.4	-3.5	0.7	4.3	6	5.5	3.5	-1.5	-7.7	-11.4	-2.91667	18.7	0.925747	0.0224584
G095358E30562N	30.5619	95.3583	0.405	5148	5461	5316	22.2	47	772	0	0	0	12	6	28	10	54	13	4	0	0	127	54	74.034	109	18	-12.7	-10.8	-7.4	-3.5	0.7	4.3	6	5.5	3.5	-1.5	-7.7	-11.4	-2.91667	18.7	0.925747	0.0224584
G095353E30570N	30.5699	95.3529	0.167	5225	5510	5427	21.8	344	697	0	0	0	12	6	28	10	54	13	4	0	0	127	54	74.034	109	18	-12.7	-10.8	-7.4	-3.5	0.7	4.3	6	5.5	3.5	-1.5	-7.7	-11.4	-2.91667	18.7	0.925747	0.0224584
G095387E30592N	30.5922	95.3872	0.053	5178	5316	5238	27.6	58	257	0	0	0	12	6	28	10	54	13	4	0	0	127	54	74.034	109	18	-12.7	-10.8	-7.4	-3.5	0.7	4.3	6	5.5	3.5	-1.5	-7.7	-11.4	-2.91667	18.7	0.925747	0.0224584
G095156E30543N	30.5435	95.1556	0.266	5064	5418	5318	25.4	238	765	0	0	3	3	17	48	5	16	15	4	0	16	127	48	74.034	88	39	-14.4	-12.5	-9.1	-5.2	-1	2.8	4.5	4	2	-3	-9.4	-13.1	-4.53333	18.9	0.753267	0.0182741
G095133E30515N	30.5148	95.133	0.156	5121	5318	5227	18.8	149	584	0	0	3	3	17	48	5	16	15	4	0	16	127	48	74.034	88	39	-14.4	-12.5	-9.1	-5.2	-1	2.8	4.5	4	2	-3	-9.4	-13.1	-4.53333	18.9	0.753267	0.0182741
G095141E30510N	30.5099	95.1407	0.114	5119	5326	5207	20.3	260	559	0	0	3	3	17	48	5	16	15	4	0	16	127	48	74.034	88	39	-14.4	-12.5	-9.1	-5.2	-1	2.8	4.5	4	2	-3	-9.4	-13.1	-4.53333	18.9	0.753267	0.0182741
G095145E30506N	30.5055	95.1448	0.247	5130	5387	5250	17.9	259	882	0	0	3	3	17	48	5	16	15	4	0	16	127	48	74.034	88	39	-14.4	-12.5	-9.1	-5.2	-1	2.8	4.5	4	2	-3	-9.4	-13.1	-4.53333	18.9	0.753267	0.0182741
G095149E30503N	30.5033	95.1489	0.168	5138	5460	5321	23.8	214	710	0	0	3	3	17	48	5	16	15	4	0	16	127	48	74.034	88	39	-14.4	-12.5	-9.1	-5.2	-1	2.8	4.5	4	2	-3	-9.4	-13.1	-4.53333	18.9	0.753267	0.0182741
G095156E30503N	30.5033	95.1558	0.2	5070	5474	5244	28.3	113	793	0	0	3	3	17	48	5	16	15	4	0	16	127	48	74.034	88	39	-14.4	-12.5	-9.1	-5.2	-1	2.8	4.5	4	2	-3	-9.4	-13.1	-4.53333	18.9	0.753267	0.0182741
G095139E30521N	30.5213	95.1389	0.886	4767	5336	5040	22.1	312	1639	0	0	3	3	17	48	5	16	15	4	0	16	127	48	74.034	88	39	-14.4	-12.5	-9.1	-5.2	-1	2.8	4.5	4	2	-3	-9.4	-13.1	-4.53333	18.9	0.753267	0.0182741
G095156E30529N	30.5287	95.1557	1.69	4767	5487	5212	20.8	289	2148	0	0	3	3	17	48	5	16	15	4	0	16	127	48	74.034	88	39	-14.4	-12.5	-9.1	-5.2	-1	2.8	4.5	4	2	-3	-9.4	-13.1	-4.53333	18.9	0.753267	0.0182741
G095124E30567N	30.5671	95.124	0.999	5042	5713	5377	20.1	247	1925	0	0	3	3	17	48	5	16	15	4	0	16	127	48	74.034	88	39	-14.4	-12.5	-9.1	-5.2	-1	2.8	4.5	4	2	-3	-9.4	-13.1	-4.53333	18.9	0.753267	0.0182741
G095120E30557N	30.5565	95.1198	0.661	4835	6013	5203	27.9	303	2060	0	0	3	3	17	48	5	16	15	4	0	16	127	48	74.034	88	39	-14.4	-12.5	-9.1	-5.2	-1	2.8	4.5	4	2	-3	-9.4	-13.1	-4.53333	18.9	0.753267	0.0182741
G095113E30554N	30.5538	95.1127	0.356	4897	5385	5215	22.8	318	1194	0	0	3	3	17	48	5	16	15	4	0	16	127	48	74.034	88	39	-14.4	-12.5	-9.1	-5.2	-1	2.8	4.5	4	2	-3	-9.4	-13.1	-4.53333	18.9	0.753267	0.0182741
G095109E30552N	30.5518	95.1091	0.129	5102	5347	5260	21.3	311	384	0	0	3	3	17	48	5	16	15	4	0	16	127	48	74.034	88	39	-14.4	-12.5	-9.1	-5.2	-1	2.8	4.5	4	2	-3	-9.4	-13.1	-4.53333	18.9	0.753267	0.0182741
G095125E30550N	30.55	95.1254	0.673	4923	5947	5310	30.5	211	1646	0	0	3	3	17	48	5	16	15	4	0	16	127	48	74.034	88	39	-14.4	-12.5	-9.1	-5.2	-1	2.8	4.5	4	2	-3	-9.4	-13.1	-4.53333	18.9	0.753267	0.0182741
G095130E30545N	30.5453	95.1304	0.085	5185	5337	5281	24	147	354	0	0	3	3	17	48	5	16	15	4	0	16	127	48	74.034	88	39	-14.4	-12.5	-9.1	-5.2	-1	2.8	4.5	4	2	-3	-9.4	-13.1	-4.53333	18.9	0.753267	0.0182741
G095068E30589N	30.5887	95.068	35.801	4472	6076	5245	13.5	335	12676	0	0	3	3	17	48	5	16	15	4	0	16	127	48	74.034	88	39	-14.4	-12.5	-9.1	-5.2	-1	2.8	4.5	4	2	-3	-9.4	-13.1	-4.53333	18.9	0.753267	0.0182741
G095141E30551N	30.5513	95.1412	3.039	4815	6026	5295	26.1	177	2920	0	0	3	3	17	48	5	16	15	4	0	16	127	48	74.034	88	39	-14.4	-12.5	-9.1	-5.2	-1	2.8	4.5	4	2	-3	-9.4	-13.1	-4.53333	18.9	0.753267	0.0182741
G095170E30531N	30.5312	95.1705	0.868	4991	5453	5188	16.7	101	1657	0	0	4	38	55	22	2	18	2	64	9	0	214	64	74.034	108	97	-12.2	-10.3	-6.9	-3	1.2	4.8	6.5	6	4	-1	-7.2	-11	-2.425	18.7	0.741949	0.0303299
G095029E30600N	30.6001	95.0291	0.438	5054	5545	5335	25.2	316	870	0	0	3	3	17	48	5	16	15	4	0	16	127	48	74.034	88	39	-14.4	-12.5	-9.1	-5.2	-1	2.8	4.5	4	2	-3	-9.4	-13.1	-4.53333	18.9	0.753267	0.0182741
G094999E30615N	30.6155	94.9988	0.263	5078	5481	5251	32	49	696	0	0	4	26	38	76	36	29	158	34	2	0	403	158	125.026	333	68	-12	-9.9	-6.4	-2.5	1.6	5.3	6.9	6.4	4.4	-0.6	-6.9	-10.7	-2.03333	18.9	0.798471	0.0614678
G094999E30610N	30.6102	94.9986	0.143	5215	5554	5364	29.4	111	633	0	0	4	26	38	76	36	29	158	34	2	0	403	158	125.026	333	68	-12	-9.9	-6.4	-2.5	1.6	5.3	6.9	6.4	4.4	-0.6	-6.9	-10.7	-2.03333	18.9	0.798471	0.0614678
G095121E30574N	30.5737	95.1213	0.276	4988	5554	5293	28.8	279	1064	0	0	3	3	17	48	5	16	15	4	0	16	127	48	74.034	88	39	-14.4	-12.5	-9.1	-5.2	-1	2.8	4.5	4	2	-3	-9.4	-13.1	-4.53333	18.9	0.753267	0.0182741
G095074E30568N	30.5682	95.0745	0.176	4894	5253	5071	30.4	205	553	0	0	3	3	17	48	5	16	15	4	0	16	127	48	74.034	88	39	-14.4	-12.5	-9.1	-5.2	-1	2.8	4.5	4	2	-3	-9.4	-13.1	-4.53333	18.9	0.753267	0.0182741
G095078E30570N	30.5699	95.0781	0.413	5046	5381	5195	19.1	163	945	0	0	3	3	17	48	5	16	15	4	0	16	127	48	74.034	88	39	-14.4	-12.5	-9.1	-5.2	-1	2.8	4.5	4	2	-3	-9.4	-13.1	-4.53333	18.9	0.753267	0.0182741
G095084E30571N	30.5706	95.0843	0.79	4604	5444	5105	25.7	146	1577	0	0	3	3	17	48	5	16	15	4	0	16	127	48	74.034	88	39	-14.4	-12.5	-9.1	-5.2	-1	2.8	4.5	4	2	-3	-9.4	-13.1	-4.53333	18.9	0.753267	0.0182741
G095111E30548N	30.5476	95.1111	0.057	5138	5280	5212	23.5	215	336	0	0	3	3	17	48	5	16	15	4	0	16	127	48	74.034	88	39	-14.4	-12.5	-9.1	-5.2	-1	2.8	4.5	4	2	-3	-9.4	-13.1	-4.53333	18.9	0.753267	0.0182741
G095080E30513N	30.5132	95.08	0.081	5179	5534	5378	32	137	605	0	0	3	3	17	48	5	16	15	4	0	16	127	48	74.034	88	39	-14.4	-12.5	-9.1	-5.2	-1	2.8	4.5	4	2	-3	-9.4	-13.1	-4.53333	18.9	0.753267	0.0182741
G095067E30494N	30.4945	95.0673	0.334	4722	5058	4876	20.6	67	1071	13	2	11	18	75	60	104	30	92	75	4	13	497	102	74.034	361	132	-11.7	-9.7	-6.3	-2.5	1.6	5.2	6.8	6.3	4.4	-0.5	-6.7	-10.4	-1.95833	18.5	0.520062	0.0493736
G095057E30472N	30.4719	95.057	0.181	5291	5541	5407	25.4	232	439	13	2	11	18	75	60	104	30	92	75	4	13	497	102	74.034	361	132	-11.7	-9.7	-6.3	-2.5	1.6	5.2	6.8	6.3	4.4	-0.5	-6.7	-10.4	-1.95833	18.5	0.520062	0.0493736
G095047E30472N	30.4716	95.047	0.195	5128	5270	5212	17.4	316	444	13	2	11	18	75	60	104	30	92	75	4	13	497	102	74.034	361	132	-11.7	-9.7	-6.3	-2.5	1.6	5.2	6.8	6.3	4.4	-0.5	-6.7	-10.4	-1.95833	18.5	0.520062	0.0493736
G095038E30452N	30.4515	95.038	2.866	4219	5842	5070	23.1	109	4080	13	2	11	18	75	60	104	30	92	75	4	13	497	102	74.034	361	132	-11.7	-9.7	-6.3	-2.5	1.6	5.2	6.8	6.3	4.4	-0.5	-6.7	-10.4	-1.95833	18.5	0.520062	0.0493736
G095070E30483N	30.4829	95.0696	0.713	4801	5615	5130	25.4	109	1745	13	2	11	18	75	60	104	30	92	75	4	13	497	102	74.034	361	132	-11.7	-9.7	-6.3	-2.5	1.6	5.2	6.8	6.3	4.4	-0.5	-6.7	-10.4	-1.95833	18.5	0.520062	0.0493736
G095072E30477N	30.4775	95.0719	0.082	4860	5059	4940	23.6	151	389	13	2	11	18	75	60	104	30	92	75	4	13	497	102	74.034	361	132	-11.7	-9.7	-6.3	-2.5	1.6	5.2	6.8	6.3	4.4	-0.5	-6.7	-10.4	-1.95833	18.5	0.520062	0.0493736
G095118E30479N	30.4795	95.1176	0.263	4798	5412	5109	31.6	310	1074	13	2	11	18	75	60	104	30	92	75	4	13	497	102	74.034	361	132	-11.7	-9.7	-6.3	-2.5	1.6	5.2	6.8	6.3	4.4	-0.5	-6.7	-10.4	-1.95833	18.5	0.520062	0.0493736
G095123E30484N	30.4841	95.1232	0.175	4852	5281	5085	29.4	47	787	13	2	11	18	75	60	104	30	92	75	4	13	497	102	74.034	361	132	-11.7	-9.7	-6.3	-2.5	1.6	5.2	6.8	6.3	4.4	-0.5	-6.7	-10.4	-1.95833	18.5	0.520062	0.0493736
G095129E30482N	30.4818	95.1288	0.09	4879	5077	4977	27.5	37	391	13	2	11	18	75	60	104	30	92	75	4	13	497	102	74.034	361	132	-11.7	-9.7	-6.3	-2.5	1.6	5.2	6.8	6.3	4.4	-0.5	-6.7	-10.4	-1.95833	18.5	0.520062	0.0493736
G095132E30477N	30.4774	95.132	0.358	4854	5298	5039	23.2	24	987	13	2	11	18	75	60	104	30	92	75	4	13	497	102	74.034	361	132	-11.7	-9.7	-6.3	-2.5	1.6	5.2	6.8	6.3	4.4	-0.5	-6.7	-10.4	-1.95833	18.5	0.520062	0.0493736
G095118E30457N	30.4575	95.1184	0.122	5235	5393	5338	16.2	159	601	13	2	11	18	75	60	104	30	92	75	4	13	497	102	74.034	361	132	-11.7	-9.7	-6.3	-2.5	1.6	5.2	6.8	6.3	4.4	-0.5	-6.7	-10.4	-1.95833	18.5	0.520062	0.0493736
G095138E30458N	30.4576	95.1377	2.585	4808	6013	5508	21.3	235	3687	13	2	11	18	75	60	104	30	92	75	4	13	497	102	74.034	361	132	-11.7	-9.7	-6.3	-2.5	1.6	5.2	6.8	6.3	4.4	-0.5	-6.7	-10.4	-1.95833	18.5	0.520062	0.0493736
G095124E30468N	30.468	95.1243	1.008	4731	5642	5270	19.4	270	2745	13	2	11	18	75	60	104	30	92	75	4	13	497	102	74.034	361	132	-11.7	-9.7	-6.3	-2.5	1.6	5.2	6.8	6.3	4.4	-0.5	-6.7	-10.4	-1.95833	18.5	0.520062	0.0493736
G095160E30480N	30.4801	95.1599	0.153	4919	5103	5022	23.8	292	464	13	2	11	18	75	60	104	30	92	75	4	13	497	102	74.034	361	132	-11.7	-9.7	-6.3	-2.5	1.6	5.2	6.8	6.3	4.4	-0.5	-6.7	-10.4	-1.95833	18.5	0.520062	0.0493736
G095156E30513N	30.5128	95.1559	3.069	4801	5496	5201	13.4	94	3331	0	0	3	3	17	48	5	16	15	4	0	16	127	48	74.034	88	39	-14.4	-12.5	-9.1	-5.2	-1	2.8	4.5	4	2	-3	-9.4	-13.1	-4.53333	18.9	0.753267	0.0182741
G095151E30474N	30.4742	95.1511	1.185	4624	5420	4991	20	351	2346	13	2	11	18	75	60	104	30	92	75	4	13	497	102	74.034	361	132	-11.7	-9.7	-6.3	-2.5	1.6	5.2	6.8	6.3	4.4	-0.5	-6.7	-10.4	-1.95833	18.5	0.520062	0.0493736
G095137E30471N	30.4712	95.1372	0.149	5250	5709	5463	33.1	17	742	13	2	11	18	75	60	104	30	92	75	4	13	497	102	74.034	361	132	-11.7	-9.7	-6.3	-2.5	1.6	5.2	6.8	6.3	4.4	-0.5	-6.7	-10.4	-1.95833	18.5	0.520062	0.0493736
G095017E30426N	30.426	95.0167	0.336	4744	5459	5181	31.4	212	1167	13	2	11	18	75	60	104	30	92	75	4	13	497	102	74.034	361	132	-11.7	-9.7	-6.3	-2.5	1.6	5.2	6.8	6.3	4.4	-0.5	-6.7	-10.4	-1.95833	18.5	0.520062	0.0493736
G095026E30412N	30.4116	95.0259	0.058	5092	5489	5363	46.6	120	372	13	2	11	18	75	60	104	30	92	75	4	13	497	102	74.034	361	132	-11.7	-9.7	-6.3	-2.5	1.6	5.2	6.8	6.3	4.4	-0.5	-6.7	-10.4	-1.95833	18.5	0.520062	0.0493736
G095137E30418N	30.4176	95.1371	3.661	4762	5742	4953	14.7	304	3960	13	2	11	18	75	60	104	30	92	75	4	13	497	102	74.034	361	132	-11.7	-9.7	-6.3	-2.5	1.6	5.2	6.8	6.3	4.4	-0.5	-6.7	-10.4	-1.95833	18.5	0.520062	0.0493736
G095139E30368N	30.3679	95.1385	0.283	5715	6137	5908	34.3	18	551	13	2	11	18	75	60	104	30	92	75	4	13	497	102	74.034	361	132	-11.7	-9.7	-6.3	-2.5	1.6	5.2	6.8	6.3	4.4	-0.5	-6.7	-10.4	-1.95833	18.5	0.520062	0.0493736
G095049E30332N	30.3317	95.0488	0.333	4919	5682	5413	38.4	192	1005	35	36	49	122	102	75	126	94	47	51	27	6	770	120	74.034	393	350	-7.2	-5.2	-1.8	1.9	5.8	9.2	10.6	10.2	8.3	3.7	-2.2	-5.9	2.28333	17.8	0.399806	0.0588062
G095041E30332N	30.3324	95.0414	0.298	5058	5998	5611	41	164	1131	35	36	49	122	102	75	126	94	47	51	27	6	770	120	74.034	393	350	-7.2	-5.2	-1.8	1.9	5.8	9.2	10.6	10.2	8.3	3.7	-2.2	-5.9	2.28333	17.8	0.399806	0.0588062
G095053E30323N	30.3231	95.0529	1.322	4745	5911	5180	25.9	244	2469	35	36	49	122	102	75	126	94	47	51	27	6	770	120	74.034	393	350	-7.2	-5.2	-1.8	1.9	5.8	9.2	10.6	10.2	8.3	3.7	-2.2	-5.9	2.28333	17.8	0.399806	0.0588062
G095055E30314N	30.3138	95.0554	0.459	4598	5339	5021	29.1	245	1172	35	36	49	122	102	75	126	94	47	51	27	6	770	120	74.034	393	350	-7.2	-5.2	-1.8	1.9	5.8	9.2	10.6	10.2	8.3	3.7	-2.2	-5.9	2.28333	17.8	0.399806	0.0588062
G095118E30378N	30.3784	95.1177	0.593	4923	5467	5154	18.7	248	1468	13	2	11	18	75	60	104	30	92	75	4	13	497	102	74.034	361	132	-11.7	-9.7	-6.3	-2.5	1.6	5.2	6.8	6.3	4.4	-0.5	-6.7	-10.4	-1.95833	18.5	0.520062	0.0493736
G095120E30365N	30.3654	95.1203	2.21	4748	5638	5128	20	301	2836	13	2	11	18	75	60	104	30	92	75	4	13	497	102	74.034	361	132	-11.7	-9.7	-6.3	-2.5	1.6	5.2	6.8	6.3	4.4	-0.5	-6.7	-10.4	-1.95833	18.5	0.520062	0.0493736
G095120E30390N	30.3897	95.1204	0.306	5579	6391	6058	40.2	240	1200	13	2	11	18	75	60	104	30	92	75	4	13	497	102	74.034	361	132	-11.7	-9.7	-6.3	-2.5	1.6	5.2	6.8	6.3	4.4	-0.5	-6.7	-10.4	-1.95833	18.5	0.520062	0.0493736
G095137E30441N	30.441	95.1366	0.68	5058	5797	5346	29.7	260	1289	13	2	11	18	75	60	104	30	92	75	4	13	497	102	74.034	361	132	-11.7	-9.7	-6.3	-2.5	1.6	5.2	6.8	6.3	4.4	-0.5	-6.7	-10.4	-1.95833	18.5	0.520062	0.0493736
G095142E30445N	30.4451	95.142	0.179	5601	5977	5779	32.8	240	486	13	2	11	18	75	60	104	30	92	75	4	13	497	102	74.034	361	132	-11.7	-9.7	-6.3	-2.5	1.6	5.2	6.8	6.3	4.4	-0.5	-6.7	-10.4	-1.95833	18.5	0.520062	0.0493736
G095139E30433N	30.4333	95.1387	0.179	5148	5692	5384	32.3	244	744	13	2	11	18	75	60	104	30	92	75	4	13	497	102	74.034	361	132	-11.7	-9.7	-6.3	-2.5	1.6	5.2	6.8	6.3	4.4	-0.5	-6.7	-10.4	-1.95833	18.5	0.520062	0.0493736
G095101E30419N	30.419	95.1015	0.134	5094	5428	5242	27.3	32	691	13	2	11	18	75	60	104	30	92	75	4	13	497	102	74.034	361	132	-11.7	-9.7	-6.3	-2.5	1.6	5.2	6.8	6.3	4.4	-0.5	-6.7	-10.4	-1.95833	18.5	0.520062	0.0493736
G095107E30418N	30.4179	95.1069	0.29	5010	5345	5183	26.1	17	598	13	2	11	18	75	60	104	30	92	75	4	13	497	102	74.034	361	132	-11.7	-9.7	-6.3	-2.5	1.6	5.2	6.8	6.3	4.4	-0.5	-6.7	-10.4	-1.95833	18.5	0.520062	0.0493736
G095111E30389N	30.3887	95.1109	0.536	4821	5871	5361	36	224	1454	13	2	11	18	75	60	104	30	92	75	4	13	497	102	74.034	361	132	-11.7	-9.7	-6.3	-2.5	1.6	5.2	6.8	6.3	4.4	-0.5	-6.7	-10.4	-1.95833	18.5	0.520062	0.0493736
G095110E30401N	30.4013	95.1102	3.247	4219	6186	5125	25.1	315	4559	13	2	11	18	75	60	104	30	92	75	4	13	497	102	74.034	361	132	-11.7	-9.7	-6.3	-2.5	1.6	5.2	6.8	6.3	4.4	-0.5	-6.7	-10.4	-1.95833	18.5	0.520062	0.0493736
G095105E30358N	30.3581	95.1052	3.131	4187	5927	4959	21.7	359	5771	13	2	11	18	75	60	104	30	92	75	4	13	497	102	74.034	361	132	-11.7	-9.7	-6.3	-2.5	1.6	5.2	6.8	6.3	4.4	-0.5	-6.7	-10.4	-1.95833	18.5	0.520062	0.0493736
G095078E30357N	30.357	95.0778	0.132	4884	5135	5007	28.1	291	637	13	2	11	18	75	60	104	30	92	75	4	13	497	102	74.034	361	132	-11.7	-9.7	-6.3	-2.5	1.6	5.2	6.8	6.3	4.4	-0.5	-6.7	-10.4	-1.95833	18.5	0.520062	0.0493736
G095089E30353N	30.3528	95.0888	0.085	5603	5898	5779	27.9	222	451	13	2	11	18	75	60	104	30	92	75	4	13	497	102	74.034	361	132	-11.7	-9.7	-6.3	-2.5	1.6	5.2	6.8	6.3	4.4	-0.5	-6.7	-10.4	-1.95833	18.5	0.520062	0.0493736
G095062E30350N	30.3496	95.0618	6.573	3888	5896	4576	19.5	351	7734	13	2	11	18	75	60	104	30	92	75	4	13	497	102	74.034	361	132	-11.7	-9.7	-6.3	-2.5	1.6	5.2	6.8	6.3	4.4	-0.5	-6.7	-10.4	-1.95833	18.5	0.520062	0.0493736
G095030E30340N	30.3403	95.0297	1.015	4737	5808	5286	32	210	1939	13	2	11	18	75	60	104	30	92	75	4	13	497	102	74.034	361	132	-11.7	-9.7	-6.3	-2.5	1.6	5.2	6.8	6.3	4.4	-0.5	-6.7	-10.4	-1.95833	18.5	0.520062	0.0493736
G095044E30433N	30.4327	95.0439	3.146	4234	6031	5154	28	98	3665	13	2	11	18	75	60	104	30	92	75	4	13	497	102	74.034	361	132	-11.7	-9.7	-6.3	-2.5	1.6	5.2	6.8	6.3	4.4	-0.5	-6.7	-10.4	-1.95833	18.5	0.520062	0.0493736
G095248E30227N	30.227	95.2475	1.438	4140	5364	4881	22.9	274	3161	4	2	1	64	56	55	40	55	42	25	2	0	346	64	74.034	217	127	-7.7	-5.8	-2.4	1.2	5.2	8.6	10.1	9.6	7.7	3.1	-2.8	-6.5	1.69167	17.8	0.517938	0.0342324
G095291E30210N	30.2104	95.2914	0.286	4483	4793	4614	24.1	114	829	4	2	1	64	56	55	40	55	42	25	2	0	346	64	74.034	217	127	-7.7	-5.8	-2.4	1.2	5.2	8.6	10.1	9.6	7.7	3.1	-2.8	-6.5	1.69167	17.8	0.517938	0.0342324
G095292E30202N	30.2024	95.292	0.318	4496	4939	4629	25.9	46	826	4	2	1	64	56	55	40	55	42	25	2	0	346	64	74.034	217	127	-7.7	-5.8	-2.4	1.2	5.2	8.6	10.1	9.6	7.7	3.1	-2.8	-6.5	1.69167	17.8	0.517938	0.0342324
G095223E30241N	30.2414	95.2232	0.583	4275	5066	4795	28.1	143	1520	4	2	1	64	56	55	40	55	42	25	2	0	346	64	74.034	217	127	-7.7	-5.8	-2.4	1.2	5.2	8.6	10.1	9.6	7.7	3.1	-2.8	-6.5	1.69167	17.8	0.517938	0.0342324
G095198E30242N	30.242	95.1984	1.425	4356	5532	5193	27.3	214	2092	4	2	1	64	56	55	40	55	42	25	2	0	346	64	74.034	217	127	-7.7	-5.8	-2.4	1.2	5.2	8.6	10.1	9.6	7.7	3.1	-2.8	-6.5	1.69167	17.8	0.517938	0.0342324
G095119E30290N	30.2902	95.1192	7.999	3195	6148	5468	24.8	153	7424	35	36	49	122	102	75	126	94	47	51	27	6	770	120	74.034	393	350	-7.2	-5.2	-1.8	1.9	5.8	9.2	10.6	10.2	8.3	3.7	-2.2	-5.9	2.28333	17.8	0.399806	0.0588062
G094965E30334N	30.3342	94.9649	2.45	3707	5242	4291	31	57	2164	58	99	84	190	233	262	222	198	210	238	89	35	1918	227	125.026	1130	699	-6.6	-4.4	-0.9	2.8	6.6	10.1	11.5	11	9.1	4.4	-1.5	-5.3	3.06667	18.1	0.368007	0.13483
G094935E30347N	30.3471	94.9348	0.557	5350	6081	5685	28.5	3	1426	58	99	84	190	233	262	222	198	210	238	89	35	1918	227	125.026	1130	699	-6.6	-4.4	-0.9	2.8	6.6	10.1	11.5	11	9.1	4.4	-1.5	-5.3	3.06667	18.1	0.368007	0.13483
G095020E30364N	30.3638	95.0196	0.948	3578	4789	4207	22.8	348	3430	13	2	11	18	75	60	104	30	92	75	4	13	497	102	74.034	361	132	-11.7	-9.7	-6.3	-2.5	1.6	5.2	6.8	6.3	4.4	-0.5	-6.7	-10.4	-1.95833	18.5	0.520062	0.0493736
G094989E30269N	30.269	94.9893	0.437	5232	5670	5551	26.8	85	1043	17	19	27	57	75	172	86	314	102	46	7	19	941	307	125.026	720	214	-2.6	-0.4	3	6.6	10.1	13.3	14.6	14.3	12.3	8	2.4	-1.4	6.68333	17.2	0.642752	0.115536
G094999E30251N	30.2507	94.9991	1.201	4801	5557	5200	25.6	112	1468	17	19	27	57	75	172	86	314	102	46	7	19	941	307	125.026	720	214	-2.6	-0.4	3	6.6	10.1	13.3	14.6	14.3	12.3	8	2.4	-1.4	6.68333	17.2	0.642752	0.115536
G095307E30138N	30.1384	95.3068	0.051	4803	5011	4934	30.1	5	302	18	18	4	50	21	91	92	135	68	75	11	11	594	131	74.034	461	122	-3.7	-1.8	1.5	5.1	8.7	12	13.3	12.9	11.1	6.7	1.1	-2.6	5.35833	17	0.498531	0.0565669
G095295E30135N	30.135	95.2948	0.969	4505	5117	4720	24.5	331	1648	18	18	4	50	21	91	92	135	68	75	11	11	594	131	74.034	461	122	-3.7	-1.8	1.5	5.1	8.7	12	13.3	12.9	11.1	6.7	1.1	-2.6	5.35833	17	0.498531	0.0565669
G095264E30140N	30.1401	95.2641	0.221	4670	5031	4865	25.9	46	708	18	18	4	50	21	91	92	135	68	75	11	11	594	131	74.034	461	122	-3.7	-1.8	1.5	5.1	8.7	12	13.3	12.9	11.1	6.7	1.1	-2.6	5.35833	17	0.498531	0.0565669
G095258E30138N	30.1383	95.2577	0.183	4774	5053	4886	25.1	310	597	18	18	4	50	21	91	92	135	68	75	11	11	594	131	74.034	461	122	-3.7	-1.8	1.5	5.1	8.7	12	13.3	12.9	11.1	6.7	1.1	-2.6	5.35833	17	0.498531	0.0565669
G095250E30135N	30.1347	95.2503	0.606	4576	4963	4826	17.3	353	1252	18	18	4	50	21	91	92	135	68	75	11	11	594	131	74.034	461	122	-3.7	-1.8	1.5	5.1	8.7	12	13.3	12.9	11.1	6.7	1.1	-2.6	5.35833	17	0.498531	0.0565669
G095235E30129N	30.1287	95.2354	0.154	4521	4799	4594	26.3	351	535	18	18	4	50	21	91	92	135	68	75	11	11	594	131	74.034	461	122	-3.7	-1.8	1.5	5.1	8.7	12	13.3	12.9	11.1	6.7	1.1	-2.6	5.35833	17	0.498531	0.0565669
G095243E30132N	30.1317	95.2431	0.241	4567	4900	4734	27.6	300	723	18	18	4	50	21	91	92	135	68	75	11	11	594	131	74.034	461	122	-3.7	-1.8	1.5	5.1	8.7	12	13.3	12.9	11.1	6.7	1.1	-2.6	5.35833	17	0.498531	0.0565669
G095207E30144N	30.1439	95.2074	0.352	4402	4771	4519	19.7	2	1073	18	18	4	50	21	91	92	135	68	75	11	11	594	131	74.034	461	122	-3.7	-1.8	1.5	5.1	8.7	12	13.3	12.9	11.1	6.7	1.1	-2.6	5.35833	17	0.498531	0.0565669
G095143E30162N	30.1617	95.1431	0.381	4363	5362	4847	32.9	44	1518	9	1	37	7	80	370	373	403	182	33	6	12	1513	402	74.034	1361	146	-0.4	1.7	5.1	8.5	11.9	15	16.2	15.8	14	9.8	4.4	0.7	8.55833	16.6	0.752851	0.217586
G095130E30168N	30.1677	95.1303	0.317	4807	5443	5140	30.5	351	1060	35	36	49	122	102	75	126	94	47	51	27	6	770	120	74.034	393	350	-7.2	-5.2	-1.8	1.9	5.8	9.2	10.6	10.2	8.3	3.7	-2.2	-5.9	2.28333	17.8	0.399806	0.0588062
G095124E30169N	30.169	95.1239	0.223	4626	5129	4837	32.9	342	734	35	36	49	122	102	75	126	94	47	51	27	6	770	120	74.034	393	350	-7.2	-5.2	-1.8	1.9	5.8	9.2	10.6	10.2	8.3	3.7	-2.2	-5.9	2.28333	17.8	0.399806	0.0588062
G095136E30165N	30.1653	95.1356	0.116	5275	5590	5414	34.6	40	507	9	1	37	7	80	370	373	403	182	33	6	12	1513	402	74.034	1361	146	-0.4	1.7	5.1	8.5	11.9	15	16.2	15.8	14	9.8	4.4	0.7	8.55833	16.6	0.752851	0.217586
G095012E30227N	30.2268	95.012	0.212	4820	5114	4964	27.6	190	543	35	36	49	122	102	75	126	94	47	51	27	6	770	120	74.034	393	350	-7.2	-5.2	-1.8	1.9	5.8	9.2	10.6	10.2	8.3	3.7	-2.2	-5.9	2.28333	17.8	0.399806	0.0588062
G094394E30605N	30.6052	94.3936	4.786	4488	6620	5547	24.2	89	4743	19	11	3	22	41	36	54	57	53	31	37	21	385	54	125.026	231	117	-14	-11.8	-8.2	-4.2	-0.1	3.7	5.4	4.9	2.9	-2.2	-8.7	-12.5	-3.73333	19.4	0.379647	0.0279205
G094653E30471N	30.471	94.6528	3.934	4406	5570	4918	18.6	169	4962	0	13	44	91	112	128	94	142	55	36	39	9	763	142	125.026	455	269	-8.2	-5.9	-2.4	1.4	5.3	8.8	10.3	9.8	7.8	3.1	-3	-6.9	1.675	18.5	0.457147	0.0666291
G094671E30457N	30.4574	94.6713	0.777	4717	5451	5011	30.3	276	1411	0	9	14	113	147	200	88	67	100	92	21	4	855	200	125.026	547	287	-8.8	-6.7	-3.2	0.6	4.6	8.1	9.6	9.1	7.2	2.4	-3.7	-7.5	0.975	18.4	0.51889	0.084747
G094878E30517N	30.5165	94.8777	1.492	3868	5160	4458	32.8	26	1844	0	0	4	26	38	76	36	29	158	34	2	0	403	158	125.026	333	68	-12	-9.9	-6.4	-2.5	1.6	5.3	6.9	6.4	4.4	-0.6	-6.9	-10.7	-2.03333	18.9	0.798471	0.0614678
G094830E30510N	30.5095	94.8302	0.649	4845	5663	5145	33.9	159	1080	0	4	0	16	64	79	22	21	134	7	7	0	354	134	125.026	263	84	-12.6	-10.5	-6.9	-3	1.1	4.8	6.5	6	4	-1	-7.4	-11.2	-2.51667	19.1	0.846435	0.0572375
G094902E30574N	30.5745	94.9021	0.388	4860	5543	5279	27.6	305	955	0	0	4	26	38	76	36	29	158	34	2	0	403	158	125.026	333	68	-12	-9.9	-6.4	-2.5	1.6	5.3	6.9	6.4	4.4	-0.6	-6.9	-10.7	-2.03333	18.9	0.798471	0.0614678
G094700E30557N	30.5569	94.7002	1.587	5140	5791	5500	25	28	1929	0	4	0	16	64	79	22	21	134	7	7	0	354	134	125.026	263	84	-12.6	-10.5	-6.9	-3	1.1	4.8	6.5	6	4	-1	-7.4	-11.2	-2.51667	19.1	0.846435	0.0572375
G094954E30356N	30.3561	94.9535	1.247	3316	4578	4011	30	55	2621	58	99	84	190	233	262	222	198	210	238	89	35	1918	227	125.026	1130	699	-6.6	-4.4	-0.9	2.8	6.6	10.1	11.5	11	9.1	4.4	-1.5	-5.3	3.06667	18.1	0.368007	0.13483
G095054E30494N	30.4937	95.054	0.444	4579	5212	5061	22.8	295	1546	13	2	11	18	75	60	104	30	92	75	4	13	497	102	74.034	361	132	-11.7	-9.7	-6.3	-2.5	1.6	5.2	6.8	6.3	4.4	-0.5	-6.7	-10.4	-1.95833	18.5	0.520062	0.0493736
G095012E30315N	30.3151	95.0123	13.41	3135	6336	4071	17.6	311	15224	35	36	49	122	102	75	126	94	47	51	27	6	770	120	74.034	393	350	-7.2	-5.2	-1.8	1.9	5.8	9.2	10.6	10.2	8.3	3.7	-2.2	-5.9	2.28333	17.8	0.399806	0.0588062
G095739E30464N	30.4643	95.7386	0.068	4983	5195	5064	31.8	19	334	0	4	0	35	34	23	30	36	10	11	26	0	209	36	74.034	110	73	-11.7	-9.9	-6.6	-2.8	1.4	4.9	6.5	6	4.2	-0.7	-6.8	-10.4	-2.15833	18.2	0.493988	0.0197218
G094834E30601N	30.6011	94.8343	6.467	4243	5888	5076	20.5	120	6273	0	0	4	26	38	76	36	29	158	34	2	0	403	158	125.026	333	68	-12	-9.9	-6.4	-2.5	1.6	5.3	6.9	6.4	4.4	-0.6	-6.9	-10.7	-2.03333	18.9	0.798471	0.0614678
G094997E29718N	29.7183	94.9965	1.219	3697	4852	4096	28.7	328	2235	24	0	9	107	41	101	146	123	32	29	0	0	612	146	145.109	431	181	-7	-5.2	-1.9	1.6	5.4	8.9	10.2	9.7	8	3.6	-2.1	-5.6	2.13333	17.2	0.596288	0.0697093
G094655E30178N	30.1779	94.6547	0.342	4121	4952	4501	46.3	3	1048	5	2	3	38	73	101	41	55	69	48	2	19	456	99	125.026	314	140	-6.1	-3.9	-0.3	3.3	7	10.5	11.8	11.4	9.5	4.9	-1	-4.8	3.525	17.9	0.502532	0.0437736
G094734E30173N	30.1731	94.7338	0.829	4295	5323	4754	40.7	23	1336	3	38	14	41	70	48	69	31	48	15	11	0	388	70	125.026	211	166	-2.3	0	3.4	6.9	10.4	13.7	14.9	14.6	12.6	8.3	2.7	-1.1	7.00833	17.2	0.450216	0.0333684
G095030E30466N	30.466	95.0303	0.72	4259	5120	4579	21	298	2246	13	2	11	18	75	60	104	30	92	75	4	13	497	102	74.034	361	132	-11.7	-9.7	-6.3	-2.5	1.6	5.2	6.8	6.3	4.4	-0.5	-6.7	-10.4	-1.95833	18.5	0.520062	0.0493736
G094442E30659N	30.6592	94.442	0.077	5186	5530	5346	42.5	155	405	19	11	3	22	41	36	54	57	53	31	37	21	385	54	125.026	231	117	-14	-11.8	-8.2	-4.2	-0.1	3.7	5.4	4.9	2.9	-2.2	-8.7	-12.5	-3.73333	19.4	0.379647	0.0279205
G094426E30658N	30.6584	94.4264	0.206	5575	6054	5847	32	179	589	19	11	3	22	41	36	54	57	53	31	37	21	385	54	125.026	231	117	-14	-11.8	-8.2	-4.2	-0.1	3.7	5.4	4.9	2.9	-2.2	-8.7	-12.5	-3.73333	19.4	0.379647	0.0279205
G094405E30620N	30.6205	94.4048	0.233	5637	5975	5895	28.5	68	456	19	11	3	22	41	36	54	57	53	31	37	21	385	54	125.026	231	117	-14	-11.8	-8.2	-4.2	-0.1	3.7	5.4	4.9	2.9	-2.2	-8.7	-12.5	-3.73333	19.4	0.379647	0.0279205
G094374E30649N	30.6492	94.3739	0.161	6055	6328	6218	38.1	70	404	19	11	3	22	41	36	54	57	53	31	37	21	385	54	125.026	231	117	-14	-11.8	-8.2	-4.2	-0.1	3.7	5.4	4.9	2.9	-2.2	-8.7	-12.5	-3.73333	19.4	0.379647	0.0279205
G094365E30653N	30.6531	94.3649	0.212	5122	5613	5367	33.3	294	1079	19	11	3	22	41	36	54	57	53	31	37	21	385	54	125.026	231	117	-14	-11.8	-8.2	-4.2	-0.1	3.7	5.4	4.9	2.9	-2.2	-8.7	-12.5	-3.73333	19.4	0.379647	0.0279205
G094371E30636N	30.6359	94.3713	0.077	5878	6023	5942	31.5	13	237	19	11	3	22	41	36	54	57	53	31	37	21	385	54	125.026	231	117	-14	-11.8	-8.2	-4.2	-0.1	3.7	5.4	4.9	2.9	-2.2	-8.7	-12.5	-3.73333	19.4	0.379647	0.0279205
G094400E30574N	30.5739	94.3997	0.073	5500	5756	5635	33.6	64	350	19	11	3	22	41	36	54	57	53	31	37	21	385	54	125.026	231	117	-14	-11.8	-8.2	-4.2	-0.1	3.7	5.4	4.9	2.9	-2.2	-8.7	-12.5	-3.73333	19.4	0.379647	0.0279205
G094471E30622N	30.6221	94.4715	0.226	5174	5456	5279	22.8	301	770	19	11	3	22	41	36	54	57	53	31	37	21	385	54	125.026	231	117	-14	-11.8	-8.2	-4.2	-0.1	3.7	5.4	4.9	2.9	-2.2	-8.7	-12.5	-3.73333	19.4	0.379647	0.0279205
G094475E30610N	30.6097	94.4753	0.053	5617	5844	5749	33	224	355	19	11	3	22	41	36	54	57	53	31	37	21	385	54	125.026	231	117	-14	-11.8	-8.2	-4.2	-0.1	3.7	5.4	4.9	2.9	-2.2	-8.7	-12.5	-3.73333	19.4	0.379647	0.0279205
G094484E30620N	30.6199	94.4843	0.536	4921	5740	5479	26.5	48	1480	19	11	3	22	41	36	54	57	53	31	37	21	385	54	125.026	231	117	-14	-11.8	-8.2	-4.2	-0.1	3.7	5.4	4.9	2.9	-2.2	-8.7	-12.5	-3.73333	19.4	0.379647	0.0279205
G094592E30586N	30.5861	94.5917	0.197	5772	6109	6008	33.7	136	507	15	0	9	25	55	54	116	133	69	53	24	2	555	133	125.026	425	106	-13.8	-11.7	-8.1	-4.2	0	3.8	5.5	4.9	2.9	-2.1	-8.6	-12.4	-3.65	19.3	0.537317	0.0569648
G094578E30619N	30.6186	94.578	0.069	5760	6059	5913	47.2	191	261	15	0	9	25	55	54	116	133	69	53	24	2	555	133	125.026	425	106	-13.8	-11.7	-8.1	-4.2	0	3.8	5.5	4.9	2.9	-2.1	-8.6	-12.4	-3.65	19.3	0.537317	0.0569648
G094551E30614N	30.6143	94.5512	0.254	5095	5883	5486	31.4	242	1383	15	0	9	25	55	54	116	133	69	53	24	2	555	133	125.026	425	106	-13.8	-11.7	-8.1	-4.2	0	3.8	5.5	4.9	2.9	-2.1	-8.6	-12.4	-3.65	19.3	0.537317	0.0569648
G094551E30609N	30.6093	94.5509	0.555	4979	5731	5366	24.4	233	1538	15	0	9	25	55	54	116	133	69	53	24	2	555	133	125.026	425	106	-13.8	-11.7	-8.1	-4.2	0	3.8	5.5	4.9	2.9	-2.1	-8.6	-12.4	-3.65	19.3	0.537317	0.0569648
G094457E30722N	30.7222	94.457	0.073	5196	5410	5282	34.6	353	304	0	16	3	22	13	27	40	27	18	3	0	0	169	40	125.026	115	54	-11.7	-9.3	-5.6	-1.7	2.4	6.1	7.8	7.2	5.2	0.1	-6.3	-10.3	-1.34167	19.5	0.540864	0.0174605
G094477E30717N	30.7167	94.4767	0.231	4863	5301	5053	27.3	336	922	0	16	3	22	13	27	40	27	18	3	0	0	169	40	125.026	115	54	-11.7	-9.3	-5.6	-1.7	2.4	6.1	7.8	7.2	5.2	0.1	-6.3	-10.3	-1.34167	19.5	0.540864	0.0174605
G094484E30702N	30.7021	94.484	0.094	5192	5405	5303	32.6	34	391	0	16	3	22	13	27	40	27	18	3	0	0	169	40	125.026	115	54	-11.7	-9.3	-5.6	-1.7	2.4	6.1	7.8	7.2	5.2	0.1	-6.3	-10.3	-1.34167	19.5	0.540864	0.0174605
G094499E30692N	30.6922	94.4994	0.078	5276	5503	5414	34.6	261	395	0	16	3	22	13	27	40	27	18	3	0	0	169	40	125.026	115	54	-11.7	-9.3	-5.6	-1.7	2.4	6.1	7.8	7.2	5.2	0.1	-6.3	-10.3	-1.34167	19.5	0.540864	0.0174605
G094524E30683N	30.6827	94.5236	2.347	5003	5946	5412	19	157	3151	0	0	0	5	6	28	42	41	2	9	0	0	133	42	125.026	122	11	-13.9	-11.8	-8.2	-4.2	0	3.8	5.5	5	3	-2.2	-8.7	-12.6	-3.69167	19.4	0.886665	0.0225265
G094536E30690N	30.6899	94.5358	1.851	5019	5974	5393	25.6	29	2310	0	0	0	5	6	28	42	41	2	9	0	0	133	42	125.026	122	11	-13.9	-11.8	-8.2	-4.2	0	3.8	5.5	5	3	-2.2	-8.7	-12.6	-3.69167	19.4	0.886665	0.0225265
G094576E30673N	30.673	94.5759	6.789	4906	6100	5495	15.8	335	6717	0	0	0	5	6	28	42	41	2	9	0	0	133	42	125.026	122	11	-13.9	-11.8	-8.2	-4.2	0	3.8	5.5	5	3	-2.2	-8.7	-12.6	-3.69167	19.4	0.886665	0.0225265
G094570E30680N	30.6796	94.5696	0.091	5573	5809	5671	26.6	242	472	0	0	0	5	6	28	42	41	2	9	0	0	133	42	125.026	122	11	-13.9	-11.8	-8.2	-4.2	0	3.8	5.5	5	3	-2.2	-8.7	-12.6	-3.69167	19.4	0.886665	0.0225265
G094571E30684N	30.6842	94.5712	0.286	5176	5816	5553	34	330	996	0	0	0	5	6	28	42	41	2	9	0	0	133	42	125.026	122	11	-13.9	-11.8	-8.2	-4.2	0	3.8	5.5	5	3	-2.2	-8.7	-12.6	-3.69167	19.4	0.886665	0.0225265
G094608E30658N	30.6581	94.6077	0.149	5281	5561	5418	25.3	42	540	15	0	9	25	55	54	116	133	69	53	24	2	555	133	125.026	425	106	-13.8	-11.7	-8.1	-4.2	0	3.8	5.5	4.9	2.9	-2.1	-8.6	-12.4	-3.65	19.3	0.537317	0.0569648
G094592E30666N	30.666	94.5916	2.747	5057	5798	5477	18.9	92	3162	15	0	9	25	55	54	116	133	69	53	24	2	555	133	125.026	425	106	-13.8	-11.7	-8.1	-4.2	0	3.8	5.5	4.9	2.9	-2.1	-8.6	-12.4	-3.65	19.3	0.537317	0.0569648
G094644E30698N	30.6975	94.6436	0.071	5457	5658	5567	29.7	278	293	0	0	0	5	6	28	42	41	2	9	0	0	133	42	125.026	122	11	-13.9	-11.8	-8.2	-4.2	0	3.8	5.5	5	3	-2.2	-8.7	-12.6	-3.69167	19.4	0.886665	0.0225265
G094676E30695N	30.6951	94.6761	0.051	5397	5502	5456	23.1	135	215	0	0	0	0	9	49	41	11	48	5	0	0	163	49	125.026	154	9	-12.7	-10.6	-7	-3	1.2	4.9	6.5	6	4	-1.1	-7.5	-11.4	-2.55833	19.2	0.892294	0.027783
G094664E30705N	30.7046	94.6638	0.061	5114	5261	5174	34.3	350	206	0	0	0	5	6	28	42	41	2	9	0	0	133	42	125.026	122	11	-13.9	-11.8	-8.2	-4.2	0	3.8	5.5	5	3	-2.2	-8.7	-12.6	-3.69167	19.4	0.886665	0.0225265
G094651E30706N	30.7061	94.6509	0.194	5059	5305	5151	27.1	25	522	0	0	0	5	6	28	42	41	2	9	0	0	133	42	125.026	122	11	-13.9	-11.8	-8.2	-4.2	0	3.8	5.5	5	3	-2.2	-8.7	-12.6	-3.69167	19.4	0.886665	0.0225265
G094629E30668N	30.6682	94.6293	0.054	5369	5490	5445	23.3	227	293	0	0	0	5	6	28	42	41	2	9	0	0	133	42	125.026	122	11	-13.9	-11.8	-8.2	-4.2	0	3.8	5.5	5	3	-2.2	-8.7	-12.6	-3.69167	19.4	0.886665	0.0225265
G094592E30627N	30.6265	94.5918	0.053	5806	6146	5967	43.2	162	369	15	0	9	25	55	54	116	133	69	53	24	2	555	133	125.026	425	106	-13.8	-11.7	-8.1	-4.2	0	3.8	5.5	4.9	2.9	-2.1	-8.6	-12.4	-3.65	19.3	0.537317	0.0569648
G094579E30623N	30.623	94.579	0.099	6098	6331	6244	39.6	291	246	15	0	9	25	55	54	116	133	69	53	24	2	555	133	125.026	425	106	-13.8	-11.7	-8.1	-4.2	0	3.8	5.5	4.9	2.9	-2.1	-8.6	-12.4	-3.65	19.3	0.537317	0.0569648
G094681E30645N	30.6446	94.6811	0.06	4893	5137	4976	37.7	343	325	0	4	0	16	64	79	22	21	134	7	7	0	354	134	125.026	263	84	-12.6	-10.5	-6.9	-3	1.1	4.8	6.5	6	4	-1	-7.4	-11.2	-2.51667	19.1	0.846435	0.0572375
G094704E30660N	30.6598	94.704	0.202	4768	5054	4923	28.3	332	606	0	4	0	16	64	79	22	21	134	7	7	0	354	134	125.026	263	84	-12.6	-10.5	-6.9	-3	1.1	4.8	6.5	6	4	-1	-7.4	-11.2	-2.51667	19.1	0.846435	0.0572375
G094719E30651N	30.6508	94.7189	0.081	5222	5449	5323	24.4	117	566	0	4	0	16	64	79	22	21	134	7	7	0	354	134	125.026	263	84	-12.6	-10.5	-6.9	-3	1.1	4.8	6.5	6	4	-1	-7.4	-11.2	-2.51667	19.1	0.846435	0.0572375
G094710E30620N	30.6196	94.7103	0.092	5180	5650	5454	42.8	205	547	0	4	0	16	64	79	22	21	134	7	7	0	354	134	125.026	263	84	-12.6	-10.5	-6.9	-3	1.1	4.8	6.5	6	4	-1	-7.4	-11.2	-2.51667	19.1	0.846435	0.0572375
G094790E30590N	30.5896	94.7902	0.055	5632	5834	5743	31.7	165	304	0	4	0	16	64	79	22	21	134	7	7	0	354	134	125.026	263	84	-12.6	-10.5	-6.9	-3	1.1	4.8	6.5	6	4	-1	-7.4	-11.2	-2.51667	19.1	0.846435	0.0572375
G094682E30616N	30.6156	94.6824	31.988	3641	6473	4817	20.6	153	14021	0	4	0	16	64	79	22	21	134	7	7	0	354	134	125.026	263	84	-12.6	-10.5	-6.9	-3	1.1	4.8	6.5	6	4	-1	-7.4	-11.2	-2.51667	19.1	0.846435	0.0572375
G094800E30673N	30.6734	94.8002	0.076	5365	5590	5475	30.9	332	372	0	0	0	0	9	49	41	11	48	5	0	0	163	49	125.026	154	9	-12.7	-10.6	-7	-3	1.2	4.9	6.5	6	4	-1.1	-7.5	-11.4	-2.55833	19.2	0.892294	0.027783
G094753E30677N	30.6766	94.7534	0.1	5442	5607	5561	21.4	354	379	0	0	0	0	9	49	41	11	48	5	0	0	163	49	125.026	154	9	-12.7	-10.6	-7	-3	1.2	4.9	6.5	6	4	-1.1	-7.5	-11.4	-2.55833	19.2	0.892294	0.027783
G094770E30626N	30.6258	94.7699	40.065	4242	6466	5240	18.9	355	13630	0	4	0	16	64	79	22	21	134	7	7	0	354	134	125.026	263	84	-12.6	-10.5	-6.9	-3	1.1	4.8	6.5	6	4	-1	-7.4	-11.2	-2.51667	19.1	0.846435	0.0572375
G094859E30626N	30.6263	94.8587	10.435	4519	5935	5363	14.2	356	8499	0	0	4	26	38	76	36	29	158	34	2	0	403	158	125.026	333	68	-12	-9.9	-6.4	-2.5	1.6	5.3	6.9	6.4	4.4	-0.6	-6.9	-10.7	-2.03333	18.9	0.798471	0.0614678
G094877E30668N	30.668	94.877	1.916	4924	6069	5555	23.2	324	2759	0	0	0	5	19	6	40	3	18	13	0	0	104	40	125.026	80	24	-11.4	-9.3	-5.7	-1.8	2.4	6	7.6	7.1	5.1	0.1	-6.3	-10.1	-1.35833	19	0.83658	0.0166197
G094889E30705N	30.7046	94.8888	0.15	5360	5588	5468	26.2	41	626	0	0	0	5	19	6	40	3	18	13	0	0	104	40	125.026	80	24	-11.4	-9.3	-5.7	-1.8	2.4	6	7.6	7.1	5.1	0.1	-6.3	-10.1	-1.35833	19	0.83658	0.0166197
G094904E30651N	30.6514	94.9041	4.482	4855	6136	5292	17.1	48	5230	0	0	4	26	38	76	36	29	158	34	2	0	403	158	125.026	333	68	-12	-9.9	-6.4	-2.5	1.6	5.3	6.9	6.4	4.4	-0.6	-6.9	-10.7	-2.03333	18.9	0.798471	0.0614678
G094925E30651N	30.6511	94.9254	0.051	5373	5574	5504	33	268	320	0	0	4	26	38	76	36	29	158	34	2	0	403	158	125.026	333	68	-12	-9.9	-6.4	-2.5	1.6	5.3	6.9	6.4	4.4	-0.6	-6.9	-10.7	-2.03333	18.9	0.798471	0.0614678
G094931E30656N	30.6561	94.931	0.075	5294	5448	5385	21.1	114	305	0	0	4	26	38	76	36	29	158	34	2	0	403	158	125.026	333	68	-12	-9.9	-6.4	-2.5	1.6	5.3	6.9	6.4	4.4	-0.6	-6.9	-10.7	-2.03333	18.9	0.798471	0.0614678
G094666E30466N	30.4661	94.6663	0.303	4688	5881	5141	38.3	227	1493	0	13	44	91	112	128	94	142	55	36	39	9	763	142	125.026	455	269	-8.2	-5.9	-2.4	1.4	5.3	8.8	10.3	9.8	7.8	3.1	-3	-6.9	1.675	18.5	0.457147	0.0666291
G094674E30446N	30.446	94.6741	0.06	5076	5238	5160	28.8	162	285	0	9	14	113	147	200	88	67	100	92	21	4	855	200	125.026	547	287	-8.8	-6.7	-3.2	0.6	4.6	8.1	9.6	9.1	7.2	2.4	-3.7	-7.5	0.975	18.4	0.51889	0.084747
G094717E30457N	30.4572	94.7173	0.07	4784	5105	4934	33.8	87	412	0	9	14	113	147	200	88	67	100	92	21	4	855	200	125.026	547	287	-8.8	-6.7	-3.2	0.6	4.6	8.1	9.6	9.1	7.2	2.4	-3.7	-7.5	0.975	18.4	0.51889	0.084747
G094773E30102N	30.1018	94.773	0.14	4657	4985	4735	33.2	117	474	0	0	26	36	107	114	155	110	71	33	0	7	659	155	125.026	483	176	-7.2	-5.2	-1.7	1.9	5.7	9.2	10.6	10.1	8.3	3.7	-2.2	-5.9	2.275	17.8	0.567288	0.0714121
G094744E30122N	30.1217	94.7437	0.624	4608	5731	5261	33	173	1478	0	0	26	36	107	114	155	110	71	33	0	7	659	155	125.026	483	176	-7.2	-5.2	-1.7	1.9	5.7	9.2	10.6	10.1	8.3	3.7	-2.2	-5.9	2.275	17.8	0.567288	0.0714121
G094740E30117N	30.1168	94.7395	0.152	4589	5090	4691	33.8	161	640	0	0	26	36	107	114	155	110	71	33	0	7	659	155	125.026	483	176	-7.2	-5.2	-1.7	1.9	5.7	9.2	10.6	10.1	8.3	3.7	-2.2	-5.9	2.275	17.8	0.567288	0.0714121
G094763E30180N	30.18	94.7629	0.264	4358	5688	5150	47	308	1432	3	38	14	41	70	48	69	31	48	15	11	0	388	70	125.026	211	166	-2.3	0	3.4	6.9	10.4	13.7	14.9	14.6	12.6	8.3	2.7	-1.1	7.00833	17.2	0.450216	0.0333684
G094765E30175N	30.1748	94.7652	0.513	4834	5674	5337	39.2	202	984	3	38	14	41	70	48	69	31	48	15	11	0	388	70	125.026	211	166	-2.3	0	3.4	6.9	10.4	13.7	14.9	14.6	12.6	8.3	2.7	-1.1	7.00833	17.2	0.450216	0.0333684
G094533E30195N	30.1948	94.5334	0.107	5017	5506	5285	49.8	256	540	5	2	3	38	73	101	41	55	69	48	2	19	456	99	125.026	314	140	-6.1	-3.9	-0.3	3.3	7	10.5	11.8	11.4	9.5	4.9	-1	-4.8	3.525	17.9	0.502532	0.0437736
G094530E30246N	30.2458	94.5298	0.482	4481	5233	4789	33.1	283	1150	5	2	3	38	73	101	41	55	69	48	2	19	456	99	125.026	314	140	-6.1	-3.9	-0.3	3.3	7	10.5	11.8	11.4	9.5	4.9	-1	-4.8	3.525	17.9	0.502532	0.0437736
G094578E30210N	30.2102	94.5777	0.194	4441	4933	4608	32.5	322	736	5	2	3	38	73	101	41	55	69	48	2	19	456	99	125.026	314	140	-6.1	-3.9	-0.3	3.3	7	10.5	11.8	11.4	9.5	4.9	-1	-4.8	3.525	17.9	0.502532	0.0437736
G094581E30202N	30.2017	94.5813	0.081	5399	5511	5470	21.7	317	280	5	2	3	38	73	101	41	55	69	48	2	19	456	99	125.026	314	140	-6.1	-3.9	-0.3	3.3	7	10.5	11.8	11.4	9.5	4.9	-1	-4.8	3.525	17.9	0.502532	0.0437736
G094457E30217N	30.2169	94.4572	0.234	4304	5175	4774	39.8	339	1013	0	10	4	56	61	29	35	34	80	38	22	0	369	80	125.026	216	131	-9	-6.8	-3.2	0.5	4.4	8	9.4	8.9	7	2.3	-3.8	-7.6	0.841667	18.4	0.487689	0.0343758
G094349E30256N	30.2558	94.3488	0.279	5047	5427	5257	39.2	224	466	0	10	4	56	61	29	35	34	80	38	22	0	369	80	125.026	216	131	-9	-6.8	-3.2	0.5	4.4	8	9.4	8.9	7	2.3	-3.8	-7.6	0.841667	18.4	0.487689	0.0343758
G094347E30251N	30.2505	94.3472	0.201	4895	5167	4947	24.6	284	530	0	10	4	56	61	29	35	34	80	38	22	0	369	80	125.026	216	131	-9	-6.8	-3.2	0.5	4.4	8	9.4	8.9	7	2.3	-3.8	-7.6	0.841667	18.4	0.487689	0.0343758
G094346E30246N	30.2462	94.3461	0.119	4917	5207	5073	28.2	300	562	0	10	4	56	61	29	35	34	80	38	22	0	369	80	125.026	216	131	-9	-6.8	-3.2	0.5	4.4	8	9.4	8.9	7	2.3	-3.8	-7.6	0.841667	18.4	0.487689	0.0343758
G094367E30241N	30.2408	94.3669	0.095	4497	4867	4641	42.2	253	477	0	10	4	56	61	29	35	34	80	38	22	0	369	80	125.026	216	131	-9	-6.8	-3.2	0.5	4.4	8	9.4	8.9	7	2.3	-3.8	-7.6	0.841667	18.4	0.487689	0.0343758
G094349E30279N	30.2788	94.3487	0.9	4324	5860	5053	40.8	87	1761	0	10	4	56	61	29	35	34	80	38	22	0	369	80	125.026	216	131	-9	-6.8	-3.2	0.5	4.4	8	9.4	8.9	7	2.3	-3.8	-7.6	0.841667	18.4	0.487689	0.0343758
G094333E30277N	30.2767	94.3332	0.344	4936	5372	5082	32	271	641	28	26	25	43	85	107	85	91	166	55	79	10	800	156	125.026	504	217	-9	-6.8	-3.2	0.5	4.4	8	9.4	8.9	7	2.3	-3.8	-7.6	0.841667	18.4	0.420314	0.0642314
G094334E30282N	30.2823	94.3343	0.197	5066	5725	5288	42.9	236	676	0	10	4	56	61	29	35	34	80	38	22	0	369	80	125.026	216	131	-9	-6.8	-3.2	0.5	4.4	8	9.4	8.9	7	2.3	-3.8	-7.6	0.841667	18.4	0.487689	0.0343758
G094542E30510N	30.51	94.5415	0.104	4639	4964	4749	39.9	288	420	15	0	9	25	55	54	116	133	69	53	24	2	555	133	125.026	425	106	-13.8	-11.7	-8.1	-4.2	0	3.8	5.5	4.9	2.9	-2.1	-8.6	-12.4	-3.65	19.3	0.537317	0.0569648
G094499E30525N	30.5253	94.4994	0.809	4691	5041	4820	18.7	224	1419	19	11	3	22	41	36	54	57	53	31	37	21	385	54	125.026	231	117	-14	-11.8	-8.2	-4.2	-0.1	3.7	5.4	4.9	2.9	-2.2	-8.7	-12.5	-3.73333	19.4	0.379647	0.0279205
G094388E30516N	30.5155	94.3875	2.229	4541	5879	5199	31.6	254	2823	19	11	3	22	41	36	54	57	53	31	37	21	385	54	125.026	231	117	-14	-11.8	-8.2	-4.2	-0.1	3.7	5.4	4.9	2.9	-2.2	-8.7	-12.5	-3.73333	19.4	0.379647	0.0279205
G094384E30499N	30.499	94.3845	0.234	5041	5719	5343	40.7	235	952	0	19	20	52	70	103	35	55	23	36	19	4	436	103	125.026	252	165	-8	-5.7	-2	1.7	5.6	9.2	10.6	10.1	8.1	3.4	-2.7	-6.7	1.96667	18.6	0.479501	0.0399355
G094395E30460N	30.46	94.3945	1.43	4266	6153	4903	31.2	301	3450	0	19	20	52	70	103	35	55	23	36	19	4	436	103	125.026	252	165	-8	-5.7	-2	1.7	5.6	9.2	10.6	10.1	8.1	3.4	-2.7	-6.7	1.96667	18.6	0.479501	0.0399355
G094804E30539N	30.5387	94.8037	0.233	5354	5728	5565	34.7	179	572	0	4	0	16	64	79	22	21	134	7	7	0	354	134	125.026	263	84	-12.6	-10.5	-6.9	-3	1.1	4.8	6.5	6	4	-1	-7.4	-11.2	-2.51667	19.1	0.846435	0.0572375
G094913E30432N	30.4321	94.9127	0.784	4754	5618	5466	13.9	286	1257	58	99	84	190	233	262	222	198	210	238	89	35	1918	227	125.026	1130	699	-6.6	-4.4	-0.9	2.8	6.6	10.1	11.5	11	9.1	4.4	-1.5	-5.3	3.06667	18.1	0.368007	0.13483
G094994E30568N	30.5675	94.9937	2.723	4847	6085	5205	25.2	217	2926	0	0	4	26	38	76	36	29	158	34	2	0	403	158	125.026	333	68	-12	-9.9	-6.4	-2.5	1.6	5.3	6.9	6.4	4.4	-0.6	-6.9	-10.7	-2.03333	18.9	0.798471	0.0614678
G095003E30552N	30.552	95.0034	0.205	5144	5554	5302	28.2	154	662	0	0	3	3	17	48	5	16	15	4	0	16	127	48	74.034	88	39	-14.4	-12.5	-9.1	-5.2	-1	2.8	4.5	4	2	-3	-9.4	-13.1	-4.53333	18.9	0.753267	0.0182741
G095022E30525N	30.5253	95.0216	3.676	4266	5920	5305	25	280	3599	0	0	3	3	17	48	5	16	15	4	0	16	127	48	74.034	88	39	-14.4	-12.5	-9.1	-5.2	-1	2.8	4.5	4	2	-3	-9.4	-13.1	-4.53333	18.9	0.753267	0.0182741
G095059E30548N	30.5476	95.059	26.683	4065	6131	4931	16.8	115	13113	0	0	3	3	17	48	5	16	15	4	0	16	127	48	74.034	88	39	-14.4	-12.5	-9.1	-5.2	-1	2.8	4.5	4	2	-3	-9.4	-13.1	-4.53333	18.9	0.753267	0.0182741
G095129E30550N	30.5497	95.1294	0.074	5337	5726	5551	41.1	217	292	0	0	3	3	17	48	5	16	15	4	0	16	127	48	74.034	88	39	-14.4	-12.5	-9.1	-5.2	-1	2.8	4.5	4	2	-3	-9.4	-13.1	-4.53333	18.9	0.753267	0.0182741
G095170E30525N	30.5251	95.1703	0.072	5081	5313	5186	34.1	82	357	0	0	4	38	55	22	2	18	2	64	9	0	214	64	74.034	108	97	-12.2	-10.3	-6.9	-3	1.2	4.8	6.5	6	4	-1	-7.2	-11	-2.425	18.7	0.741949	0.0303299
G094423E30215N	30.2148	94.4232	0.073	5296	5538	5417	36.9	204	266	0	10	4	56	61	29	35	34	80	38	22	0	369	80	125.026	216	131	-9	-6.8	-3.2	0.5	4.4	8	9.4	8.9	7	2.3	-3.8	-7.6	0.841667	18.4	0.487689	0.0343758
G094388E30223N	30.223	94.3883	0.074	5074	5165	5121	17.4	233	300	0	10	4	56	61	29	35	34	80	38	22	0	369	80	125.026	216	131	-9	-6.8	-3.2	0.5	4.4	8	9.4	8.9	7	2.3	-3.8	-7.6	0.841667	18.4	0.487689	0.0343758
G094388E30209N	30.2085	94.3879	0.054	4962	5123	5039	29.3	331	318	0	10	4	56	61	29	35	34	80	38	22	0	369	80	125.026	216	131	-9	-6.8	-3.2	0.5	4.4	8	9.4	8.9	7	2.3	-3.8	-7.6	0.841667	18.4	0.487689	0.0343758
G094403E30245N	30.2452	94.4034	0.074	5177	5302	5243	26.7	183	305	0	10	4	56	61	29	35	34	80	38	22	0	369	80	125.026	216	131	-9	-6.8	-3.2	0.5	4.4	8	9.4	8.9	7	2.3	-3.8	-7.6	0.841667	18.4	0.487689	0.0343758
G094407E30250N	30.2503	94.4071	0.673	4785	5384	5057	37.3	347	733	0	10	4	56	61	29	35	34	80	38	22	0	369	80	125.026	216	131	-9	-6.8	-3.2	0.5	4.4	8	9.4	8.9	7	2.3	-3.8	-7.6	0.841667	18.4	0.487689	0.0343758
G094406E30262N	30.2625	94.4064	0.192	4457	4857	4570	25.4	83	900	0	10	4	56	61	29	35	34	80	38	22	0	369	80	125.026	216	131	-9	-6.8	-3.2	0.5	4.4	8	9.4	8.9	7	2.3	-3.8	-7.6	0.841667	18.4	0.487689	0.0343758
G094374E30271N	30.2712	94.3738	0.29	4143	4643	4348	32.4	324	840	0	10	4	56	61	29	35	34	80	38	22	0	369	80	125.026	216	131	-9	-6.8	-3.2	0.5	4.4	8	9.4	8.9	7	2.3	-3.8	-7.6	0.841667	18.4	0.487689	0.0343758
G094385E30280N	30.2797	94.3848	0.314	4528	5132	4833	36.5	292	901	0	10	4	56	61	29	35	34	80	38	22	0	369	80	125.026	216	131	-9	-6.8	-3.2	0.5	4.4	8	9.4	8.9	7	2.3	-3.8	-7.6	0.841667	18.4	0.487689	0.0343758
G094397E30212N	30.2124	94.3968	0.294	4867	5536	5330	34.6	280	910	0	10	4	56	61	29	35	34	80	38	22	0	369	80	125.026	216	131	-9	-6.8	-3.2	0.5	4.4	8	9.4	8.9	7	2.3	-3.8	-7.6	0.841667	18.4	0.487689	0.0343758
G094410E30214N	30.2139	94.4104	0.076	5332	5490	5431	25.5	148	326	0	10	4	56	61	29	35	34	80	38	22	0	369	80	125.026	216	131	-9	-6.8	-3.2	0.5	4.4	8	9.4	8.9	7	2.3	-3.8	-7.6	0.841667	18.4	0.487689	0.0343758
G094424E30217N	30.2166	94.4235	0.059	5423	5545	5493	20.4	320	340	0	10	4	56	61	29	35	34	80	38	22	0	369	80	125.026	216	131	-9	-6.8	-3.2	0.5	4.4	8	9.4	8.9	7	2.3	-3.8	-7.6	0.841667	18.4	0.487689	0.0343758
G094380E30246N	30.2463	94.3796	0.105	4459	4964	4717	55	90	456	0	10	4	56	61	29	35	34	80	38	22	0	369	80	125.026	216	131	-9	-6.8	-3.2	0.5	4.4	8	9.4	8.9	7	2.3	-3.8	-7.6	0.841667	18.4	0.487689	0.0343758
G094383E30238N	30.2382	94.3827	0.107	4286	4676	4429	57.9	78	266	0	10	4	56	61	29	35	34	80	38	22	0	369	80	125.026	216	131	-9	-6.8	-3.2	0.5	4.4	8	9.4	8.9	7	2.3	-3.8	-7.6	0.841667	18.4	0.487689	0.0343758
G094389E30251N	30.2512	94.3887	0.408	4674	5447	4985	35.3	261	1031	0	10	4	56	61	29	35	34	80	38	22	0	369	80	125.026	216	131	-9	-6.8	-3.2	0.5	4.4	8	9.4	8.9	7	2.3	-3.8	-7.6	0.841667	18.4	0.487689	0.0343758
G094399E30252N	30.2522	94.3995	0.505	4806	5443	5010	32.5	52	975	0	10	4	56	61	29	35	34	80	38	22	0	369	80	125.026	216	131	-9	-6.8	-3.2	0.5	4.4	8	9.4	8.9	7	2.3	-3.8	-7.6	0.841667	18.4	0.487689	0.0343758
G094376E30254N	30.2544	94.3758	0.161	4967	5472	5218	39.3	97	611	0	10	4	56	61	29	35	34	80	38	22	0	369	80	125.026	216	131	-9	-6.8	-3.2	0.5	4.4	8	9.4	8.9	7	2.3	-3.8	-7.6	0.841667	18.4	0.487689	0.0343758
G094367E30250N	30.2499	94.3666	0.077	5006	5491	5344	35.2	217	739	0	10	4	56	61	29	35	34	80	38	22	0	369	80	125.026	216	131	-9	-6.8	-3.2	0.5	4.4	8	9.4	8.9	7	2.3	-3.8	-7.6	0.841667	18.4	0.487689	0.0343758
G094414E30284N	30.284	94.4138	0.254	4389	4814	4581	29.1	85	734	0	10	4	56	61	29	35	34	80	38	22	0	369	80	125.026	216	131	-9	-6.8	-3.2	0.5	4.4	8	9.4	8.9	7	2.3	-3.8	-7.6	0.841667	18.4	0.487689	0.0343758
G094414E30280N	30.2802	94.4141	0.333	4294	4812	4587	31	71	933	0	10	4	56	61	29	35	34	80	38	22	0	369	80	125.026	216	131	-9	-6.8	-3.2	0.5	4.4	8	9.4	8.9	7	2.3	-3.8	-7.6	0.841667	18.4	0.487689	0.0343758
G094388E30166N	30.1664	94.388	0.061	4779	4997	4889	31.8	17	410	0	7	0	26	55	48	42	80	72	22	0	10	362	80	125.026	264	98	-8.9	-6.8	-3.3	0.4	4.3	7.9	9.3	8.8	6.9	2.3	-3.8	-7.5	0.8	18.2	0.546756	0.0378081
G094386E30161N	30.1608	94.3859	0.104	4847	4981	4917	18.4	228	435	0	7	0	26	55	48	42	80	72	22	0	10	362	80	125.026	264	98	-8.9	-6.8	-3.3	0.4	4.3	7.9	9.3	8.8	6.9	2.3	-3.8	-7.5	0.8	18.2	0.546756	0.0378081
G094387E30156N	30.1564	94.3868	0.056	4836	4927	4878	20.4	253	293	0	7	0	26	55	48	42	80	72	22	0	10	362	80	125.026	264	98	-8.9	-6.8	-3.3	0.4	4.3	7.9	9.3	8.8	6.9	2.3	-3.8	-7.5	0.8	18.2	0.546756	0.0378081
G094373E30164N	30.1637	94.3733	0.093	4857	5069	4978	29.1	344	420	0	7	0	26	55	48	42	80	72	22	0	10	362	80	125.026	264	98	-8.9	-6.8	-3.3	0.4	4.3	7.9	9.3	8.8	6.9	2.3	-3.8	-7.5	0.8	18.2	0.546756	0.0378081
G094357E30154N	30.1539	94.3571	0.077	4710	4882	4784	37.5	337	255	0	7	0	26	55	48	42	80	72	22	0	10	362	80	125.026	264	98	-8.9	-6.8	-3.3	0.4	4.3	7.9	9.3	8.8	6.9	2.3	-3.8	-7.5	0.8	18.2	0.546756	0.0378081
G094284E30134N	30.1337	94.2835	0.065	5132	5308	5233	34.5	262	269	2	7	0	42	47	84	65	95	102	15	2	1	462	102	125.026	361	99	-10.5	-8.4	-4.8	-1.1	3	6.7	8.1	7.5	5.7	0.9	-5.3	-9	-0.6	18.6	0.587282	0.0518289
G094268E30156N	30.1561	94.268	5.706	3811	5680	4597	25.2	65	4555	2	7	0	42	47	84	65	95	102	15	2	1	462	102	125.026	361	99	-10.5	-8.4	-4.8	-1.1	3	6.7	8.1	7.5	5.7	0.9	-5.3	-9	-0.6	18.6	0.587282	0.0518289
G094300E30127N	30.1265	94.3004	1.105	4549	5463	4924	27.2	74	1766	2	7	0	42	47	84	65	95	102	15	2	1	462	102	125.026	361	99	-10.5	-8.4	-4.8	-1.1	3	6.7	8.1	7.5	5.7	0.9	-5.3	-9	-0.6	18.6	0.587282	0.0518289
G094289E30140N	30.1398	94.2889	0.871	4332	5051	4730	30.5	41	1349	2	7	0	42	47	84	65	95	102	15	2	1	462	102	125.026	361	99	-10.5	-8.4	-4.8	-1.1	3	6.7	8.1	7.5	5.7	0.9	-5.3	-9	-0.6	18.6	0.587282	0.0518289
G094247E30205N	30.2046	94.2469	0.157	4815	5210	5007	35.9	73	723	28	26	25	43	85	107	85	91	166	55	79	10	800	156	125.026	504	217	-10.1	-7.8	-4.2	-0.4	3.6	7.2	8.7	8.1	6.2	1.4	-4.8	-8.6	-0.0583333	18.8	0.420314	0.0642314
G094246E30189N	30.1887	94.2463	0.479	4594	5540	4862	28.8	101	1306	28	26	25	43	85	107	85	91	166	55	79	10	800	156	125.026	504	217	-10.1	-7.8	-4.2	-0.4	3.6	7.2	8.7	8.1	6.2	1.4	-4.8	-8.6	-0.0583333	18.8	0.420314	0.0642314
G094246E30195N	30.1949	94.246	1.109	4398	5636	4921	31	97	1767	28	26	25	43	85	107	85	91	166	55	79	10	800	156	125.026	504	217	-10.1	-7.8	-4.2	-0.4	3.6	7.2	8.7	8.1	6.2	1.4	-4.8	-8.6	-0.0583333	18.8	0.420314	0.0642314
G094245E30184N	30.1836	94.2454	0.561	4500	5507	4767	28.7	116	1369	28	26	25	43	85	107	85	91	166	55	79	10	800	156	125.026	504	217	-10.1	-7.8	-4.2	-0.4	3.6	7.2	8.7	8.1	6.2	1.4	-4.8	-8.6	-0.0583333	18.8	0.420314	0.0642314
G094490E30165N	30.1647	94.4902	0.118	4452	4903	4637	46.2	113	430	0	7	0	26	55	48	42	80	72	22	0	10	362	80	125.026	264	98	-8.9	-6.8	-3.3	0.4	4.3	7.9	9.3	8.8	6.9	2.3	-3.8	-7.5	0.8	18.2	0.546756	0.0378081
G094486E30161N	30.161	94.4856	0.19	4481	5464	4932	43.7	102	1119	0	7	0	26	55	48	42	80	72	22	0	10	362	80	125.026	264	98	-8.9	-6.8	-3.3	0.4	4.3	7.9	9.3	8.8	6.9	2.3	-3.8	-7.5	0.8	18.2	0.546756	0.0378081
G094479E30193N	30.1932	94.4789	0.11	4966	5486	5097	44.3	173	525	0	10	4	56	61	29	35	34	80	38	22	0	369	80	125.026	216	131	-9	-6.8	-3.2	0.5	4.4	8	9.4	8.9	7	2.3	-3.8	-7.6	0.841667	18.4	0.487689	0.0343758
G094496E30194N	30.1936	94.4964	0.1	4836	5370	5069	50.5	121	547	0	10	4	56	61	29	35	34	80	38	22	0	369	80	125.026	216	131	-9	-6.8	-3.2	0.5	4.4	8	9.4	8.9	7	2.3	-3.8	-7.6	0.841667	18.4	0.487689	0.0343758
G094530E30206N	30.2059	94.5297	0.821	4613	5499	4857	24.9	221	1945	5	2	3	38	73	101	41	55	69	48	2	19	456	99	125.026	314	140	-6.1	-3.9	-0.3	3.3	7	10.5	11.8	11.4	9.5	4.9	-1	-4.8	3.525	17.9	0.502532	0.0437736
G094467E30301N	30.3008	94.4668	0.115	4734	5044	4964	25.7	38	606	0	10	4	56	61	29	35	34	80	38	22	0	369	80	125.026	216	131	-9	-6.8	-3.2	0.5	4.4	8	9.4	8.9	7	2.3	-3.8	-7.6	0.841667	18.4	0.487689	0.0343758
G094566E30198N	30.1983	94.5656	1.318	4425	5312	4899	26.7	17	1796	5	2	3	38	73	101	41	55	69	48	2	19	456	99	125.026	314	140	-6.1	-3.9	-0.3	3.3	7	10.5	11.8	11.4	9.5	4.9	-1	-4.8	3.525	17.9	0.502532	0.0437736
G094539E30193N	30.1925	94.5394	0.101	5471	5851	5742	41	224	456	5	2	3	38	73	101	41	55	69	48	2	19	456	99	125.026	314	140	-6.1	-3.9	-0.3	3.3	7	10.5	11.8	11.4	9.5	4.9	-1	-4.8	3.525	17.9	0.502532	0.0437736
G094316E30347N	30.3475	94.3156	0.301	4109	4928	4513	52.8	107	773	30	13	25	110	27	98	65	37	48	56	7	38	554	103	125.026	304	243	-7.6	-5.2	-1.5	2.2	6	9.6	11	10.5	8.5	3.8	-2.4	-6.3	2.38333	18.6	0.428141	0.0453085
G094316E30339N	30.3387	94.316	0.165	4297	4860	4481	37.1	55	681	30	13	25	110	27	98	65	37	48	56	7	38	554	103	125.026	304	243	-7.6	-5.2	-1.5	2.2	6	9.6	11	10.5	8.5	3.8	-2.4	-6.3	2.38333	18.6	0.428141	0.0453085
G095005E30230N	30.2299	95.0049	0.084	4783	5218	5011	47.9	239	522	35	36	49	122	102	75	126	94	47	51	27	6	770	120	74.034	393	350	-7.2	-5.2	-1.8	1.9	5.8	9.2	10.6	10.2	8.3	3.7	-2.2	-5.9	2.28333	17.8	0.399806	0.0588062
G095009E30235N	30.2347	95.0091	0.144	4606	5276	4970	48	27	630	35	36	49	122	102	75	126	94	47	51	27	6	770	120	74.034	393	350	-7.2	-5.2	-1.8	1.9	5.8	9.2	10.6	10.2	8.3	3.7	-2.2	-5.9	2.28333	17.8	0.399806	0.0588062
G094648E30160N	30.1604	94.6481	0.114	4670	5339	4892	48.3	249	612	0	0	15	40	87	126	175	168	48	16	6	0	681	175	125.026	533	142	-7	-4.9	-1.4	2.2	6	9.5	10.8	10.4	8.5	3.9	-1.9	-5.7	2.53333	17.8	0.670324	0.0871997
G094607E30206N	30.2057	94.6074	7.634	3350	6282	5025	28.1	7	7726	5	2	3	38	73	101	41	55	69	48	2	19	456	99	125.026	314	140	-6.1	-3.9	-0.3	3.3	7	10.5	11.8	11.4	9.5	4.9	-1	-4.8	3.525	17.9	0.502532	0.0437736
G094596E30165N	30.1646	94.5958	2.739	4223	6278	5056	25.3	218	4990	0	0	15	40	87	126	175	168	48	16	6	0	681	175	125.026	533	142	-7	-4.9	-1.4	2.2	6	9.5	10.8	10.4	8.5	3.9	-1.9	-5.7	2.53333	17.8	0.670324	0.0871997
G094552E30247N	30.2471	94.5523	0.466	4510	5355	4839	38.5	91	1248	5	2	3	38	73	101	41	55	69	48	2	19	456	99	125.026	314	140	-6.1	-3.9	-0.3	3.3	7	10.5	11.8	11.4	9.5	4.9	-1	-4.8	3.525	17.9	0.502532	0.0437736
G094392E30261N	30.2613	94.3922	0.702	4852	5699	5499	34.8	87	1296	0	10	4	56	61	29	35	34	80	38	22	0	369	80	125.026	216	131	-9	-6.8	-3.2	0.5	4.4	8	9.4	8.9	7	2.3	-3.8	-7.6	0.841667	18.4	0.487689	0.0343758
G094445E30266N	30.2657	94.4453	0.181	4456	4883	4711	31	316	769	0	10	4	56	61	29	35	34	80	38	22	0	369	80	125.026	216	131	-9	-6.8	-3.2	0.5	4.4	8	9.4	8.9	7	2.3	-3.8	-7.6	0.841667	18.4	0.487689	0.0343758
G094324E30298N	30.2981	94.3236	0.078	5136	5363	5243	38.4	241	292	28	26	25	43	85	107	85	91	166	55	79	10	800	156	125.026	504	217	-10.1	-7.8	-4.2	-0.4	3.6	7.2	8.7	8.1	6.2	1.4	-4.8	-8.6	-0.0583333	18.8	0.420314	0.0642314
G094328E30291N	30.2915	94.3282	0.096	5073	5351	5230	43	238	292	28	26	25	43	85	107	85	91	166	55	79	10	800	156	125.026	504	217	-10.1	-7.8	-4.2	-0.4	3.6	7.2	8.7	8.1	6.2	1.4	-4.8	-8.6	-0.0583333	18.8	0.420314	0.0642314
G094916E30078N	30.0785	94.9158	0.511	4142	4929	4491	28.9	335	1278	3	0	64	29	213	98	63	90	79	24	1	0	664	213	125.026	354	309	-4	-1.9	1.5	5	8.6	11.9	13.2	12.8	10.9	6.6	0.9	-2.7	5.23333	17.2	0.640778	0.0812754
G094613E30155N	30.1548	94.6127	0.102	5073	5336	5224	29.8	187	351	0	0	15	40	87	126	175	168	48	16	6	0	681	175	125.026	533	142	-7	-4.9	-1.4	2.2	6	9.5	10.8	10.4	8.5	3.9	-1.9	-5.7	2.53333	17.8	0.670324	0.0871997
G094878E30595N	30.5948	94.8784	3.995	4510	5927	5239	23.8	186	4075	0	0	4	26	38	76	36	29	158	34	2	0	403	158	125.026	333	68	-12	-9.9	-6.4	-2.5	1.6	5.3	6.9	6.4	4.4	-0.6	-6.9	-10.7	-2.03333	18.9	0.798471	0.0614678
G094897E30589N	30.5887	94.8974	3.747	4451	5854	5040	22.1	249	4556	0	0	4	26	38	76	36	29	158	34	2	0	403	158	125.026	333	68	-12	-9.9	-6.4	-2.5	1.6	5.3	6.9	6.4	4.4	-0.6	-6.9	-10.7	-2.03333	18.9	0.798471	0.0614678
G094934E30578N	30.5785	94.9345	0.138	5019	5289	5199	26	158	500	0	0	4	26	38	76	36	29	158	34	2	0	403	158	125.026	333	68	-12	-9.9	-6.4	-2.5	1.6	5.3	6.9	6.4	4.4	-0.6	-6.9	-10.7	-2.03333	18.9	0.798471	0.0614678
G094921E30570N	30.57	94.9211	5.419	4012	6169	5036	23.7	122	5595	0	0	4	26	38	76	36	29	158	34	2	0	403	158	125.026	333	68	-12	-9.9	-6.4	-2.5	1.6	5.3	6.9	6.4	4.4	-0.6	-6.9	-10.7	-2.03333	18.9	0.798471	0.0614678
G094574E30563N	30.5632	94.5744	58.717	3925	6697	5207	16.6	330	17442	15	0	9	25	55	54	116	133	69	53	24	2	555	133	125.026	425	106	-13.8	-11.7	-8.1	-4.2	0	3.8	5.5	4.9	2.9	-2.1	-8.6	-12.4	-3.65	19.3	0.537317	0.0569648
G094389E30534N	30.5345	94.3887	0.174	6029	6457	6280	36.9	265	513	19	11	3	22	41	36	54	57	53	31	37	21	385	54	125.026	231	117	-14	-11.8	-8.2	-4.2	-0.1	3.7	5.4	4.9	2.9	-2.2	-8.7	-12.5	-3.73333	19.4	0.379647	0.0279205
G094391E30531N	30.5312	94.3907	0.196	5990	6445	6232	35.8	196	778	19	11	3	22	41	36	54	57	53	31	37	21	385	54	125.026	231	117	-14	-11.8	-8.2	-4.2	-0.1	3.7	5.4	4.9	2.9	-2.2	-8.7	-12.5	-3.73333	19.4	0.379647	0.0279205
G094565E30460N	30.4605	94.5649	0.554	4664	5159	4963	20.7	208	1341	0	13	44	91	112	128	94	142	55	36	39	9	763	142	125.026	455	269	-8.2	-5.9	-2.4	1.4	5.3	8.8	10.3	9.8	7.8	3.1	-3	-6.9	1.675	18.5	0.457147	0.0666291
G094582E30507N	30.5066	94.5819	35.647	4002	6127	4746	17.2	164	13453	15	0	9	25	55	54	116	133	69	53	24	2	555	133	125.026	425	106	-13.8	-11.7	-8.1	-4.2	0	3.8	5.5	4.9	2.9	-2.1	-8.6	-12.4	-3.65	19.3	0.537317	0.0569648
G094742E30404N	30.4037	94.7415	0.931	4257	5592	4803	36.4	212	2146	0	9	14	113	147	200	88	67	100	92	21	4	855	200	125.026	547	287	-8.8	-6.7	-3.2	0.6	4.6	8.1	9.6	9.1	7.2	2.4	-3.7	-7.5	0.975	18.4	0.51889	0.084747
G094764E30415N	30.4146	94.7641	0.986	4446	5122	4831	25.4	64	1553	0	9	14	113	147	200	88	67	100	92	21	4	855	200	125.026	547	287	-8.8	-6.7	-3.2	0.6	4.6	8.1	9.6	9.1	7.2	2.4	-3.7	-7.5	0.975	18.4	0.51889	0.084747
G094790E30389N	30.3893	94.7897	1.635	4085	5308	4730	24.9	31	2721	0	9	14	113	147	200	88	67	100	92	21	4	855	200	125.026	547	287	-8.8	-6.7	-3.2	0.6	4.6	8.1	9.6	9.1	7.2	2.4	-3.7	-7.5	0.975	18.4	0.51889	0.084747
G094779E30392N	30.3917	94.7792	2.555	4227	5542	4885	26.7	34	2694	0	9	14	113	147	200	88	67	100	92	21	4	855	200	125.026	547	287	-8.8	-6.7	-3.2	0.6	4.6	8.1	9.6	9.1	7.2	2.4	-3.7	-7.5	0.975	18.4	0.51889	0.084747
G095037E30331N	30.3313	95.0373	0.256	5179	5879	5567	33.8	174	819	35	36	49	122	102	75	126	94	47	51	27	6	770	120	74.034	393	350	-7.2	-5.2	-1.8	1.9	5.8	9.2	10.6	10.2	8.3	3.7	-2.2	-5.9	2.28333	17.8	0.399806	0.0588062
G094567E30650N	30.6504	94.5667	0.688	5329	5999	5570	20.7	243	1641	15	0	9	25	55	54	116	133	69	53	24	2	555	133	125.026	425	106	-13.8	-11.7	-8.1	-4.2	0	3.8	5.5	4.9	2.9	-2.1	-8.6	-12.4	-3.65	19.3	0.537317	0.0569648
G094918E30113N	30.1134	94.9177	3.472	4122	5022	4612	14	68	4449	3	0	64	29	213	98	63	90	79	24	1	0	664	213	125.026	354	309	-4	-1.9	1.5	5	8.6	11.9	13.2	12.8	10.9	6.6	0.9	-2.7	5.23333	17.2	0.640778	0.0812754
G094959E30307N	30.3065	94.9588	1.007	4404	5017	4690	23.6	150	1386	17	19	27	57	75	172	86	314	102	46	7	19	941	307	125.026	720	214	-2.6	-0.4	3	6.6	10.1	13.3	14.6	14.3	12.3	8	2.4	-1.4	6.68333	17.2	0.642752	0.115536
G094933E30321N	30.321	94.9326	0.42	4564	5061	4768	25.9	235	918	17	19	27	57	75	172	86	314	102	46	7	19	941	307	125.026	720	214	-2.6	-0.4	3	6.6	10.1	13.3	14.6	14.3	12.3	8	2.4	-1.4	6.68333	17.2	0.642752	0.115536
G094926E30325N	30.325	94.9255	0.495	4493	4963	4625	21.4	220	1109	17	19	27	57	75	172	86	314	102	46	7	19	941	307	125.026	720	214	-2.6	-0.4	3	6.6	10.1	13.3	14.6	14.3	12.3	8	2.4	-1.4	6.68333	17.2	0.642752	0.115536
G094977E30264N	30.2645	94.9775	0.079	4723	5032	4890	28.3	211	571	17	19	27	57	75	172	86	314	102	46	7	19	941	307	125.026	720	214	-2.6	-0.4	3	6.6	10.1	13.3	14.6	14.3	12.3	8	2.4	-1.4	6.68333	17.2	0.642752	0.115536
G094980E30263N	30.2634	94.9798	0.083	4763	5131	4914	29.8	234	598	17	19	27	57	75	172	86	314	102	46	7	19	941	307	125.026	720	214	-2.6	-0.4	3	6.6	10.1	13.3	14.6	14.3	12.3	8	2.4	-1.4	6.68333	17.2	0.642752	0.115536
G094645E30454N	30.4538	94.6449	0.421	4712	5318	5048	28.9	80	1085	0	13	44	91	112	128	94	142	55	36	39	9	763	142	125.026	455	269	-8.2	-5.9	-2.4	1.4	5.3	8.8	10.3	9.8	7.8	3.1	-3	-6.9	1.675	18.5	0.457147	0.0666291
G094644E30469N	30.469	94.6444	0.35	4885	5282	5068	27.9	63	757	0	13	44	91	112	128	94	142	55	36	39	9	763	142	125.026	455	269	-8.2	-5.9	-2.4	1.4	5.3	8.8	10.3	9.8	7.8	3.1	-3	-6.9	1.675	18.5	0.457147	0.0666291
G094646E30464N	30.4641	94.6461	0.396	4900	5290	5098	25.5	73	863	0	13	44	91	112	128	94	142	55	36	39	9	763	142	125.026	455	269	-8.2	-5.9	-2.4	1.4	5.3	8.8	10.3	9.8	7.8	3.1	-3	-6.9	1.675	18.5	0.457147	0.0666291
G094637E30468N	30.4682	94.6366	0.324	4833	5270	5153	24.7	271	887	0	13	44	91	112	128	94	142	55	36	39	9	763	142	125.026	455	269	-8.2	-5.9	-2.4	1.4	5.3	8.8	10.3	9.8	7.8	3.1	-3	-6.9	1.675	18.5	0.457147	0.0666291
G094545E30481N	30.481	94.5448	1.896	4219	5476	5008	27.8	253	1912	0	13	44	91	112	128	94	142	55	36	39	9	763	142	125.026	455	269	-8.2	-5.9	-2.4	1.4	5.3	8.8	10.3	9.8	7.8	3.1	-3	-6.9	1.675	18.5	0.457147	0.0666291
G094482E30504N	30.5045	94.4819	0.135	4573	4948	4790	33	25	571	19	11	3	22	41	36	54	57	53	31	37	21	385	54	125.026	231	117	-14	-11.8	-8.2	-4.2	-0.1	3.7	5.4	4.9	2.9	-2.2	-8.7	-12.5	-3.73333	19.4	0.379647	0.0279205
G094432E30433N	30.433	94.4321	0.522	4829	5120	5004	13.9	30	990	0	19	20	52	70	103	35	55	23	36	19	4	436	103	125.026	252	165	-8	-5.7	-2	1.7	5.6	9.2	10.6	10.1	8.1	3.4	-2.7	-6.7	1.96667	18.6	0.479501	0.0399355
G094627E30387N	30.3873	94.6267	0.171	4740	4891	4824	16.2	17	497	0	13	44	91	112	128	94	142	55	36	39	9	763	142	125.026	455	269	-8.2	-5.9	-2.4	1.4	5.3	8.8	10.3	9.8	7.8	3.1	-3	-6.9	1.675	18.5	0.457147	0.0666291
G094629E30384N	30.3841	94.6292	0.17	4719	4899	4845	16.5	78	583	0	13	44	91	112	128	94	142	55	36	39	9	763	142	125.026	455	269	-8.2	-5.9	-2.4	1.4	5.3	8.8	10.3	9.8	7.8	3.1	-3	-6.9	1.675	18.5	0.457147	0.0666291
G094665E30366N	30.3659	94.6654	0.145	4281	4616	4489	28.8	98	617	0	13	44	91	112	128	94	142	55	36	39	9	763	142	125.026	455	269	-8.2	-5.9	-2.4	1.4	5.3	8.8	10.3	9.8	7.8	3.1	-3	-6.9	1.675	18.5	0.457147	0.0666291
G094793E30470N	30.4699	94.7928	0.484	4433	4879	4651	26.2	66	1003	0	9	14	113	147	200	88	67	100	92	21	4	855	200	125.026	547	287	-8.8	-6.7	-3.2	0.6	4.6	8.1	9.6	9.1	7.2	2.4	-3.7	-7.5	0.975	18.4	0.51889	0.084747
G094767E30495N	30.4947	94.7665	2.054	4064	5234	4829	28.7	37	1816	0	9	14	113	147	200	88	67	100	92	21	4	855	200	125.026	547	287	-8.8	-6.7	-3.2	0.6	4.6	8.1	9.6	9.1	7.2	2.4	-3.7	-7.5	0.975	18.4	0.51889	0.084747
G094782E30482N	30.4823	94.782	1.71	3620	5291	4644	31.3	69	2825	0	9	14	113	147	200	88	67	100	92	21	4	855	200	125.026	547	287	-8.8	-6.7	-3.2	0.6	4.6	8.1	9.6	9.1	7.2	2.4	-3.7	-7.5	0.975	18.4	0.51889	0.084747
G094755E30504N	30.5041	94.7547	1.421	4467	5482	4940	24.9	61	2042	0	4	0	16	64	79	22	21	134	7	7	0	354	134	125.026	263	84	-12.6	-10.5	-6.9	-3	1.1	4.8	6.5	6	4	-1	-7.4	-11.2	-2.51667	19.1	0.846435	0.0572375
G094736E30536N	30.5356	94.7359	0.319	4461	4850	4696	28.8	46	782	0	4	0	16	64	79	22	21	134	7	7	0	354	134	125.026	263	84	-12.6	-10.5	-6.9	-3	1.1	4.8	6.5	6	4	-1	-7.4	-11.2	-2.51667	19.1	0.846435	0.0572375
G094767E30568N	30.5678	94.7668	0.334	4715	5173	4977	28.9	239	833	0	4	0	16	64	79	22	21	134	7	7	0	354	134	125.026	263	84	-12.6	-10.5	-6.9	-3	1.1	4.8	6.5	6	4	-1	-7.4	-11.2	-2.51667	19.1	0.846435	0.0572375
G094771E30565N	30.5646	94.7714	0.26	4865	5228	5059	29	231	663	0	4	0	16	64	79	22	21	134	7	7	0	354	134	125.026	263	84	-12.6	-10.5	-6.9	-3	1.1	4.8	6.5	6	4	-1	-7.4	-11.2	-2.51667	19.1	0.846435	0.0572375
G094801E30530N	30.5295	94.8013	0.727	4575	5244	4983	25.1	241	1340	0	4	0	16	64	79	22	21	134	7	7	0	354	134	125.026	263	84	-12.6	-10.5	-6.9	-3	1.1	4.8	6.5	6	4	-1	-7.4	-11.2	-2.51667	19.1	0.846435	0.0572375
G095251E30209N	30.209	95.2513	0.379	4559	4879	4747	19.8	137	934	4	2	1	64	56	55	40	55	42	25	2	0	346	64	74.034	217	127	-7.7	-5.8	-2.4	1.2	5.2	8.6	10.1	9.6	7.7	3.1	-2.8	-6.5	1.69167	17.8	0.517938	0.0342324
G095256E30212N	30.2118	95.2561	0.395	4667	4865	4765	13.4	173	982	4	2	1	64	56	55	40	55	42	25	2	0	346	64	74.034	217	127	-7.7	-5.8	-2.4	1.2	5.2	8.6	10.1	9.6	7.7	3.1	-2.8	-6.5	1.69167	17.8	0.517938	0.0342324
G095003E30262N	30.2621	95.0028	0.258	4360	5206	4756	41.8	88	1001	35	36	49	122	102	75	126	94	47	51	27	6	770	120	74.034	393	350	-7.2	-5.2	-1.8	1.9	5.8	9.2	10.6	10.2	8.3	3.7	-2.2	-5.9	2.28333	17.8	0.399806	0.0588062
G095216E30137N	30.1375	95.2161	0.066	4820	5153	5006	38.9	33	410	18	18	4	50	21	91	92	135	68	75	11	11	594	131	74.034	461	122	-3.7	-1.8	1.5	5.1	8.7	12	13.3	12.9	11.1	6.7	1.1	-2.6	5.35833	17	0.498531	0.0565669
G095018E30225N	30.2248	95.0176	0.088	4826	5043	4935	25.3	174	453	35	36	49	122	102	75	126	94	47	51	27	6	770	120	74.034	393	350	-7.2	-5.2	-1.8	1.9	5.8	9.2	10.6	10.2	8.3	3.7	-2.2	-5.9	2.28333	17.8	0.399806	0.0588062
G094893E29782N	29.7817	94.8934	0.608	4461	5059	4801	28	73	1298	24	0	9	107	41	101	146	123	32	29	0	0	612	146	145.109	431	181	-7	-5.2	-1.9	1.6	5.4	8.9	10.2	9.7	8	3.6	-2.1	-5.6	2.13333	17.2	0.596288	0.0697093
G094835E29795N	29.7948	94.8349	0.8	4776	5184	4977	18.6	120	1425	24	0	9	107	41	101	146	123	32	29	0	0	612	146	145.109	431	181	-7	-5.2	-1.9	1.6	5.4	8.9	10.2	9.7	8	3.6	-2.1	-5.6	2.13333	17.2	0.596288	0.0697093
G094826E29790N	29.79	94.8262	0.234	4779	5266	5097	27	137	895	2	0	13	39	63	100	194	242	47	24	0	0	724	242	145.109	607	117	-5.7	-3.8	-0.5	3	6.7	10.1	11.3	10.9	9.2	4.8	-0.8	-4.4	3.4	17	0.784105	0.108442
G094856E29797N	29.7966	94.8559	0.456	4680	5253	5072	26.5	147	1184	24	0	9	107	41	101	146	123	32	29	0	0	612	146	145.109	431	181	-7	-5.2	-1.9	1.6	5.4	8.9	10.2	9.7	8	3.6	-2.1	-5.6	2.13333	17.2	0.596288	0.0697093
G094865E29803N	29.8032	94.865	1.326	4366	5223	4664	15.3	189	2987	24	0	9	107	41	101	146	123	32	29	0	0	612	146	145.109	431	181	-7	-5.2	-1.9	1.6	5.4	8.9	10.2	9.7	8	3.6	-2.1	-5.6	2.13333	17.2	0.596288	0.0697093
G094874E29784N	29.7841	94.8736	0.302	4667	4998	4854	23.4	303	850	24	0	9	107	41	101	146	123	32	29	0	0	612	146	145.109	431	181	-7	-5.2	-1.9	1.6	5.4	8.9	10.2	9.7	8	3.6	-2.1	-5.6	2.13333	17.2	0.596288	0.0697093
G095007E29519N	29.5194	95.0074	0.889	4693	5101	4945	15.5	159	1479	95	15	106	197	161	48	134	136	111	223	81	103	1410	208	158.629	652	677	-10.2	-8.6	-5.4	-1.8	2.1	5.7	7.1	6.6	5	0.4	-5.4	-8.8	-1.10833	17.3	0.366398	0.098686
G095016E29519N	29.5193	95.016	0.309	4631	5003	4837	18.4	85	1098	95	15	106	197	161	48	134	136	111	223	81	103	1410	208	158.629	652	677	-10.2	-8.6	-5.4	-1.8	2.1	5.7	7.1	6.6	5	0.4	-5.4	-8.8	-1.10833	17.3	0.366398	0.098686
G094972E29515N	29.5145	94.9719	0.572	4736	4957	4852	15	156	937	7	16	45	21	20	118	169	95	53	15	0	7	566	169	145.109	450	116	-3.3	-1.5	1.7	5.1	8.6	11.9	13.1	12.7	11	6.8	1.5	-2	5.46667	16.4	0.646411	0.069889
G095009E29529N	29.5286	95.0087	0.646	4727	5102	4913	22.3	41	1039	95	15	106	197	161	48	134	136	111	223	81	103	1410	208	158.629	652	677	-10.2	-8.6	-5.4	-1.8	2.1	5.7	7.1	6.6	5	0.4	-5.4	-8.8	-1.10833	17.3	0.366398	0.098686
G094888E29790N	29.7903	94.888	0.379	4328	4999	4706	30.7	45	1169	24	0	9	107	41	101	146	123	32	29	0	0	612	146	145.109	431	181	-7	-5.2	-1.9	1.6	5.4	8.9	10.2	9.7	8	3.6	-2.1	-5.6	2.13333	17.2	0.596288	0.0697093
G094819E29804N	29.8039	94.8189	0.334	4385	4855	4585	24.3	315	1047	2	0	13	39	63	100	194	242	47	24	0	0	724	242	145.109	607	117	-5.7	-3.8	-0.5	3	6.7	10.1	11.3	10.9	9.2	4.8	-0.8	-4.4	3.4	17	0.784105	0.108442
G094956E29795N	29.7946	94.9564	1.021	3918	5797	5226	36.6	249	2641	24	0	9	107	41	101	146	123	32	29	0	0	612	146	145.109	431	181	-7	-5.2	-1.9	1.6	5.4	8.9	10.2	9.7	8	3.6	-2.1	-5.6	2.13333	17.2	0.596288	0.0697093
G094830E29803N	29.8035	94.8302	0.097	5059	5438	5274	39.4	38	474	2	0	13	39	63	100	194	242	47	24	0	0	724	242	145.109	607	117	-5.7	-3.8	-0.5	3	6.7	10.1	11.3	10.9	9.2	4.8	-0.8	-4.4	3.4	17	0.784105	0.108442
G094837E29808N	29.8076	94.8368	0.831	4596	5280	4863	25	348	1669	24	0	9	107	41	101	146	123	32	29	0	0	612	146	145.109	431	181	-7	-5.2	-1.9	1.6	5.4	8.9	10.2	9.7	8	3.6	-2.1	-5.6	2.13333	17.2	0.596288	0.0697093
G094963E29810N	29.8099	94.9632	0.461	5831	6775	6397	36.8	229	1295	24	0	9	107	41	101	146	123	32	29	0	0	612	146	145.109	431	181	-7	-5.2	-1.9	1.6	5.4	8.9	10.2	9.7	8	3.6	-2.1	-5.6	2.13333	17.2	0.596288	0.0697093
G094955E29814N	29.8136	94.9547	0.089	5954	6310	6139	48.2	250	372	24	0	9	107	41	101	146	123	32	29	0	0	612	146	145.109	431	181	-7	-5.2	-1.9	1.6	5.4	8.9	10.2	9.7	8	3.6	-2.1	-5.6	2.13333	17.2	0.596288	0.0697093
G094960E29814N	29.8145	94.9595	0.074	6493	6671	6602	36.1	254	340	24	0	9	107	41	101	146	123	32	29	0	0	612	146	145.109	431	181	-7	-5.2	-1.9	1.6	5.4	8.9	10.2	9.7	8	3.6	-2.1	-5.6	2.13333	17.2	0.596288	0.0697093
G094955E29805N	29.8052	94.9552	0.079	5603	6047	5883	45.2	248	506	24	0	9	107	41	101	146	123	32	29	0	0	612	146	145.109	431	181	-7	-5.2	-1.9	1.6	5.4	8.9	10.2	9.7	8	3.6	-2.1	-5.6	2.13333	17.2	0.596288	0.0697093
G094952E29809N	29.8089	94.9523	0.26	5412	6061	5703	47	251	580	24	0	9	107	41	101	146	123	32	29	0	0	612	146	145.109	431	181	-7	-5.2	-1.9	1.6	5.4	8.9	10.2	9.7	8	3.6	-2.1	-5.6	2.13333	17.2	0.596288	0.0697093
G094940E29821N	29.8206	94.9403	0.415	4427	5584	4994	41.2	230	1440	24	0	9	107	41	101	146	123	32	29	0	0	612	146	145.109	431	181	-7	-5.2	-1.9	1.6	5.4	8.9	10.2	9.7	8	3.6	-2.1	-5.6	2.13333	17.2	0.596288	0.0697093
G094948E29819N	29.8191	94.948	0.317	5373	5937	5670	49.3	251	542	24	0	9	107	41	101	146	123	32	29	0	0	612	146	145.109	431	181	-7	-5.2	-1.9	1.6	5.4	8.9	10.2	9.7	8	3.6	-2.1	-5.6	2.13333	17.2	0.596288	0.0697093
G094926E29818N	29.8181	94.9264	5.036	3617	6167	4790	31.1	210	6110	24	0	9	107	41	101	146	123	32	29	0	0	612	146	145.109	431	181	-7	-5.2	-1.9	1.6	5.4	8.9	10.2	9.7	8	3.6	-2.1	-5.6	2.13333	17.2	0.596288	0.0697093
G094900E29858N	29.8582	94.8997	21.898	3392	6573	4467	22.6	349	11656	0	0	7	5	28	32	36	63	172	29	12	0	384	172	145.109	332	40	-5.5	-3.5	-0.2	3.3	7	10.4	11.7	11.3	9.5	5.1	-0.6	-4.2	3.69167	17.2	0.916955	0.0672608
G094875E29816N	29.8161	94.8749	2.156	4916	6572	5823	35.8	146	2118	24	0	9	107	41	101	146	123	32	29	0	0	612	146	145.109	431	181	-7	-5.2	-1.9	1.6	5.4	8.9	10.2	9.7	8	3.6	-2.1	-5.6	2.13333	17.2	0.596288	0.0697093
G094882E29825N	29.8247	94.8824	4.602	4000	6574	5283	28.1	121	5185	24	0	9	107	41	101	146	123	32	29	0	0	612	146	145.109	431	181	-7	-5.2	-1.9	1.6	5.4	8.9	10.2	9.7	8	3.6	-2.1	-5.6	2.13333	17.2	0.596288	0.0697093
G094974E29885N	29.8848	94.9738	0.177	4257	4669	4485	33.6	125	626	0	0	7	5	28	32	36	63	172	29	12	0	384	172	145.109	332	40	-5.5	-3.5	-0.2	3.3	7	10.4	11.7	11.3	9.5	5.1	-0.6	-4.2	3.69167	17.2	0.916955	0.0672608
G094973E29890N	29.8905	94.9732	0.508	4235	5346	4545	26.9	88	1932	0	0	7	5	28	32	36	63	172	29	12	0	384	172	145.109	332	40	-5.5	-3.5	-0.2	3.3	7	10.4	11.7	11.3	9.5	5.1	-0.6	-4.2	3.69167	17.2	0.916955	0.0672608
G094972E29895N	29.8954	94.9724	1.329	4085	5350	4521	26.4	50	2504	0	0	7	5	28	32	36	63	172	29	12	0	384	172	145.109	332	40	-5.5	-3.5	-0.2	3.3	7	10.4	11.7	11.3	9.5	5.1	-0.6	-4.2	3.69167	17.2	0.916955	0.0672608
G094960E29925N	29.9245	94.9597	0.187	4558	5022	4808	30.1	45	761	0	0	7	5	28	32	36	63	172	29	12	0	384	172	145.109	332	40	-5.5	-3.5	-0.2	3.3	7	10.4	11.7	11.3	9.5	5.1	-0.6	-4.2	3.69167	17.2	0.916955	0.0672608
G094958E29919N	29.9195	94.9578	0.174	4853	5121	5036	20.8	59	616	0	0	7	5	28	32	36	63	172	29	12	0	384	172	145.109	332	40	-5.5	-3.5	-0.2	3.3	7	10.4	11.7	11.3	9.5	5.1	-0.6	-4.2	3.69167	17.2	0.916955	0.0672608
G094968E29919N	29.9194	94.9677	0.947	3830	5299	4497	26.5	78	3039	0	0	7	5	28	32	36	63	172	29	12	0	384	172	145.109	332	40	-5.5	-3.5	-0.2	3.3	7	10.4	11.7	11.3	9.5	5.1	-0.6	-4.2	3.69167	17.2	0.916955	0.0672608
G094964E29913N	29.9132	94.9641	1.209	4171	5519	4896	29.5	78	1503	0	0	7	5	28	32	36	63	172	29	12	0	384	172	145.109	332	40	-5.5	-3.5	-0.2	3.3	7	10.4	11.7	11.3	9.5	5.1	-0.6	-4.2	3.69167	17.2	0.916955	0.0672608
G094970E29909N	29.9091	94.9702	0.309	4214	4633	4407	28.2	103	540	0	0	7	5	28	32	36	63	172	29	12	0	384	172	145.109	332	40	-5.5	-3.5	-0.2	3.3	7	10.4	11.7	11.3	9.5	5.1	-0.6	-4.2	3.69167	17.2	0.916955	0.0672608
G094960E29900N	29.9003	94.9601	3.772	3759	6048	4977	28.5	79	4854	0	0	7	5	28	32	36	63	172	29	12	0	384	172	145.109	332	40	-5.5	-3.5	-0.2	3.3	7	10.4	11.7	11.3	9.5	5.1	-0.6	-4.2	3.69167	17.2	0.916955	0.0672608
G094915E29826N	29.8257	94.9151	0.423	4491	5058	4714	28.4	170	1099	24	0	9	107	41	101	146	123	32	29	0	0	612	146	145.109	431	181	-7	-5.2	-1.9	1.6	5.4	8.9	10.2	9.7	8	3.6	-2.1	-5.6	2.13333	17.2	0.596288	0.0697093
G094893E29802N	29.8016	94.8927	1.198	3926	4808	4307	17.9	105	3269	24	0	9	107	41	101	146	123	32	29	0	0	612	146	145.109	431	181	-7	-5.2	-1.9	1.6	5.4	8.9	10.2	9.7	8	3.6	-2.1	-5.6	2.13333	17.2	0.596288	0.0697093
G094892E29810N	29.8105	94.892	0.201	4416	4798	4622	36.3	142	532	24	0	9	107	41	101	146	123	32	29	0	0	612	146	145.109	431	181	-7	-5.2	-1.9	1.6	5.4	8.9	10.2	9.7	8	3.6	-2.1	-5.6	2.13333	17.2	0.596288	0.0697093
G094994E29809N	29.8089	94.9937	0.838	4451	5772	5382	27.6	148	2220	24	0	9	107	41	101	146	123	32	29	0	0	612	146	145.109	431	181	-7	-5.2	-1.9	1.6	5.4	8.9	10.2	9.7	8	3.6	-2.1	-5.6	2.13333	17.2	0.596288	0.0697093
G094995E29826N	29.8262	94.9955	0.055	5249	5546	5397	40.2	64	348	24	0	9	107	41	101	146	123	32	29	0	0	612	146	145.109	431	181	-7	-5.2	-1.9	1.6	5.4	8.9	10.2	9.7	8	3.6	-2.1	-5.6	2.13333	17.2	0.596288	0.0697093
G095014E29822N	29.8218	95.0142	5.033	3519	6088	4657	23.1	76	5538	2	0	0	34	67	134	241	172	69	73	18	10	820	241	158.629	689	113	-2.3	-0.4	2.8	6.2	9.7	12.9	14.1	13.7	12	7.8	2.5	-1	6.5	16.4	0.649303	0.101705
G095010E29840N	29.84	95.0102	5.152	3193	6268	4078	23	48	5342	24	15	96	110	146	292	190	332	208	90	25	21	1549	317	158.629	1112	412	1.2	3.2	6.6	9.9	13.1	16.1	17.3	17	15.1	11.1	5.9	2.3	9.9	16.1	0.489247	0.144765
G094995E29842N	29.8422	94.9949	0.271	3969	5006	4751	32.3	73	1551	0	0	7	5	28	32	36	63	172	29	12	0	384	172	145.109	332	40	-5.5	-3.5	-0.2	3.3	7	10.4	11.7	11.3	9.5	5.1	-0.6	-4.2	3.69167	17.2	0.916955	0.0672608
G094974E29662N	29.6617	94.9744	0.125	4957	5514	5289	36.1	245	773	7	16	45	21	20	118	169	95	53	15	0	7	566	169	145.109	450	116	-3.3	-1.5	1.7	5.1	8.6	11.9	13.1	12.7	11	6.8	1.5	-2	5.46667	16.4	0.646411	0.069889
G094978E29665N	29.6646	94.9782	0.139	5261	5603	5430	38.9	304	430	7	16	45	21	20	118	169	95	53	15	0	7	566	169	145.109	450	116	-3.3	-1.5	1.7	5.1	8.6	11.9	13.1	12.7	11	6.8	1.5	-2	5.46667	16.4	0.646411	0.069889
G094999E29703N	29.7035	94.9992	0.27	4609	5192	4991	25.1	359	1155	24	0	9	107	41	101	146	123	32	29	0	0	612	146	145.109	431	181	-7	-5.2	-1.9	1.6	5.4	8.9	10.2	9.7	8	3.6	-2.1	-5.6	2.13333	17.2	0.596288	0.0697093
G094988E29697N	29.697	94.9881	0.938	5002	5919	5536	29.5	18	1382	24	0	9	107	41	101	146	123	32	29	0	0	612	146	145.109	431	181	-7	-5.2	-1.9	1.6	5.4	8.9	10.2	9.7	8	3.6	-2.1	-5.6	2.13333	17.2	0.596288	0.0697093
G094987E29661N	29.6614	94.9872	0.49	5393	6179	6025	24.4	252	1352	7	16	45	21	20	118	169	95	53	15	0	7	566	169	145.109	450	116	-3.3	-1.5	1.7	5.1	8.6	11.9	13.1	12.7	11	6.8	1.5	-2	5.46667	16.4	0.646411	0.069889
G094965E29673N	29.6734	94.9648	1.26	3671	5911	4247	24.4	278	4982	24	0	9	107	41	101	146	123	32	29	0	0	612	146	145.109	431	181	-7	-5.2	-1.9	1.6	5.4	8.9	10.2	9.7	8	3.6	-2.1	-5.6	2.13333	17.2	0.596288	0.0697093
G095038E29571N	29.5712	95.0378	1.4	4343	5479	4923	29.6	26	2091	95	15	106	197	161	48	134	136	111	223	81	103	1410	208	158.629	652	677	-10.2	-8.6	-5.4	-1.8	2.1	5.7	7.1	6.6	5	0.4	-5.4	-8.8	-1.10833	17.3	0.366398	0.098686
G095025E29557N	29.5568	95.0246	1.459	4459	5555	5040	29.4	332	2446	95	15	106	197	161	48	134	136	111	223	81	103	1410	208	158.629	652	677	-10.2	-8.6	-5.4	-1.8	2.1	5.7	7.1	6.6	5	0.4	-5.4	-8.8	-1.10833	17.3	0.366398	0.098686
G095023E29584N	29.5839	95.0232	0.889	4837	5464	5110	23.8	275	1423	95	15	106	197	161	48	134	136	111	223	81	103	1410	208	158.629	652	677	-10.2	-8.6	-5.4	-1.8	2.1	5.7	7.1	6.6	5	0.4	-5.4	-8.8	-1.10833	17.3	0.366398	0.098686
G094995E29555N	29.5553	94.9954	0.26	4845	5474	5197	29.8	330	1167	7	16	45	21	20	118	169	95	53	15	0	7	566	169	145.109	450	116	-3.3	-1.5	1.7	5.1	8.6	11.9	13.1	12.7	11	6.8	1.5	-2	5.46667	16.4	0.646411	0.069889
G095010E29551N	29.5513	95.0103	0.101	5473	5713	5565	28.7	86	453	95	15	106	197	161	48	134	136	111	223	81	103	1410	208	158.629	652	677	-10.2	-8.6	-5.4	-1.8	2.1	5.7	7.1	6.6	5	0.4	-5.4	-8.8	-1.10833	17.3	0.366398	0.098686
G095003E29551N	29.5512	95.0028	0.119	5411	5690	5496	29.4	255	404	95	15	106	197	161	48	134	136	111	223	81	103	1410	208	158.629	652	677	-10.2	-8.6	-5.4	-1.8	2.1	5.7	7.1	6.6	5	0.4	-5.4	-8.8	-1.10833	17.3	0.366398	0.098686
G095006E29557N	29.5567	95.0061	0.898	4606	5679	5208	35.3	354	1514	95	15	106	197	161	48	134	136	111	223	81	103	1410	208	158.629	652	677	-10.2	-8.6	-5.4	-1.8	2.1	5.7	7.1	6.6	5	0.4	-5.4	-8.8	-1.10833	17.3	0.366398	0.098686
G095051E29557N	29.5571	95.0509	0.176	4785	4937	4870	23.9	208	340	95	15	106	197	161	48	134	136	111	223	81	103	1410	208	158.629	652	677	-10.2	-8.6	-5.4	-1.8	2.1	5.7	7.1	6.6	5	0.4	-5.4	-8.8	-1.10833	17.3	0.366398	0.098686
G095138E29653N	29.6535	95.1384	0.071	5713	6497	6135	53.3	166	584	95	15	106	197	161	48	134	136	111	223	81	103	1410	208	158.629	652	677	-10.2	-8.6	-5.4	-1.8	2.1	5.7	7.1	6.6	5	0.4	-5.4	-8.8	-1.10833	17.3	0.366398	0.098686
G095019E29641N	29.6406	95.0187	0.097	5529	6150	5853	49.7	199	578	95	15	106	197	161	48	134	136	111	223	81	103	1410	208	158.629	652	677	-10.2	-8.6	-5.4	-1.8	2.1	5.7	7.1	6.6	5	0.4	-5.4	-8.8	-1.10833	17.3	0.366398	0.098686
G095032E29623N	29.6226	95.032	9.485	3819	6931	4849	28.2	221	6769	95	15	106	197	161	48	134	136	111	223	81	103	1410	208	158.629	652	677	-10.2	-8.6	-5.4	-1.8	2.1	5.7	7.1	6.6	5	0.4	-5.4	-8.8	-1.10833	17.3	0.366398	0.098686
G095031E29677N	29.6767	95.0309	0.107	4755	5275	5020	43	319	702	2	0	0	34	67	134	241	172	69	73	18	10	820	241	158.629	689	113	-2.3	-0.4	2.8	6.2	9.7	12.9	14.1	13.7	12	7.8	2.5	-1	6.5	16.4	0.649303	0.101705
G095045E29666N	29.6665	95.0448	43.094	2816	7258	5650	29	10	9272	95	15	106	197	161	48	134	136	111	223	81	103	1410	208	158.629	652	677	-10.2	-8.6	-5.4	-1.8	2.1	5.7	7.1	6.6	5	0.4	-5.4	-8.8	-1.10833	17.3	0.366398	0.098686
G095154E29665N	29.6654	95.1536	1.306	4456	6904	6147	36.2	58	2312	95	15	106	197	161	48	134	136	111	223	81	103	1410	208	158.629	652	677	-10.2	-8.6	-5.4	-1.8	2.1	5.7	7.1	6.6	5	0.4	-5.4	-8.8	-1.10833	17.3	0.366398	0.098686
G095120E29665N	29.6647	95.1202	8.482	3046	6919	5003	28.1	350	8782	2	0	0	34	67	134	241	172	69	73	18	10	820	241	158.629	689	113	-2.3	-0.4	2.8	6.2	9.7	12.9	14.1	13.7	12	7.8	2.5	-1	6.5	16.4	0.649303	0.101705
G095120E29658N	29.6577	95.1201	0.551	6264	6682	6548	21	201	761	95	15	106	197	161	48	134	136	111	223	81	103	1410	208	158.629	652	677	-10.2	-8.6	-5.4	-1.8	2.1	5.7	7.1	6.6	5	0.4	-5.4	-8.8	-1.10833	17.3	0.366398	0.098686
G095029E29567N	29.5666	95.029	0.845	4763	5587	5009	25.4	312	1486	95	15	106	197	161	48	134	136	111	223	81	103	1410	208	158.629	652	677	-10.2	-8.6	-5.4	-1.8	2.1	5.7	7.1	6.6	5	0.4	-5.4	-8.8	-1.10833	17.3	0.366398	0.098686
G095130E29657N	29.6574	95.1297	0.433	6100	6840	6648	34.1	200	1061	95	15	106	197	161	48	134	136	111	223	81	103	1410	208	158.629	652	677	-10.2	-8.6	-5.4	-1.8	2.1	5.7	7.1	6.6	5	0.4	-5.4	-8.8	-1.10833	17.3	0.366398	0.098686
G095028E29606N	29.6063	95.0277	0.789	4838	5537	5195	34.9	317	946	95	15	106	197	161	48	134	136	111	223	81	103	1410	208	158.629	652	677	-10.2	-8.6	-5.4	-1.8	2.1	5.7	7.1	6.6	5	0.4	-5.4	-8.8	-1.10833	17.3	0.366398	0.098686
G095018E29598N	29.5982	95.0179	0.219	4941	5432	5215	36.8	310	590	95	15	106	197	161	48	134	136	111	223	81	103	1410	208	158.629	652	677	-10.2	-8.6	-5.4	-1.8	2.1	5.7	7.1	6.6	5	0.4	-5.4	-8.8	-1.10833	17.3	0.366398	0.098686
G094907E30057N	30.0574	94.9066	0.256	4640	4989	4787	30.7	212	580	3	0	64	29	213	98	63	90	79	24	1	0	664	213	125.026	354	309	-4	-1.9	1.5	5	8.6	11.9	13.2	12.8	10.9	6.6	0.9	-2.7	5.23333	17.2	0.640778	0.0812754
G094883E30049N	30.0492	94.8829	0.227	4703	4972	4781	21.9	266	660	3	0	64	29	213	98	63	90	79	24	1	0	664	213	125.026	354	309	-4	-1.9	1.5	5	8.6	11.9	13.2	12.8	10.9	6.6	0.9	-2.7	5.23333	17.2	0.640778	0.0812754
G094848E30075N	30.0751	94.8484	0.306	4741	5272	4971	31.7	259	888	3	0	64	29	213	98	63	90	79	24	1	0	664	213	125.026	354	309	-4	-1.9	1.5	5	8.6	11.9	13.2	12.8	10.9	6.6	0.9	-2.7	5.23333	17.2	0.640778	0.0812754
G094847E30083N	30.0831	94.8471	0.204	4313	5614	5015	37.2	295	1915	3	0	64	29	213	98	63	90	79	24	1	0	664	213	125.026	354	309	-4	-1.9	1.5	5	8.6	11.9	13.2	12.8	10.9	6.6	0.9	-2.7	5.23333	17.2	0.640778	0.0812754
G094843E30091N	30.0908	94.843	0.063	4385	4662	4503	32.3	276	409	3	0	64	29	213	98	63	90	79	24	1	0	664	213	125.026	354	309	-4	-1.9	1.5	5	8.6	11.9	13.2	12.8	10.9	6.6	0.9	-2.7	5.23333	17.2	0.640778	0.0812754
G094776E30081N	30.0806	94.7758	2.105	4303	5601	4845	26.7	40	3215	0	0	26	36	107	114	155	110	71	33	0	7	659	155	125.026	483	176	-7.2	-5.2	-1.7	1.9	5.7	9.2	10.6	10.1	8.3	3.7	-2.2	-5.9	2.275	17.8	0.567288	0.0714121
G094768E30112N	30.1116	94.7682	0.305	4265	5382	4481	33.7	20	1363	0	0	26	36	107	114	155	110	71	33	0	7	659	155	125.026	483	176	-7.2	-5.2	-1.7	1.9	5.7	9.2	10.6	10.1	8.3	3.7	-2.2	-5.9	2.275	17.8	0.567288	0.0714121
G094816E30140N	30.1397	94.8157	0.128	4616	5465	5095	40.2	315	1032	0	0	26	36	107	114	155	110	71	33	0	7	659	155	125.026	483	176	-7.2	-5.2	-1.7	1.9	5.7	9.2	10.6	10.1	8.3	3.7	-2.2	-5.9	2.275	17.8	0.567288	0.0714121
G094815E30134N	30.1342	94.8146	0.108	5098	5483	5369	42.1	277	391	0	0	26	36	107	114	155	110	71	33	0	7	659	155	125.026	483	176	-7.2	-5.2	-1.7	1.9	5.7	9.2	10.6	10.1	8.3	3.7	-2.2	-5.9	2.275	17.8	0.567288	0.0714121
G094793E30117N	30.117	94.7926	0.312	4813	5348	5243	34.4	301	713	0	0	26	36	107	114	155	110	71	33	0	7	659	155	125.026	483	176	-7.2	-5.2	-1.7	1.9	5.7	9.2	10.6	10.1	8.3	3.7	-2.2	-5.9	2.275	17.8	0.567288	0.0714121
G094730E30114N	30.1145	94.7303	0.863	4501	5736	4857	33.3	134	1579	0	0	26	36	107	114	155	110	71	33	0	7	659	155	125.026	483	176	-7.2	-5.2	-1.7	1.9	5.7	9.2	10.6	10.1	8.3	3.7	-2.2	-5.9	2.275	17.8	0.567288	0.0714121
G094721E30194N	30.1937	94.7212	0.27	3612	4343	3917	28.9	52	1328	3	38	14	41	70	48	69	31	48	15	11	0	388	70	125.026	211	166	-2.3	0	3.4	6.9	10.4	13.7	14.9	14.6	12.6	8.3	2.7	-1.1	7.00833	17.2	0.450216	0.0333684
G094811E30382N	30.3817	94.8111	0.288	4393	4915	4604	36.4	56	754	0	9	14	113	147	200	88	67	100	92	21	4	855	200	125.026	547	287	-8.8	-6.7	-3.2	0.6	4.6	8.1	9.6	9.1	7.2	2.4	-3.7	-7.5	0.975	18.4	0.51889	0.084747
G095150E30263N	30.2632	95.1495	0.923	4102	5366	4428	39.4	234	1429	35	36	49	122	102	75	126	94	47	51	27	6	770	120	74.034	393	350	-7.2	-5.2	-1.8	1.9	5.8	9.2	10.6	10.2	8.3	3.7	-2.2	-5.9	2.28333	17.8	0.399806	0.0588062
G095078E30282N	30.2815	95.0782	0.489	4415	5186	4898	35.4	227	1070	35	36	49	122	102	75	126	94	47	51	27	6	770	120	74.034	393	350	-7.2	-5.2	-1.8	1.9	5.8	9.2	10.6	10.2	8.3	3.7	-2.2	-5.9	2.28333	17.8	0.399806	0.0588062
G095088E30263N	30.2626	95.0879	0.303	3344	3788	3530	20.6	182	1153	35	36	49	122	102	75	126	94	47	51	27	6	770	120	74.034	393	350	-7.2	-5.2	-1.8	1.9	5.8	9.2	10.6	10.2	8.3	3.7	-2.2	-5.9	2.28333	17.8	0.399806	0.0588062
G095102E30263N	30.2628	95.1022	0.83	3439	4073	3674	19.1	203	2003	35	36	49	122	102	75	126	94	47	51	27	6	770	120	74.034	393	350	-7.2	-5.2	-1.8	1.9	5.8	9.2	10.6	10.2	8.3	3.7	-2.2	-5.9	2.28333	17.8	0.399806	0.0588062
G095084E30280N	30.2796	95.0842	0.142	4775	5201	5005	32.5	165	712	35	36	49	122	102	75	126	94	47	51	27	6	770	120	74.034	393	350	-7.2	-5.2	-1.8	1.9	5.8	9.2	10.6	10.2	8.3	3.7	-2.2	-5.9	2.28333	17.8	0.399806	0.0588062
G095077E30296N	30.2959	95.0768	6.923	3318	6187	4868	27.6	189	8005	35	36	49	122	102	75	126	94	47	51	27	6	770	120	74.034	393	350	-7.2	-5.2	-1.8	1.9	5.8	9.2	10.6	10.2	8.3	3.7	-2.2	-5.9	2.28333	17.8	0.399806	0.0588062
G094999E30504N	30.5037	94.9994	0.37	4929	5623	5171	29.6	299	1223	0	0	4	26	38	76	36	29	158	34	2	0	403	158	125.026	333	68	-12	-9.9	-6.4	-2.5	1.6	5.3	6.9	6.4	4.4	-0.6	-6.9	-10.7	-2.03333	18.9	0.798471	0.0614678
G095000E30496N	30.4956	94.9999	2.246	4518	5759	5151	27.5	278	2725	58	99	84	190	233	262	222	198	210	238	89	35	1918	227	125.026	1130	699	-11.7	-9.7	-6.3	-2.5	1.6	5.2	6.8	6.3	4.4	-0.5	-6.7	-10.4	-1.95833	18.5	0.368007	0.13483
G095001E30483N	30.4827	95.0014	0.234	4834	5272	5019	27.8	154	746	13	2	11	18	75	60	104	30	92	75	4	13	497	102	74.034	361	132	-11.7	-9.7	-6.3	-2.5	1.6	5.2	6.8	6.3	4.4	-0.5	-6.7	-10.4	-1.95833	18.5	0.520062	0.0493736
G095016E30493N	30.4928	95.0156	0.734	4638	5794	5172	34.7	147	1862	13	2	11	18	75	60	104	30	92	75	4	13	497	102	74.034	361	132	-11.7	-9.7	-6.3	-2.5	1.6	5.2	6.8	6.3	4.4	-0.5	-6.7	-10.4	-1.95833	18.5	0.520062	0.0493736
G095012E30509N	30.5093	95.0117	1.974	4229	5803	4919	23	327	4255	0	0	3	3	17	48	5	16	15	4	0	16	127	48	74.034	88	39	-14.4	-12.5	-9.1	-5.2	-1	2.8	4.5	4	2	-3	-9.4	-13.1	-4.53333	18.9	0.753267	0.0182741
G095026E30498N	30.4981	95.0263	0.251	4746	5316	5050	28.5	144	1094	13	2	11	18	75	60	104	30	92	75	4	13	497	102	74.034	361	132	-11.7	-9.7	-6.3	-2.5	1.6	5.2	6.8	6.3	4.4	-0.5	-6.7	-10.4	-1.95833	18.5	0.520062	0.0493736
G095022E30497N	30.4968	95.0225	0.396	4843	5542	5162	34.6	122	1023	13	2	11	18	75	60	104	30	92	75	4	13	497	102	74.034	361	132	-11.7	-9.7	-6.3	-2.5	1.6	5.2	6.8	6.3	4.4	-0.5	-6.7	-10.4	-1.95833	18.5	0.520062	0.0493736
G094452E30201N	30.2005	94.4516	0.557	4955	5729	5538	34.1	156	916	0	10	4	56	61	29	35	34	80	38	22	0	369	80	125.026	216	131	-9	-6.8	-3.2	0.5	4.4	8	9.4	8.9	7	2.3	-3.8	-7.6	0.841667	18.4	0.487689	0.0343758
G094444E30198N	30.1979	94.4437	0.135	5243	5449	5339	28.4	252	406	0	10	4	56	61	29	35	34	80	38	22	0	369	80	125.026	216	131	-9	-6.8	-3.2	0.5	4.4	8	9.4	8.9	7	2.3	-3.8	-7.6	0.841667	18.4	0.487689	0.0343758
G094441E30207N	30.2072	94.4412	0.155	5131	5582	5219	30.8	247	784	0	10	4	56	61	29	35	34	80	38	22	0	369	80	125.026	216	131	-9	-6.8	-3.2	0.5	4.4	8	9.4	8.9	7	2.3	-3.8	-7.6	0.841667	18.4	0.487689	0.0343758
G094448E30209N	30.2089	94.448	1.18	4560	5733	5336	34.8	338	1746	0	10	4	56	61	29	35	34	80	38	22	0	369	80	125.026	216	131	-9	-6.8	-3.2	0.5	4.4	8	9.4	8.9	7	2.3	-3.8	-7.6	0.841667	18.4	0.487689	0.0343758
G094369E30248N	30.2477	94.3689	0.07	5050	5460	5284	40.7	224	410	0	10	4	56	61	29	35	34	80	38	22	0	369	80	125.026	216	131	-9	-6.8	-3.2	0.5	4.4	8	9.4	8.9	7	2.3	-3.8	-7.6	0.841667	18.4	0.487689	0.0343758
G094496E30186N	30.1857	94.4956	0.54	4251	5342	4861	44.3	90	1260	0	10	4	56	61	29	35	34	80	38	22	0	369	80	125.026	216	131	-9	-6.8	-3.2	0.5	4.4	8	9.4	8.9	7	2.3	-3.8	-7.6	0.841667	18.4	0.487689	0.0343758
G094497E30181N	30.1815	94.4973	0.066	4606	4836	4669	37.8	85	320	0	10	4	56	61	29	35	34	80	38	22	0	369	80	125.026	216	131	-9	-6.8	-3.2	0.5	4.4	8	9.4	8.9	7	2.3	-3.8	-7.6	0.841667	18.4	0.487689	0.0343758
G094494E30176N	30.176	94.4944	0.169	4547	5068	4769	48.4	105	585	0	10	4	56	61	29	35	34	80	38	22	0	369	80	125.026	216	131	-9	-6.8	-3.2	0.5	4.4	8	9.4	8.9	7	2.3	-3.8	-7.6	0.841667	18.4	0.487689	0.0343758
G094483E30152N	30.1522	94.4826	0.58	4715	5439	5030	35.4	95	880	0	7	0	26	55	48	42	80	72	22	0	10	362	80	125.026	264	98	-8.9	-6.8	-3.3	0.4	4.3	7.9	9.3	8.8	6.9	2.3	-3.8	-7.5	0.8	18.2	0.546756	0.0378081
G094475E30139N	30.1388	94.4755	1.274	4525	5475	4971	33.3	117	1487	0	7	0	26	55	48	42	80	72	22	0	10	362	80	125.026	264	98	-8.9	-6.8	-3.3	0.4	4.3	7.9	9.3	8.8	6.9	2.3	-3.8	-7.5	0.8	18.2	0.546756	0.0378081
G094482E30183N	30.1833	94.4816	1.468	4367	5637	4831	35.7	268	2446	0	10	4	56	61	29	35	34	80	38	22	0	369	80	125.026	216	131	-9	-6.8	-3.2	0.5	4.4	8	9.4	8.9	7	2.3	-3.8	-7.6	0.841667	18.4	0.487689	0.0343758
G094479E30294N	30.2941	94.4787	1.558	4382	5148	4743	27.2	25	1522	0	10	4	56	61	29	35	34	80	38	22	0	369	80	125.026	216	131	-9	-6.8	-3.2	0.5	4.4	8	9.4	8.9	7	2.3	-3.8	-7.6	0.841667	18.4	0.487689	0.0343758
G094473E30285N	30.2854	94.4728	0.253	5125	5519	5382	30.9	49	573	0	10	4	56	61	29	35	34	80	38	22	0	369	80	125.026	216	131	-9	-6.8	-3.2	0.5	4.4	8	9.4	8.9	7	2.3	-3.8	-7.6	0.841667	18.4	0.487689	0.0343758
G094912E30067N	30.0674	94.912	0.071	5257	5477	5366	39.6	303	307	3	0	64	29	213	98	63	90	79	24	1	0	664	213	125.026	354	309	-4	-1.9	1.5	5	8.6	11.9	13.2	12.8	10.9	6.6	0.9	-2.7	5.23333	17.2	0.640778	0.0812754
G094859E30072N	30.072	94.8593	0.704	4407	5669	4927	35.2	166	1916	3	0	64	29	213	98	63	90	79	24	1	0	664	213	125.026	354	309	-4	-1.9	1.5	5	8.6	11.9	13.2	12.8	10.9	6.6	0.9	-2.7	5.23333	17.2	0.640778	0.0812754
G094868E30073N	30.0728	94.8684	0.211	5007	5581	5275	39.2	184	704	3	0	64	29	213	98	63	90	79	24	1	0	664	213	125.026	354	309	-4	-1.9	1.5	5	8.6	11.9	13.2	12.8	10.9	6.6	0.9	-2.7	5.23333	17.2	0.640778	0.0812754
G094891E30082N	30.0816	94.8906	14.566	3083	5603	4713	24	48	8698	3	0	64	29	213	98	63	90	79	24	1	0	664	213	125.026	354	309	-4	-1.9	1.5	5	8.6	11.9	13.2	12.8	10.9	6.6	0.9	-2.7	5.23333	17.2	0.640778	0.0812754
G094771E30094N	30.0941	94.7709	0.279	4560	5053	4721	35.2	88	805	0	0	26	36	107	114	155	110	71	33	0	7	659	155	125.026	483	176	-7.2	-5.2	-1.7	1.9	5.7	9.2	10.6	10.1	8.3	3.7	-2.2	-5.9	2.275	17.8	0.567288	0.0714121
G094768E30068N	30.0681	94.7682	0.257	4850	5553	5269	38.3	187	870	0	0	26	36	107	114	155	110	71	33	0	7	659	155	125.026	483	176	-7.2	-5.2	-1.7	1.9	5.7	9.2	10.6	10.1	8.3	3.7	-2.2	-5.9	2.275	17.8	0.567288	0.0714121
G094771E30063N	30.0627	94.7713	0.414	4762	5540	5244	35.9	212	992	0	0	26	36	107	114	155	110	71	33	0	7	659	155	125.026	483	176	-7.2	-5.2	-1.7	1.9	5.7	9.2	10.6	10.1	8.3	3.7	-2.2	-5.9	2.275	17.8	0.567288	0.0714121
G094784E30063N	30.063	94.7836	0.233	4642	5203	4810	34.9	76	787	0	0	26	36	107	114	155	110	71	33	0	7	659	155	125.026	483	176	-7.2	-5.2	-1.7	1.9	5.7	9.2	10.6	10.1	8.3	3.7	-2.2	-5.9	2.275	17.8	0.567288	0.0714121
G094761E30074N	30.0738	94.7613	0.144	4583	5565	5143	41.2	259	1140	0	0	26	36	107	114	155	110	71	33	0	7	659	155	125.026	483	176	-7.2	-5.2	-1.7	1.9	5.7	9.2	10.6	10.1	8.3	3.7	-2.2	-5.9	2.275	17.8	0.567288	0.0714121
G094764E30071N	30.0709	94.7639	0.218	4774	5603	5239	41.9	249	882	0	0	26	36	107	114	155	110	71	33	0	7	659	155	125.026	483	176	-7.2	-5.2	-1.7	1.9	5.7	9.2	10.6	10.1	8.3	3.7	-2.2	-5.9	2.275	17.8	0.567288	0.0714121
G094658E30152N	30.1519	94.6581	0.904	4582	5464	5020	40.8	56	1117	0	0	15	40	87	126	175	168	48	16	6	0	681	175	125.026	533	142	-7	-4.9	-1.4	2.2	6	9.5	10.8	10.4	8.5	3.9	-1.9	-5.7	2.53333	17.8	0.670324	0.0871997
G094750E30164N	30.1639	94.7498	0.428	4343	5848	5150	44.1	104	1635	0	0	26	36	107	114	155	110	71	33	0	7	659	155	125.026	483	176	-7.2	-5.2	-1.7	1.9	5.7	9.2	10.6	10.1	8.3	3.7	-2.2	-5.9	2.275	17.8	0.567288	0.0714121
G094540E30256N	30.2558	94.5401	0.11	5475	5763	5661	25.3	271	540	5	2	3	38	73	101	41	55	69	48	2	19	456	99	125.026	314	140	-6.1	-3.9	-0.3	3.3	7	10.5	11.8	11.4	9.5	4.9	-1	-4.8	3.525	17.9	0.502532	0.0437736
G094542E30264N	30.2638	94.5422	0.493	4771	5708	5365	26.6	352	1331	5	2	3	38	73	101	41	55	69	48	2	19	456	99	125.026	314	140	-6.1	-3.9	-0.3	3.3	7	10.5	11.8	11.4	9.5	4.9	-1	-4.8	3.525	17.9	0.502532	0.0437736
G094547E30255N	30.2549	94.5469	0.159	4950	5751	5454	36.9	139	968	5	2	3	38	73	101	41	55	69	48	2	19	456	99	125.026	314	140	-6.1	-3.9	-0.3	3.3	7	10.5	11.8	11.4	9.5	4.9	-1	-4.8	3.525	17.9	0.502532	0.0437736
G094554E30267N	30.2672	94.5542	3.783	4005	5736	4934	29.4	30	3340	5	2	3	38	73	101	41	55	69	48	2	19	456	99	125.026	314	140	-6.1	-3.9	-0.3	3.3	7	10.5	11.8	11.4	9.5	4.9	-1	-4.8	3.525	17.9	0.502532	0.0437736
G094409E30312N	30.3117	94.4086	0.091	4551	4827	4672	32	326	507	0	10	4	56	61	29	35	34	80	38	22	0	369	80	125.026	216	131	-9	-6.8	-3.2	0.5	4.4	8	9.4	8.9	7	2.3	-3.8	-7.6	0.841667	18.4	0.487689	0.0343758
G094459E30284N	30.284	94.4588	0.108	4680	4886	4775	26.6	340	415	0	10	4	56	61	29	35	34	80	38	22	0	369	80	125.026	216	131	-9	-6.8	-3.2	0.5	4.4	8	9.4	8.9	7	2.3	-3.8	-7.6	0.841667	18.4	0.487689	0.0343758
G094789E30074N	30.0736	94.789	0.258	4731	5126	4904	21.5	43	1033	0	0	26	36	107	114	155	110	71	33	0	7	659	155	125.026	483	176	-7.2	-5.2	-1.7	1.9	5.7	9.2	10.6	10.1	8.3	3.7	-2.2	-5.9	2.275	17.8	0.567288	0.0714121
G094782E30075N	30.0747	94.7823	1.357	4401	5534	4985	28.9	32	2179	0	0	26	36	107	114	155	110	71	33	0	7	659	155	125.026	483	176	-7.2	-5.2	-1.7	1.9	5.7	9.2	10.6	10.1	8.3	3.7	-2.2	-5.9	2.275	17.8	0.567288	0.0714121
G094762E30085N	30.0853	94.7624	0.139	5189	5434	5345	22.8	220	484	0	0	26	36	107	114	155	110	71	33	0	7	659	155	125.026	483	176	-7.2	-5.2	-1.7	1.9	5.7	9.2	10.6	10.1	8.3	3.7	-2.2	-5.9	2.275	17.8	0.567288	0.0714121
G094765E30089N	30.0891	94.7653	0.939	4488	5485	5120	32.1	75	1650	0	0	26	36	107	114	155	110	71	33	0	7	659	155	125.026	483	176	-7.2	-5.2	-1.7	1.9	5.7	9.2	10.6	10.1	8.3	3.7	-2.2	-5.9	2.275	17.8	0.567288	0.0714121
G094815E30138N	30.138	94.8145	0.058	4867	5388	5094	47.2	314	451	0	0	26	36	107	114	155	110	71	33	0	7	659	155	125.026	483	176	-7.2	-5.2	-1.7	1.9	5.7	9.2	10.6	10.1	8.3	3.7	-2.2	-5.9	2.275	17.8	0.567288	0.0714121
G094848E29820N	29.8199	94.8476	8.941	4107	6407	4638	19.6	298	9321	24	0	9	107	41	101	146	123	32	29	0	0	612	146	145.109	431	181	-7	-5.2	-1.9	1.6	5.4	8.9	10.2	9.7	8	3.6	-2.1	-5.6	2.13333	17.2	0.596288	0.0697093
G095073E30286N	30.286	95.0734	0.317	4637	5241	4878	36.7	208	737	35	36	49	122	102	75	126	94	47	51	27	6	770	120	74.034	393	350	-7.2	-5.2	-1.8	1.9	5.8	9.2	10.6	10.2	8.3	3.7	-2.2	-5.9	2.28333	17.8	0.399806	0.0588062
G094253E29920N	29.9195	94.2529	0.233	4868	5035	4969	19.1	321	895	3	2	4	37	82	38	66	94	39	5	8	0	378	94	145.109	242	128	-9.2	-7.1	-3.6	0	4	7.6	9	8.4	6.6	2	-4.1	-7.7	0.491667	18.2	0.611394	0.0441465
G094361E29926N	29.9264	94.3613	0.072	4856	5071	4975	31.9	346	280	0	0	12	32	19	18	70	40	31	20	0	0	242	70	145.109	179	63	-8.9	-6.9	-3.5	0.2	4.1	7.7	9.1	8.6	6.8	2.1	-3.8	-7.5	0.666667	18	0.594637	0.0274885
G094371E29927N	29.9267	94.3706	0.05	4964	5072	5030	23	68	270	0	0	12	32	19	18	70	40	31	20	0	0	242	70	145.109	179	63	-8.9	-6.9	-3.5	0.2	4.1	7.7	9.1	8.6	6.8	2.1	-3.8	-7.5	0.666667	18	0.594637	0.0274885
G094341E30001N	30.0011	94.3412	0.147	4766	4995	4870	29.2	70	456	0	7	0	26	55	48	42	80	72	22	0	10	362	80	125.026	264	98	-8.9	-6.8	-3.3	0.4	4.3	7.9	9.3	8.8	6.9	2.3	-3.8	-7.5	0.8	18.2	0.546756	0.0378081
G094332E30002N	30.0023	94.3316	0.057	4729	4876	4812	29.6	318	316	2	7	0	42	47	84	65	95	102	15	2	1	462	102	125.026	361	99	-10.5	-8.4	-4.8	-1.1	3	6.7	8.1	7.5	5.7	0.9	-5.3	-9	-0.6	18.6	0.587282	0.0518289
G094861E29869N	29.869	94.8614	1.854	3992	5515	4816	26.5	12	2858	0	0	7	5	28	32	36	63	172	29	12	0	384	172	145.109	332	40	-5.5	-3.5	-0.2	3.3	7	10.4	11.7	11.3	9.5	5.1	-0.6	-4.2	3.69167	17.2	0.916955	0.0672608
G094871E29871N	29.8706	94.8709	0.158	4623	4750	4683	11.1	35	546	0	0	7	5	28	32	36	63	172	29	12	0	384	172	145.109	332	40	-5.5	-3.5	-0.2	3.3	7	10.4	11.7	11.3	9.5	5.1	-0.6	-4.2	3.69167	17.2	0.916955	0.0672608
G094930E29918N	29.9179	94.9299	0.567	4467	5377	4898	32.7	355	1408	0	0	7	5	28	32	36	63	172	29	12	0	384	172	145.109	332	40	-5.5	-3.5	-0.2	3.3	7	10.4	11.7	11.3	9.5	5.1	-0.6	-4.2	3.69167	17.2	0.916955	0.0672608
G094919E29908N	29.9077	94.9186	0.527	4330	5507	5068	31.2	282	2273	0	0	7	5	28	32	36	63	172	29	12	0	384	172	145.109	332	40	-5.5	-3.5	-0.2	3.3	7	10.4	11.7	11.3	9.5	5.1	-0.6	-4.2	3.69167	17.2	0.916955	0.0672608
G094993E29528N	29.5276	94.9928	0.201	4879	5065	4976	21.5	9	605	7	16	45	21	20	118	169	95	53	15	0	7	566	169	145.109	450	116	-3.3	-1.5	1.7	5.1	8.6	11.9	13.1	12.7	11	6.8	1.5	-2	5.46667	16.4	0.646411	0.069889
G094998E29527N	29.5273	94.9981	0.522	4751	5117	4986	17.5	340	1399	7	16	45	21	20	118	169	95	53	15	0	7	566	169	145.109	450	116	-3.3	-1.5	1.7	5.1	8.6	11.9	13.1	12.7	11	6.8	1.5	-2	5.46667	16.4	0.646411	0.069889
G094985E29521N	29.5213	94.985	1.536	4562	5387	4853	16.8	123	2668	7	16	45	21	20	118	169	95	53	15	0	7	566	169	145.109	450	116	-3.3	-1.5	1.7	5.1	8.6	11.9	13.1	12.7	11	6.8	1.5	-2	5.46667	16.4	0.646411	0.069889
G095004E29538N	29.5384	95.0036	0.609	4802	5186	5027	20.9	56	941	95	15	106	197	161	48	134	136	111	223	81	103	1410	208	158.629	652	677	-10.2	-8.6	-5.4	-1.8	2.1	5.7	7.1	6.6	5	0.4	-5.4	-8.8	-1.10833	17.3	0.366398	0.098686
G095099E29674N	29.6743	95.0994	1.033	4637	5815	5128	37	300	1589	2	0	0	34	67	134	241	172	69	73	18	10	820	241	158.629	689	113	-2.3	-0.4	2.8	6.2	9.7	12.9	14.1	13.7	12	7.8	2.5	-1	6.5	16.4	0.649303	0.101705
G095103E29681N	29.6808	95.1033	0.1	5074	5343	5188	32.4	280	430	2	0	0	34	67	134	241	172	69	73	18	10	820	241	158.629	689	113	-2.3	-0.4	2.8	6.2	9.7	12.9	14.1	13.7	12	7.8	2.5	-1	6.5	16.4	0.649303	0.101705
G094974E29724N	29.7244	94.9738	0.162	4656	4886	4789	25.8	349	454	24	0	9	107	41	101	146	123	32	29	0	0	612	146	145.109	431	181	-7	-5.2	-1.9	1.6	5.4	8.9	10.2	9.7	8	3.6	-2.1	-5.6	2.13333	17.2	0.596288	0.0697093
G095120E29687N	29.6867	95.1201	0.476	4576	5247	4872	31.2	31	1266	2	0	0	34	67	134	241	172	69	73	18	10	820	241	158.629	689	113	-2.3	-0.4	2.8	6.2	9.7	12.9	14.1	13.7	12	7.8	2.5	-1	6.5	16.4	0.649303	0.101705
G094843E29863N	29.8627	94.8427	0.393	4494	5139	4867	23.6	307	1623	0	0	7	5	28	32	36	63	172	29	12	0	384	172	145.109	332	40	-5.5	-3.5	-0.2	3.3	7	10.4	11.7	11.3	9.5	5.1	-0.6	-4.2	3.69167	17.2	0.916955	0.0672608
G094841E29860N	29.8599	94.8412	0.111	4858	5119	4977	32.8	354	378	0	0	7	5	28	32	36	63	172	29	12	0	384	172	145.109	332	40	-5.5	-3.5	-0.2	3.3	7	10.4	11.7	11.3	9.5	5.1	-0.6	-4.2	3.69167	17.2	0.916955	0.0672608
G094844E29853N	29.8533	94.8442	0.325	4722	5576	5204	30.3	268	1478	0	0	7	5	28	32	36	63	172	29	12	0	384	172	145.109	332	40	-5.5	-3.5	-0.2	3.3	7	10.4	11.7	11.3	9.5	5.1	-0.6	-4.2	3.69167	17.2	0.916955	0.0672608
G094949E29918N	29.9184	94.9489	0.997	4148	5775	5087	31.6	341	2792	0	0	7	5	28	32	36	63	172	29	12	0	384	172	145.109	332	40	-5.5	-3.5	-0.2	3.3	7	10.4	11.7	11.3	9.5	5.1	-0.6	-4.2	3.69167	17.2	0.916955	0.0672608
G095005E29856N	29.8563	95.0054	0.192	3701	4311	3863	28.9	79	1033	24	15	96	110	146	292	190	332	208	90	25	21	1549	317	158.629	1112	412	1.2	3.2	6.6	9.9	13.1	16.1	17.3	17	15.1	11.1	5.9	2.3	9.9	16.1	0.489247	0.144765
G095000E29847N	29.8471	95.0002	0.27	4038	4785	4472	35.8	66	1229	24	15	96	110	146	292	190	332	208	90	25	21	1549	317	158.629	1112	412	1.2	3.2	6.6	9.9	13.1	16.1	17.3	17	15.1	11.1	5.9	2.3	9.9	16.1	0.489247	0.144765
G095017E29813N	29.8131	95.0168	0.308	4432	5077	4790	29	70	1216	2	0	0	34	67	134	241	172	69	73	18	10	820	241	158.629	689	113	-2.3	-0.4	2.8	6.2	9.7	12.9	14.1	13.7	12	7.8	2.5	-1	6.5	16.4	0.649303	0.101705
G095015E29809N	29.809	95.0147	0.583	4353	5276	4938	22.6	92	2173	2	0	0	34	67	134	241	172	69	73	18	10	820	241	158.629	689	113	-2.3	-0.4	2.8	6.2	9.7	12.9	14.1	13.7	12	7.8	2.5	-1	6.5	16.4	0.649303	0.101705
G095014E29803N	29.8029	95.0141	0.501	4480	5233	4854	24.2	100	1890	2	0	0	34	67	134	241	172	69	73	18	10	820	241	158.629	689	113	-2.3	-0.4	2.8	6.2	9.7	12.9	14.1	13.7	12	7.8	2.5	-1	6.5	16.4	0.649303	0.101705
G095006E29802N	29.8017	95.0064	0.118	4915	5223	5063	27.5	159	657	2	0	0	34	67	134	241	172	69	73	18	10	820	241	158.629	689	113	-2.3	-0.4	2.8	6.2	9.7	12.9	14.1	13.7	12	7.8	2.5	-1	6.5	16.4	0.649303	0.101705
G094884E29773N	29.7728	94.8844	0.494	4777	5235	5042	26.8	128	1030	24	0	9	107	41	101	146	123	32	29	0	0	612	146	145.109	431	181	-7	-5.2	-1.9	1.6	5.4	8.9	10.2	9.7	8	3.6	-2.1	-5.6	2.13333	17.2	0.596288	0.0697093
G094951E29886N	29.8856	94.9511	3.097	3566	5836	5108	28.1	110	4054	0	0	7	5	28	32	36	63	172	29	12	0	384	172	145.109	332	40	-5.5	-3.5	-0.2	3.3	7	10.4	11.7	11.3	9.5	5.1	-0.6	-4.2	3.69167	17.2	0.916955	0.0672608
G094941E29905N	29.9054	94.9414	1.912	3590	6062	5183	32.2	353	4068	0	0	7	5	28	32	36	63	172	29	12	0	384	172	145.109	332	40	-5.5	-3.5	-0.2	3.3	7	10.4	11.7	11.3	9.5	5.1	-0.6	-4.2	3.69167	17.2	0.916955	0.0672608
G094924E29917N	29.9171	94.9237	0.24	4682	5191	5002	23.8	356	1213	0	0	7	5	28	32	36	63	172	29	12	0	384	172	145.109	332	40	-5.5	-3.5	-0.2	3.3	7	10.4	11.7	11.3	9.5	5.1	-0.6	-4.2	3.69167	17.2	0.916955	0.0672608
G094934E29892N	29.8916	94.9336	0.133	4963	5383	5145	39.9	241	531	0	0	7	5	28	32	36	63	172	29	12	0	384	172	145.109	332	40	-5.5	-3.5	-0.2	3.3	7	10.4	11.7	11.3	9.5	5.1	-0.6	-4.2	3.69167	17.2	0.916955	0.0672608
G094967E29852N	29.8517	94.9666	0.065	4329	4512	4407	28.8	79	329	0	0	7	5	28	32	36	63	172	29	12	0	384	172	145.109	332	40	-5.5	-3.5	-0.2	3.3	7	10.4	11.7	11.3	9.5	5.1	-0.6	-4.2	3.69167	17.2	0.916955	0.0672608
G094981E29840N	29.8397	94.9813	0.218	4608	5326	4984	38.2	337	619	0	0	7	5	28	32	36	63	172	29	12	0	384	172	145.109	332	40	-5.5	-3.5	-0.2	3.3	7	10.4	11.7	11.3	9.5	5.1	-0.6	-4.2	3.69167	17.2	0.916955	0.0672608
G094972E29856N	29.8558	94.9723	18.462	2709	6762	4866	26.2	40	13518	0	0	7	5	28	32	36	63	172	29	12	0	384	172	145.109	332	40	-5.5	-3.5	-0.2	3.3	7	10.4	11.7	11.3	9.5	5.1	-0.6	-4.2	3.69167	17.2	0.916955	0.0672608
G094941E29884N	29.8836	94.941	0.376	4667	5970	5567	32.2	230	1801	0	0	7	5	28	32	36	63	172	29	12	0	384	172	145.109	332	40	-5.5	-3.5	-0.2	3.3	7	10.4	11.7	11.3	9.5	5.1	-0.6	-4.2	3.69167	17.2	0.916955	0.0672608
G094936E29901N	29.9008	94.9361	0.261	5734	6062	5953	25.7	209	818	0	0	7	5	28	32	36	63	172	29	12	0	384	172	145.109	332	40	-5.5	-3.5	-0.2	3.3	7	10.4	11.7	11.3	9.5	5.1	-0.6	-4.2	3.69167	17.2	0.916955	0.0672608
G094942E29891N	29.8909	94.9421	0.142	4830	5926	5690	36.4	267	1367	0	0	7	5	28	32	36	63	172	29	12	0	384	172	145.109	332	40	-5.5	-3.5	-0.2	3.3	7	10.4	11.7	11.3	9.5	5.1	-0.6	-4.2	3.69167	17.2	0.916955	0.0672608
G094940E29898N	29.8978	94.9403	0.154	5733	6031	5913	24.1	206	675	0	0	7	5	28	32	36	63	172	29	12	0	384	172	145.109	332	40	-5.5	-3.5	-0.2	3.3	7	10.4	11.7	11.3	9.5	5.1	-0.6	-4.2	3.69167	17.2	0.916955	0.0672608
G094991E29773N	29.7726	94.9913	0.455	2671	3681	2931	27	152	1855	24	0	9	107	41	101	146	123	32	29	0	0	612	146	145.109	431	181	-7	-5.2	-1.9	1.6	5.4	8.9	10.2	9.7	8	3.6	-2.1	-5.6	2.13333	17.2	0.596288	0.0697093
G095012E29706N	29.7056	95.0119	0.193	4843	5001	4960	19.6	107	505	2	0	0	34	67	134	241	172	69	73	18	10	820	241	158.629	689	113	-2.3	-0.4	2.8	6.2	9.7	12.9	14.1	13.7	12	7.8	2.5	-1	6.5	16.4	0.649303	0.101705
G095149E29673N	29.6728	95.1495	0.083	5327	5968	5710	47.6	21	585	2	0	0	34	67	134	241	172	69	73	18	10	820	241	158.629	689	113	-2.3	-0.4	2.8	6.2	9.7	12.9	14.1	13.7	12	7.8	2.5	-1	6.5	16.4	0.649303	0.101705
G095169E29656N	29.6564	95.1687	0.181	4587	5073	4834	35.7	117	670	68	39	225	350	189	199	426	231	136	30	117	17	2027	409	158.629	1022	888	-0.4	1.4	4.5	7.8	11.2	14.2	15.4	15.1	13.4	9.4	4.2	0.8	8.08333	15.8	0.456158	0.176625
G094999E29548N	29.5483	94.9992	0.311	4861	5506	5266	25.2	268	1321	7	16	45	21	20	118	169	95	53	15	0	7	566	169	145.109	450	116	-3.3	-1.5	1.7	5.1	8.6	11.9	13.1	12.7	11	6.8	1.5	-2	5.46667	16.4	0.646411	0.069889
G095038E29550N	29.5497	95.038	0.057	4385	4549	4465	27.1	107	340	95	15	106	197	161	48	134	136	111	223	81	103	1410	208	158.629	652	677	-10.2	-8.6	-5.4	-1.8	2.1	5.7	7.1	6.6	5	0.4	-5.4	-8.8	-1.10833	17.3	0.366398	0.098686
G095039E29553N	29.5526	95.0386	0.137	4368	4770	4529	29.5	134	707	95	15	106	197	161	48	134	136	111	223	81	103	1410	208	158.629	652	677	-10.2	-8.6	-5.4	-1.8	2.1	5.7	7.1	6.6	5	0.4	-5.4	-8.8	-1.10833	17.3	0.366398	0.098686
G094964E29519N	29.5192	94.9642	0.139	4918	5167	5074	29.1	330	419	7	16	45	21	20	118	169	95	53	15	0	7	566	169	145.109	450	116	-3.3	-1.5	1.7	5.1	8.6	11.9	13.1	12.7	11	6.8	1.5	-2	5.46667	16.4	0.646411	0.069889
G094968E29524N	29.5242	94.9679	0.356	4846	5450	5207	32.6	329	1024	7	16	45	21	20	118	169	95	53	15	0	7	566	169	145.109	450	116	-3.3	-1.5	1.7	5.1	8.6	11.9	13.1	12.7	11	6.8	1.5	-2	5.46667	16.4	0.646411	0.069889
G094854E29867N	29.867	94.8536	0.321	4686	5463	5170	33.1	25	1138	0	0	7	5	28	32	36	63	172	29	12	0	384	172	145.109	332	40	-5.5	-3.5	-0.2	3.3	7	10.4	11.7	11.3	9.5	5.1	-0.6	-4.2	3.69167	17.2	0.916955	0.0672608
G094975E29528N	29.5279	94.9749	0.252	4695	5092	4835	27	351	757	7	16	45	21	20	118	169	95	53	15	0	7	566	169	145.109	450	116	-3.3	-1.5	1.7	5.1	8.6	11.9	13.1	12.7	11	6.8	1.5	-2	5.46667	16.4	0.646411	0.069889
G093979E28987N	28.9868	93.9789	0.366	4914	5267	5090	20.5	166	1014	0	3	5	18	39	20	57	52	35	4	0	0	233	57	145.109	168	65	-5.2	-3.4	-0.2	3.2	6.9	10.5	11.4	10.9	9.4	5.1	-0.4	-3.7	3.70833	16.6	0.625548	0.0278419
G093984E28988N	28.9882	93.9843	0.067	4953	5120	5066	23.6	131	380	0	3	5	18	39	20	57	52	35	4	0	0	233	57	145.109	168	65	-5.2	-3.4	-0.2	3.2	6.9	10.5	11.4	10.9	9.4	5.1	-0.4	-3.7	3.70833	16.6	0.625548	0.0278419
G094290E29169N	29.169	94.2901	0.553	4777	5256	5044	24.8	9	1056	0	4	18	38	23	58	63	72	59	12	3	0	350	72	145.109	264	83	-2.7	-0.9	2.4	5.7	9.1	12.4	13.5	13.1	11.5	7.4	2.1	-1.3	6.025	16.2	0.540349	0.0361265
G094750E29317N	29.3173	94.7502	0.098	5149	5381	5281	26.7	223	446	0	8	31	45	28	275	168	272	82	27	2	0	938	275	145.109	824	112	-4.1	-2.4	0.8	4.1	7.6	10.9	12.1	11.7	10.1	6	0.7	-2.7	4.56667	16.2	0.770594	0.138074
G094751E29315N	29.3146	94.7514	0.107	5101	5360	5217	25.7	243	514	0	8	31	45	28	275	168	272	82	27	2	0	938	275	145.109	824	112	-4.1	-2.4	0.8	4.1	7.6	10.9	12.1	11.7	10.1	6	0.7	-2.7	4.56667	16.2	0.770594	0.138074
G094694E29323N	29.3229	94.694	0.23	4809	5062	4930	22.6	39	548	0	8	31	45	28	275	168	272	82	27	2	0	938	275	145.109	824	112	-4.1	-2.4	0.8	4.1	7.6	10.9	12.1	11.7	10.1	6	0.7	-2.7	4.56667	16.2	0.770594	0.138074
G094955E29471N	29.471	94.9547	1.137	4245	5057	4646	26.8	45	1455	53	34	34	52	67	281	15	38	71	189	202	71	1107	266	145.109	594	311	-5.3	-3.6	-0.4	3	6.6	10	11.2	10.8	9.2	4.9	-0.5	-3.9	3.5	16.5	0.525263	0.111073
G094964E29439N	29.4395	94.9642	0.472	4486	4987	4711	24.7	128	1077	53	34	34	52	67	281	15	38	71	189	202	71	1107	266	145.109	594	311	-5.3	-3.6	-0.4	3	6.6	10	11.2	10.8	9.2	4.9	-0.5	-3.9	3.5	16.5	0.525263	0.111073
G094957E29437N	29.4365	94.9572	0.371	4465	5036	4746	33	144	972	53	34	34	52	67	281	15	38	71	189	202	71	1107	266	145.109	594	311	-5.3	-3.6	-0.4	3	6.6	10	11.2	10.8	9.2	4.9	-0.5	-3.9	3.5	16.5	0.525263	0.111073
G094918E29439N	29.4392	94.9177	0.158	4998	5217	5110	22.9	61	479	53	34	34	52	67	281	15	38	71	189	202	71	1107	266	145.109	594	311	-5.3	-3.6	-0.4	3	6.6	10	11.2	10.8	9.2	4.9	-0.5	-3.9	3.5	16.5	0.525263	0.111073
G094919E29430N	29.4296	94.9192	0.634	4412	5315	4949	32.7	116	1465	53	34	34	52	67	281	15	38	71	189	202	71	1107	266	145.109	594	311	-5.3	-3.6	-0.4	3	6.6	10	11.2	10.8	9.2	4.9	-0.5	-3.9	3.5	16.5	0.525263	0.111073
G094922E29350N	29.3503	94.9217	1.249	4412	5126	4694	24	109	1481	53	34	34	52	67	281	15	38	71	189	202	71	1107	266	145.109	594	311	-5.3	-3.6	-0.4	3	6.6	10	11.2	10.8	9.2	4.9	-0.5	-3.9	3.5	16.5	0.525263	0.111073
G094837E29355N	29.3554	94.8367	0.37	4522	5070	4797	27.5	177	838	53	34	34	52	67	281	15	38	71	189	202	71	1107	266	145.109	594	311	-5.3	-3.6	-0.4	3	6.6	10	11.2	10.8	9.2	4.9	-0.5	-3.9	3.5	16.5	0.525263	0.111073
G094743E29286N	29.2863	94.7428	0.234	4609	4987	4793	28	153	645	0	8	31	45	28	275	168	272	82	27	2	0	938	275	145.109	824	112	-4.1	-2.4	0.8	4.1	7.6	10.9	12.1	11.7	10.1	6	0.7	-2.7	4.56667	16.2	0.770594	0.138074
G094751E29293N	29.2929	94.7514	0.435	4605	5129	4892	27.8	166	974	0	8	31	45	28	275	168	272	82	27	2	0	938	275	145.109	824	112	-4.1	-2.4	0.8	4.1	7.6	10.9	12.1	11.7	10.1	6	0.7	-2.7	4.56667	16.2	0.770594	0.138074
G094757E29296N	29.2964	94.7568	0.422	4751	5219	5013	29	150	980	0	8	31	45	28	275	168	272	82	27	2	0	938	275	145.109	824	112	-4.1	-2.4	0.8	4.1	7.6	10.9	12.1	11.7	10.1	6	0.7	-2.7	4.56667	16.2	0.770594	0.138074
G094766E29307N	29.3074	94.7656	1.441	4122	5283	4741	36.4	89	1235	0	8	31	45	28	275	168	272	82	27	2	0	938	275	145.109	824	112	-4.1	-2.4	0.8	4.1	7.6	10.9	12.1	11.7	10.1	6	0.7	-2.7	4.56667	16.2	0.770594	0.138074
G094907E29409N	29.4094	94.9068	3.33	4173	5479	4920	26.3	72	2824	53	34	34	52	67	281	15	38	71	189	202	71	1107	266	145.109	594	311	-5.3	-3.6	-0.4	3	6.6	10	11.2	10.8	9.2	4.9	-0.5	-3.9	3.5	16.5	0.525263	0.111073
G094957E29458N	29.4575	94.9567	0.621	4538	5080	4798	26.4	86	1126	53	34	34	52	67	281	15	38	71	189	202	71	1107	266	145.109	594	311	-5.3	-3.6	-0.4	3	6.6	10	11.2	10.8	9.2	4.9	-0.5	-3.9	3.5	16.5	0.525263	0.111073
G094956E29464N	29.4642	94.9559	0.326	4580	5099	4855	24.9	39	1229	53	34	34	52	67	281	15	38	71	189	202	71	1107	266	145.109	594	311	-5.3	-3.6	-0.4	3	6.6	10	11.2	10.8	9.2	4.9	-0.5	-3.9	3.5	16.5	0.525263	0.111073
G094962E29446N	29.4458	94.9616	0.58	4284	5315	4722	28.3	53	1912	53	34	34	52	67	281	15	38	71	189	202	71	1107	266	145.109	594	311	-5.3	-3.6	-0.4	3	6.6	10	11.2	10.8	9.2	4.9	-0.5	-3.9	3.5	16.5	0.525263	0.111073
G094958E29450N	29.4501	94.958	1.002	4425	5254	4842	28.1	71	1487	53	34	34	52	67	281	15	38	71	189	202	71	1107	266	145.109	594	311	-5.3	-3.6	-0.4	3	6.6	10	11.2	10.8	9.2	4.9	-0.5	-3.9	3.5	16.5	0.525263	0.111073
G094927E29432N	29.4319	94.9272	0.451	4377	4737	4592	27.7	129	607	53	34	34	52	67	281	15	38	71	189	202	71	1107	266	145.109	594	311	-5.3	-3.6	-0.4	3	6.6	10	11.2	10.8	9.2	4.9	-0.5	-3.9	3.5	16.5	0.525263	0.111073
G094691E29319N	29.3189	94.6905	0.155	4757	5007	4925	24.4	278	548	0	8	31	45	28	275	168	272	82	27	2	0	938	275	145.109	824	112	-4.1	-2.4	0.8	4.1	7.6	10.9	12.1	11.7	10.1	6	0.7	-2.7	4.56667	16.2	0.770594	0.138074
G093996E29065N	29.0649	93.9959	0.116	5069	5229	5167	22.2	339	528	0	0	8	23	52	72	66	21	16	0	8	2	268	72	145.109	175	85	-5.4	-3.6	-0.3	3.1	6.9	10.4	11.4	10.9	9.4	5	-0.5	-3.9	3.61667	16.8	0.678919	0.0347565
G094030E29031N	29.0312	94.0297	0.639	4640	5067	4889	25.9	149	917	11	0	2	20	17	11	45	20	35	0	0	0	161	45	145.109	111	50	-6.7	-4.9	-1.7	1.8	5.6	9.2	10.2	9.8	8.2	3.8	-1.8	-5.2	2.35833	16.9	0.634121	0.0195021
G093969E28988N	28.9884	93.9692	0.707	4937	5242	5078	19	329	1237	0	3	5	18	39	20	57	52	35	4	0	0	233	57	145.109	168	65	-5.2	-3.4	-0.2	3.2	6.9	10.5	11.4	10.9	9.4	5.1	-0.4	-3.7	3.70833	16.6	0.625548	0.0278419
G094022E29049N	29.0489	94.0216	0.66	4891	5251	5037	13.3	30	1602	11	0	2	20	17	11	45	20	35	0	0	0	161	45	145.109	111	50	-6.7	-4.9	-1.7	1.8	5.6	9.2	10.2	9.8	8.2	3.8	-1.8	-5.2	2.35833	16.9	0.634121	0.0195021
G094010E29056N	29.0559	94.0103	0.13	5097	5194	5144	14.6	264	403	11	0	2	20	17	11	45	20	35	0	0	0	161	45	145.109	111	50	-6.7	-4.9	-1.7	1.8	5.6	9.2	10.2	9.8	8.2	3.8	-1.8	-5.2	2.35833	16.9	0.634121	0.0195021
G094008E29048N	29.0478	94.0085	0.28	5050	5360	5199	20.6	253	707	11	0	2	20	17	11	45	20	35	0	0	0	161	45	145.109	111	50	-6.7	-4.9	-1.7	1.8	5.6	9.2	10.2	9.8	8.2	3.8	-1.8	-5.2	2.35833	16.9	0.634121	0.0195021
G094030E29043N	29.0432	94.0302	2.005	4752	5165	4997	11	13	2345	11	0	2	20	17	11	45	20	35	0	0	0	161	45	145.109	111	50	-6.7	-4.9	-1.7	1.8	5.6	9.2	10.2	9.8	8.2	3.8	-1.8	-5.2	2.35833	16.9	0.634121	0.0195021
G094274E29170N	29.1704	94.274	0.098	4986	5165	5090	24.9	50	425	0	4	18	38	23	58	63	72	59	12	3	0	350	72	145.109	264	83	-2.7	-0.9	2.4	5.7	9.1	12.4	13.5	13.1	11.5	7.4	2.1	-1.3	6.025	16.2	0.540349	0.0361265
G094508E29230N	29.2296	94.508	0.251	4739	5004	4865	20.7	293	740	0	0	3	19	32	38	52	37	38	13	12	1	245	52	145.109	178	55	-5.3	-3.6	-0.4	3	6.6	10	11.2	10.8	9.2	4.9	-0.5	-3.8	3.50833	16.5	0.517752	0.024231
G094753E29311N	29.3106	94.7534	0.432	4956	5452	5195	23.9	247	1180	0	8	31	45	28	275	168	272	82	27	2	0	938	275	145.109	824	112	-4.1	-2.4	0.8	4.1	7.6	10.9	12.1	11.7	10.1	6	0.7	-2.7	4.56667	16.2	0.770594	0.138074
G094749E29349N	29.3492	94.7493	1.12	4433	5184	4810	26.3	357	1433	0	11	15	35	18	50	53	12	29	48	0	8	279	53	145.109	192	87	-3.2	-1.5	1.7	5.1	8.5	11.8	12.9	12.6	11	6.8	1.5	-1.9	5.44167	16.1	0.486202	0.0259122
G094895E29409N	29.4091	94.895	0.291	4977	5363	5159	25	315	736	53	34	34	52	67	281	15	38	71	189	202	71	1107	266	145.109	594	311	-5.3	-3.6	-0.4	3	6.6	10	11.2	10.8	9.2	4.9	-0.5	-3.9	3.5	16.5	0.525263	0.111073
G094895E29418N	29.4183	94.8948	0.116	5052	5383	5178	29.3	230	576	53	34	34	52	67	281	15	38	71	189	202	71	1107	266	145.109	594	311	-5.3	-3.6	-0.4	3	6.6	10	11.2	10.8	9.2	4.9	-0.5	-3.9	3.5	16.5	0.525263	0.111073
G094007E29063N	29.0633	94.0072	0.094	5183	5430	5378	30.9	352	326	11	0	2	20	17	11	45	20	35	0	0	0	161	45	145.109	111	50	-6.7	-4.9	-1.7	1.8	5.6	9.2	10.2	9.8	8.2	3.8	-1.8	-5.2	2.35833	16.9	0.634121	0.0195021
G094013E29064N	29.0639	94.013	0.232	5060	5413	5327	27.2	343	657	11	0	2	20	17	11	45	20	35	0	0	0	161	45	145.109	111	50	-6.7	-4.9	-1.7	1.8	5.6	9.2	10.2	9.8	8.2	3.8	-1.8	-5.2	2.35833	16.9	0.634121	0.0195021
G094027E29065N	29.0647	94.0272	0.144	4734	5058	4881	30.2	341	554	11	0	2	20	17	11	45	20	35	0	0	0	161	45	145.109	111	50	-6.7	-4.9	-1.7	1.8	5.6	9.2	10.2	9.8	8.2	3.8	-1.8	-5.2	2.35833	16.9	0.634121	0.0195021
G094019E29062N	29.0624	94.0187	0.209	4920	5463	5141	29.7	40	876	11	0	2	20	17	11	45	20	35	0	0	0	161	45	145.109	111	50	-6.7	-4.9	-1.7	1.8	5.6	9.2	10.2	9.8	8.2	3.8	-1.8	-5.2	2.35833	16.9	0.634121	0.0195021
G093972E28997N	28.9974	93.9721	0.075	5159	5351	5287	24	301	448	0	3	5	18	39	20	57	52	35	4	0	0	233	57	145.109	168	65	-5.2	-3.4	-0.2	3.2	6.9	10.5	11.4	10.9	9.4	5.1	-0.4	-3.7	3.70833	16.6	0.625548	0.0278419
G093982E28995N	28.995	93.9815	0.23	4792	5168	5046	28.9	22	594	0	3	5	18	39	20	57	52	35	4	0	0	233	57	145.109	168	65	-5.2	-3.4	-0.2	3.2	6.9	10.5	11.4	10.9	9.4	5.1	-0.4	-3.7	3.70833	16.6	0.625548	0.0278419
G093986E28995N	28.9948	93.9865	0.258	4800	5134	4994	28.7	6	602	0	3	5	18	39	20	57	52	35	4	0	0	233	57	145.109	168	65	-5.2	-3.4	-0.2	3.2	6.9	10.5	11.4	10.9	9.4	5.1	-0.4	-3.7	3.70833	16.6	0.625548	0.0278419
G093995E28992N	28.9922	93.9954	0.326	4824	5213	5004	24.4	75	805	0	3	5	18	39	20	57	52	35	4	0	0	233	57	145.109	168	65	-5.2	-3.4	-0.2	3.2	6.9	10.5	11.4	10.9	9.4	5.1	-0.4	-3.7	3.70833	16.6	0.625548	0.0278419
G094904E29455N	29.4549	94.9038	0.159	4895	5304	5086	31.3	356	688	53	34	34	52	67	281	15	38	71	189	202	71	1107	266	145.109	594	311	-5.3	-3.6	-0.4	3	6.6	10	11.2	10.8	9.2	4.9	-0.5	-3.9	3.5	16.5	0.525263	0.111073
G094940E29435N	29.4353	94.9396	0.374	4514	4817	4686	21.3	353	748	53	34	34	52	67	281	15	38	71	189	202	71	1107	266	145.109	594	311	-5.3	-3.6	-0.4	3	6.6	10	11.2	10.8	9.2	4.9	-0.5	-3.9	3.5	16.5	0.525263	0.111073
G094947E29440N	29.4402	94.9473	0.193	4635	4795	4733	17.3	288	578	53	34	34	52	67	281	15	38	71	189	202	71	1107	266	145.109	594	311	-5.3	-3.6	-0.4	3	6.6	10	11.2	10.8	9.2	4.9	-0.5	-3.9	3.5	16.5	0.525263	0.111073
G094950E29432N	29.4324	94.9501	0.467	4460	4792	4664	16.2	162	1343	53	34	34	52	67	281	15	38	71	189	202	71	1107	266	145.109	594	311	-5.3	-3.6	-0.4	3	6.6	10	11.2	10.8	9.2	4.9	-0.5	-3.9	3.5	16.5	0.525263	0.111073
G094927E29441N	29.4411	94.9267	0.561	4353	4895	4710	23.6	54	1125	53	34	34	52	67	281	15	38	71	189	202	71	1107	266	145.109	594	311	-5.3	-3.6	-0.4	3	6.6	10	11.2	10.8	9.2	4.9	-0.5	-3.9	3.5	16.5	0.525263	0.111073
G094892E29426N	29.4255	94.8916	0.608	4880	5444	5210	26.1	342	1046	53	34	34	52	67	281	15	38	71	189	202	71	1107	266	145.109	594	311	-5.3	-3.6	-0.4	3	6.6	10	11.2	10.8	9.2	4.9	-0.5	-3.9	3.5	16.5	0.525263	0.111073
G094900E29432N	29.432	94.9003	0.502	4590	5198	4771	30.7	335	978	53	34	34	52	67	281	15	38	71	189	202	71	1107	266	145.109	594	311	-5.3	-3.6	-0.4	3	6.6	10	11.2	10.8	9.2	4.9	-0.5	-3.9	3.5	16.5	0.525263	0.111073
G094910E29438N	29.4377	94.91	0.405	4884	5286	5072	26.6	292	885	53	34	34	52	67	281	15	38	71	189	202	71	1107	266	145.109	594	311	-5.3	-3.6	-0.4	3	6.6	10	11.2	10.8	9.2	4.9	-0.5	-3.9	3.5	16.5	0.525263	0.111073
G094902E29363N	29.3627	94.9018	2.402	4483	5632	5064	21.9	299	3078	53	34	34	52	67	281	15	38	71	189	202	71	1107	266	145.109	594	311	-5.3	-3.6	-0.4	3	6.6	10	11.2	10.8	9.2	4.9	-0.5	-3.9	3.5	16.5	0.525263	0.111073
G094917E29367N	29.3671	94.9171	1.375	4295	5667	4837	32.7	41	1978	53	34	34	52	67	281	15	38	71	189	202	71	1107	266	145.109	594	311	-5.3	-3.6	-0.4	3	6.6	10	11.2	10.8	9.2	4.9	-0.5	-3.9	3.5	16.5	0.525263	0.111073
G094924E29362N	29.3624	94.9235	0.756	4723	5507	5107	33.4	67	1061	53	34	34	52	67	281	15	38	71	189	202	71	1107	266	145.109	594	311	-5.3	-3.6	-0.4	3	6.6	10	11.2	10.8	9.2	4.9	-0.5	-3.9	3.5	16.5	0.525263	0.111073
G094824E29376N	29.376	94.8245	0.932	4551	5323	4998	32.1	79	1114	0	11	15	35	18	50	53	12	29	48	0	8	279	53	145.109	192	87	-3.2	-1.5	1.7	5.1	8.5	11.8	12.9	12.6	11	6.8	1.5	-1.9	5.44167	16.1	0.486202	0.0259122
G094843E29366N	29.3662	94.8429	0.25	4345	4774	4552	29.3	18	619	53	34	34	52	67	281	15	38	71	189	202	71	1107	266	145.109	594	311	-5.3	-3.6	-0.4	3	6.6	10	11.2	10.8	9.2	4.9	-0.5	-3.9	3.5	16.5	0.525263	0.111073
G094809E29383N	29.3825	94.8087	0.099	5055	5265	5172	29.7	11	351	0	11	15	35	18	50	53	12	29	48	0	8	279	53	145.109	192	87	-3.2	-1.5	1.7	5.1	8.5	11.8	12.9	12.6	11	6.8	1.5	-1.9	5.44167	16.1	0.486202	0.0259122
G094820E29387N	29.387	94.82	0.952	4328	5099	4650	29.1	356	1384	0	11	15	35	18	50	53	12	29	48	0	8	279	53	145.109	192	87	-3.2	-1.5	1.7	5.1	8.5	11.8	12.9	12.6	11	6.8	1.5	-1.9	5.44167	16.1	0.486202	0.0259122
G094760E29329N	29.3292	94.7602	1.839	4295	5198	4678	35.2	64	1174	0	8	31	45	28	275	168	272	82	27	2	0	938	275	145.109	824	112	-4.1	-2.4	0.8	4.1	7.6	10.9	12.1	11.7	10.1	6	0.7	-2.7	4.56667	16.2	0.770594	0.138074
G094743E29327N	29.327	94.7434	0.226	4915	5226	5104	26.4	292	614	0	8	31	45	28	275	168	272	82	27	2	0	938	275	145.109	824	112	-4.1	-2.4	0.8	4.1	7.6	10.9	12.1	11.7	10.1	6	0.7	-2.7	4.56667	16.2	0.770594	0.138074
G094733E29292N	29.2922	94.7326	0.65	4572	5032	4812	27.9	360	716	0	8	31	45	28	275	168	272	82	27	2	0	938	275	145.109	824	112	-4.1	-2.4	0.8	4.1	7.6	10.9	12.1	11.7	10.1	6	0.7	-2.7	4.56667	16.2	0.770594	0.138074
G094554E29234N	29.2339	94.5542	0.661	4351	4927	4676	27.7	328	1102	0	0	3	19	32	38	52	37	38	13	12	1	245	52	145.109	178	55	-5.3	-3.6	-0.4	3	6.6	10	11.2	10.8	9.2	4.9	-0.5	-3.8	3.50833	16.5	0.517752	0.024231
G094564E29232N	29.2317	94.5637	0.625	4523	4836	4659	18.4	97	1047	0	0	3	19	32	38	52	37	38	13	12	1	245	52	145.109	178	55	-5.3	-3.6	-0.4	3	6.6	10	11.2	10.8	9.2	4.9	-0.5	-3.8	3.50833	16.5	0.517752	0.024231
G094544E29225N	29.2249	94.5442	0.338	4570	4926	4789	19.5	265	902	0	0	3	19	32	38	52	37	38	13	12	1	245	52	145.109	178	55	-5.3	-3.6	-0.4	3	6.6	10	11.2	10.8	9.2	4.9	-0.5	-3.8	3.50833	16.5	0.517752	0.024231
G093456E31312N	31.3117	93.4557	0.446	5311	5541	5439	10.4	49	1331	0	3	11	44	20	61	137	32	54	13	0	0	375	137	125.026	297	78	-15.7	-13.2	-9.1	-4.8	-0.5	3.6	5.3	4.8	2.5	-3.1	-10.2	-14.4	-4.56667	21	0.740956	0.0530771
G093459E31301N	31.3008	93.4587	0.18	5394	5524	5451	13.2	153	570	0	3	11	44	20	61	137	32	54	13	0	0	375	137	125.026	297	78	-15.7	-13.2	-9.1	-4.8	-0.5	3.6	5.3	4.8	2.5	-3.1	-10.2	-14.4	-4.56667	21	0.740956	0.0530771
G093446E31283N	31.2827	93.4457	0.533	5226	5530	5359	15.5	7	986	0	3	11	44	20	61	137	32	54	13	0	0	375	137	125.026	297	78	-15.7	-13.2	-9.1	-4.8	-0.5	3.6	5.3	4.8	2.5	-3.1	-10.2	-14.4	-4.56667	21	0.740956	0.0530771
G093504E31385N	31.3846	93.5037	3.261	5049	5688	5470	10.7	15	3674	0	0	2	15	10	84	131	41	78	22	1	0	384	131	125.026	356	27	-13.8	-11.1	-6.9	-2.6	1.6	5.5	7.3	6.8	4.4	-1.1	-8.2	-12.6	-2.55833	21.1	0.797339	0.0584868
G093516E31392N	31.3922	93.5157	0.233	5230	5550	5432	19.7	21	979	0	0	2	15	10	84	131	41	78	22	1	0	384	131	125.026	356	27	-13.8	-11.1	-6.9	-2.6	1.6	5.5	7.3	6.8	4.4	-1.1	-8.2	-12.6	-2.55833	21.1	0.797339	0.0584868
G093526E31409N	31.409	93.5259	0.173	5241	5469	5346	17.7	14	864	0	0	2	15	10	84	131	41	78	22	1	0	384	131	125.026	356	27	-13.8	-11.1	-6.9	-2.6	1.6	5.5	7.3	6.8	4.4	-1.1	-8.2	-12.6	-2.55833	21.1	0.797339	0.0584868
G093494E31379N	31.3792	93.4945	0.24	5258	5644	5441	22.2	299	935	0	2	20	4	37	58	76	53	49	26	0	0	325	76	125.026	262	63	-14.3	-11.5	-7.4	-3.1	1.2	5.2	7	6.5	4	-1.5	-8.6	-13	-2.95833	21.3	0.570709	0.0354308
G093508E31370N	31.3696	93.5079	0.133	5372	5557	5457	19.4	90	545	0	0	2	15	10	84	131	41	78	22	1	0	384	131	125.026	356	27	-13.8	-11.1	-6.9	-2.6	1.6	5.5	7.3	6.8	4.4	-1.1	-8.2	-12.6	-2.55833	21.1	0.797339	0.0584868
G093511E31366N	31.3664	93.511	0.298	5325	5505	5420	17.3	38	631	0	0	2	15	10	84	131	41	78	22	1	0	384	131	125.026	356	27	-13.8	-11.1	-6.9	-2.6	1.6	5.5	7.3	6.8	4.4	-1.1	-8.2	-12.6	-2.55833	21.1	0.797339	0.0584868
G093528E31367N	31.3668	93.5281	0.435	5277	5543	5416	15.1	343	1023	0	0	2	15	10	84	131	41	78	22	1	0	384	131	125.026	356	27	-13.8	-11.1	-6.9	-2.6	1.6	5.5	7.3	6.8	4.4	-1.1	-8.2	-12.6	-2.55833	21.1	0.797339	0.0584868
G093521E31358N	31.3581	93.5215	0.423	5296	5564	5447	14.2	319	1039	0	0	2	15	10	84	131	41	78	22	1	0	384	131	125.026	356	27	-13.8	-11.1	-6.9	-2.6	1.6	5.5	7.3	6.8	4.4	-1.1	-8.2	-12.6	-2.55833	21.1	0.797339	0.0584868
G093527E31348N	31.3481	93.5267	0.16	5324	5516	5425	16.5	280	628	0	0	2	15	10	84	131	41	78	22	1	0	384	131	125.026	356	27	-13.8	-11.1	-6.9	-2.6	1.6	5.5	7.3	6.8	4.4	-1.1	-8.2	-12.6	-2.55833	21.1	0.797339	0.0584868
G093524E31331N	31.3311	93.5243	0.429	5344	5696	5479	14.5	252	1284	0	0	0	2	21	43	77	52	52	14	0	0	261	77	125.026	238	23	-15.6	-13.1	-9.1	-4.9	-0.5	3.5	5.3	4.7	2.4	-3.1	-10.1	-14.3	-4.56667	20.9	0.727665	0.036279
G093525E31341N	31.3408	93.5252	0.326	5261	5698	5505	22.1	322	984	0	0	2	15	10	84	131	41	78	22	1	0	384	131	125.026	356	27	-13.8	-11.1	-6.9	-2.6	1.6	5.5	7.3	6.8	4.4	-1.1	-8.2	-12.6	-2.55833	21.1	0.797339	0.0584868
G093534E31375N	31.3751	93.5343	0.124	5259	5420	5338	17.8	323	619	0	0	2	15	10	84	131	41	78	22	1	0	384	131	125.026	356	27	-13.8	-11.1	-6.9	-2.6	1.6	5.5	7.3	6.8	4.4	-1.1	-8.2	-12.6	-2.55833	21.1	0.797339	0.0584868
G093492E31375N	31.375	93.4916	0.276	5194	5591	5352	18.1	299	1182	0	2	20	4	37	58	76	53	49	26	0	0	325	76	125.026	262	63	-14.3	-11.5	-7.4	-3.1	1.2	5.2	7	6.5	4	-1.5	-8.6	-13	-2.95833	21.3	0.570709	0.0354308
G093492E31371N	31.371	93.4918	0.419	5234	5601	5419	15.7	293	1527	0	2	20	4	37	58	76	53	49	26	0	0	325	76	125.026	262	63	-14.3	-11.5	-7.4	-3.1	1.2	5.2	7	6.5	4	-1.5	-8.6	-13	-2.95833	21.3	0.570709	0.0354308
G093494E31368N	31.3675	93.4945	0.094	5434	5602	5553	21.9	241	370	0	2	20	4	37	58	76	53	49	26	0	0	325	76	125.026	262	63	-14.3	-11.5	-7.4	-3.1	1.2	5.2	7	6.5	4	-1.5	-8.6	-13	-2.95833	21.3	0.570709	0.0354308
G093534E31350N	31.3501	93.5342	0.174	5307	5611	5427	27.1	9	578	0	0	2	15	10	84	131	41	78	22	1	0	384	131	125.026	356	27	-13.8	-11.1	-6.9	-2.6	1.6	5.5	7.3	6.8	4.4	-1.1	-8.2	-12.6	-2.55833	21.1	0.797339	0.0584868
G093406E31259N	31.2587	93.4056	0.439	5247	5525	5351	16.4	42	855	0	3	11	44	20	61	137	32	54	13	0	0	375	137	125.026	297	78	-15.7	-13.2	-9.1	-4.8	-0.5	3.6	5.3	4.8	2.5	-3.1	-10.2	-14.4	-4.56667	21	0.740956	0.0530771
G093409E31250N	31.2495	93.4088	0.608	5232	5407	5315	11	20	988	0	3	11	44	20	61	137	32	54	13	0	0	375	137	125.026	297	78	-15.7	-13.2	-9.1	-4.8	-0.5	3.6	5.3	4.8	2.5	-3.1	-10.2	-14.4	-4.56667	21	0.740956	0.0530771
G093476E31236N	31.2363	93.4759	0.43	5304	5554	5441	15.4	77	931	0	3	11	44	20	61	137	32	54	13	0	0	375	137	125.026	297	78	-15.7	-13.2	-9.1	-4.8	-0.5	3.6	5.3	4.8	2.5	-3.1	-10.2	-14.4	-4.56667	21	0.740956	0.0530771
G093469E31242N	31.2417	93.4691	0.638	5275	5559	5410	13.8	349	1298	0	3	11	44	20	61	137	32	54	13	0	0	375	137	125.026	297	78	-15.7	-13.2	-9.1	-4.8	-0.5	3.6	5.3	4.8	2.5	-3.1	-10.2	-14.4	-4.56667	21	0.740956	0.0530771
G093527E31246N	31.2457	93.5267	0.482	5284	5624	5435	18.7	345	989	0	0	0	2	21	43	77	52	52	14	0	0	261	77	125.026	238	23	-15.6	-13.1	-9.1	-4.9	-0.5	3.5	5.3	4.7	2.4	-3.1	-10.1	-14.3	-4.56667	20.9	0.727665	0.036279
G093478E31246N	31.2464	93.4781	0.527	5280	5553	5402	14.8	69	1185	0	3	11	44	20	61	137	32	54	13	0	0	375	137	125.026	297	78	-15.7	-13.2	-9.1	-4.8	-0.5	3.6	5.3	4.8	2.5	-3.1	-10.2	-14.4	-4.56667	21	0.740956	0.0530771
G093439E31252N	31.2522	93.4386	0.055	5276	5420	5342	23.4	37	320	0	3	11	44	20	61	137	32	54	13	0	0	375	137	125.026	297	78	-15.7	-13.2	-9.1	-4.8	-0.5	3.6	5.3	4.8	2.5	-3.1	-10.2	-14.4	-4.56667	21	0.740956	0.0530771
G093436E31259N	31.2594	93.4364	0.208	5311	5512	5395	18.3	51	633	0	3	11	44	20	61	137	32	54	13	0	0	375	137	125.026	297	78	-15.7	-13.2	-9.1	-4.8	-0.5	3.6	5.3	4.8	2.5	-3.1	-10.2	-14.4	-4.56667	21	0.740956	0.0530771
G093436E31269N	31.269	93.4359	0.681	5291	5498	5393	11.9	82	1025	0	3	11	44	20	61	137	32	54	13	0	0	375	137	125.026	297	78	-15.7	-13.2	-9.1	-4.8	-0.5	3.6	5.3	4.8	2.5	-3.1	-10.2	-14.4	-4.56667	21	0.740956	0.0530771
G093532E31262N	31.2619	93.5321	0.153	5345	5573	5453	17.2	68	759	0	0	0	2	21	43	77	52	52	14	0	0	261	77	125.026	238	23	-15.6	-13.1	-9.1	-4.9	-0.5	3.5	5.3	4.7	2.4	-3.1	-10.1	-14.3	-4.56667	20.9	0.727665	0.036279
G093532E31275N	31.2747	93.5323	0.432	5292	5522	5425	16.5	296	952	0	0	0	2	21	43	77	52	52	14	0	0	261	77	125.026	238	23	-15.6	-13.1	-9.1	-4.9	-0.5	3.5	5.3	4.7	2.4	-3.1	-10.1	-14.3	-4.56667	20.9	0.727665	0.036279
G093530E31240N	31.2395	93.5301	0.073	5363	5516	5482	20.2	66	409	0	0	0	2	21	43	77	52	52	14	0	0	261	77	125.026	238	23	-15.6	-13.1	-9.1	-4.9	-0.5	3.5	5.3	4.7	2.4	-3.1	-10.1	-14.3	-4.56667	20.9	0.727665	0.036279
G093570E31240N	31.2401	93.5699	0.17	5395	5608	5510	18.3	32	689	0	0	0	2	21	43	77	52	52	14	0	0	261	77	125.026	238	23	-15.6	-13.1	-9.1	-4.9	-0.5	3.5	5.3	4.7	2.4	-3.1	-10.1	-14.3	-4.56667	20.9	0.727665	0.036279
G093570E31247N	31.2472	93.5697	0.094	5362	5550	5450	21.1	31	460	0	0	0	2	21	43	77	52	52	14	0	0	261	77	125.026	238	23	-15.6	-13.1	-9.1	-4.9	-0.5	3.5	5.3	4.7	2.4	-3.1	-10.1	-14.3	-4.56667	20.9	0.727665	0.036279
G093576E31233N	31.2333	93.5756	0.38	5278	5566	5420	23.7	356	867	0	0	0	2	21	43	77	52	52	14	0	0	261	77	125.026	238	23	-15.6	-13.1	-9.1	-4.9	-0.5	3.5	5.3	4.7	2.4	-3.1	-10.1	-14.3	-4.56667	20.9	0.727665	0.036279
G093583E31256N	31.2557	93.5827	0.326	5369	5632	5510	15.4	278	949	0	0	0	2	21	43	77	52	52	14	0	0	261	77	125.026	238	23	-15.6	-13.1	-9.1	-4.9	-0.5	3.5	5.3	4.7	2.4	-3.1	-10.1	-14.3	-4.56667	20.9	0.727665	0.036279
G093609E31255N	31.2555	93.6087	0.166	5407	5634	5539	17.1	124	736	0	0	0	2	21	43	77	52	52	14	0	0	261	77	125.026	238	23	-15.6	-13.1	-9.1	-4.9	-0.5	3.5	5.3	4.7	2.4	-3.1	-10.1	-14.3	-4.56667	20.9	0.727665	0.036279
G093529E31314N	31.3137	93.5294	0.085	5435	5568	5485	20.5	137	305	0	0	0	2	21	43	77	52	52	14	0	0	261	77	125.026	238	23	-15.6	-13.1	-9.1	-4.9	-0.5	3.5	5.3	4.7	2.4	-3.1	-10.1	-14.3	-4.56667	20.9	0.727665	0.036279
G093531E31320N	31.3198	93.5313	0.645	5227	5530	5416	13.7	329	1221	0	0	0	2	21	43	77	52	52	14	0	0	261	77	125.026	238	23	-15.6	-13.1	-9.1	-4.9	-0.5	3.5	5.3	4.7	2.4	-3.1	-10.1	-14.3	-4.56667	20.9	0.727665	0.036279
G093538E31322N	31.3225	93.5383	0.998	5257	5693	5462	14.6	99	1985	0	0	0	2	21	43	77	52	52	14	0	0	261	77	125.026	238	23	-15.6	-13.1	-9.1	-4.9	-0.5	3.5	5.3	4.7	2.4	-3.1	-10.1	-14.3	-4.56667	20.9	0.727665	0.036279
G093540E31330N	31.3296	93.5396	0.143	5472	5641	5552	24.2	101	429	0	0	0	2	21	43	77	52	52	14	0	0	261	77	125.026	238	23	-15.6	-13.1	-9.1	-4.9	-0.5	3.5	5.3	4.7	2.4	-3.1	-10.1	-14.3	-4.56667	20.9	0.727665	0.036279
G093535E31337N	31.3366	93.5351	1.021	5310	5680	5438	13.8	60	1433	0	0	2	15	10	84	131	41	78	22	1	0	384	131	125.026	356	27	-13.8	-11.1	-6.9	-2.6	1.6	5.5	7.3	6.8	4.4	-1.1	-8.2	-12.6	-2.55833	21.1	0.797339	0.0584868
G093533E31346N	31.3456	93.5332	0.193	5459	5632	5566	20.6	123	518	0	0	2	15	10	84	131	41	78	22	1	0	384	131	125.026	356	27	-13.8	-11.1	-6.9	-2.6	1.6	5.5	7.3	6.8	4.4	-1.1	-8.2	-12.6	-2.55833	21.1	0.797339	0.0584868
G093495E31330N	31.3303	93.4949	0.229	5217	5493	5326	20	359	819	0	3	11	44	20	61	137	32	54	13	0	0	375	137	125.026	297	78	-15.7	-13.2	-9.1	-4.8	-0.5	3.6	5.3	4.8	2.5	-3.1	-10.2	-14.4	-4.56667	21	0.740956	0.0530771
G093501E31311N	31.3112	93.5014	0.106	5337	5452	5392	15.7	12	448	0	0	0	2	21	43	77	52	52	14	0	0	261	77	125.026	238	23	-15.6	-13.1	-9.1	-4.9	-0.5	3.5	5.3	4.7	2.4	-3.1	-10.1	-14.3	-4.56667	20.9	0.727665	0.036279
G093511E31308N	31.3079	93.5112	0.222	5244	5456	5355	20.1	8	673	0	0	0	2	21	43	77	52	52	14	0	0	261	77	125.026	238	23	-15.6	-13.1	-9.1	-4.9	-0.5	3.5	5.3	4.7	2.4	-3.1	-10.1	-14.3	-4.56667	20.9	0.727665	0.036279
G093507E31273N	31.2734	93.5071	0.504	5302	5585	5402	13.6	62	1174	0	0	0	2	21	43	77	52	52	14	0	0	261	77	125.026	238	23	-15.6	-13.1	-9.1	-4.9	-0.5	3.5	5.3	4.7	2.4	-3.1	-10.1	-14.3	-4.56667	20.9	0.727665	0.036279
G093515E31298N	31.2983	93.5146	0.19	5300	5510	5400	18.6	299	612	0	0	0	2	21	43	77	52	52	14	0	0	261	77	125.026	238	23	-15.6	-13.1	-9.1	-4.9	-0.5	3.5	5.3	4.7	2.4	-3.1	-10.1	-14.3	-4.56667	20.9	0.727665	0.036279
G093496E31270N	31.2699	93.4963	0.128	5273	5499	5388	27.2	318	556	0	3	11	44	20	61	137	32	54	13	0	0	375	137	125.026	297	78	-15.7	-13.2	-9.1	-4.8	-0.5	3.6	5.3	4.8	2.5	-3.1	-10.2	-14.4	-4.56667	21	0.740956	0.0530771
G093483E31268N	31.2684	93.4826	0.079	5280	5409	5352	20.2	303	407	0	3	11	44	20	61	137	32	54	13	0	0	375	137	125.026	297	78	-15.7	-13.2	-9.1	-4.8	-0.5	3.6	5.3	4.8	2.5	-3.1	-10.2	-14.4	-4.56667	21	0.740956	0.0530771
G093475E31262N	31.262	93.4749	1.736	5166	5613	5416	12.4	349	1930	0	3	11	44	20	61	137	32	54	13	0	0	375	137	125.026	297	78	-15.7	-13.2	-9.1	-4.8	-0.5	3.6	5.3	4.8	2.5	-3.1	-10.2	-14.4	-4.56667	21	0.740956	0.0530771
G093459E31306N	31.3058	93.4595	0.162	5237	5540	5372	21.9	64	847	0	3	11	44	20	61	137	32	54	13	0	0	375	137	125.026	297	78	-15.7	-13.2	-9.1	-4.8	-0.5	3.6	5.3	4.8	2.5	-3.1	-10.2	-14.4	-4.56667	21	0.740956	0.0530771
G093462E31319N	31.3195	93.4623	0.091	5289	5478	5373	20.8	348	515	0	3	11	44	20	61	137	32	54	13	0	0	375	137	125.026	297	78	-15.7	-13.2	-9.1	-4.8	-0.5	3.6	5.3	4.8	2.5	-3.1	-10.2	-14.4	-4.56667	21	0.740956	0.0530771
G093556E31317N	31.3174	93.5555	0.538	5145	5588	5404	19.4	343	1476	0	0	0	2	21	43	77	52	52	14	0	0	261	77	125.026	238	23	-15.6	-13.1	-9.1	-4.9	-0.5	3.5	5.3	4.7	2.4	-3.1	-10.1	-14.3	-4.56667	20.9	0.727665	0.036279
G093562E31316N	31.3156	93.5615	0.737	5384	5672	5528	12.1	316	1611	0	0	0	2	21	43	77	52	52	14	0	0	261	77	125.026	238	23	-15.6	-13.1	-9.1	-4.9	-0.5	3.5	5.3	4.7	2.4	-3.1	-10.1	-14.3	-4.56667	20.9	0.727665	0.036279
G093557E31308N	31.3084	93.5566	0.184	5372	5590	5473	19.2	287	531	0	0	0	2	21	43	77	52	52	14	0	0	261	77	125.026	238	23	-15.6	-13.1	-9.1	-4.9	-0.5	3.5	5.3	4.7	2.4	-3.1	-10.1	-14.3	-4.56667	20.9	0.727665	0.036279
G093568E31327N	31.3273	93.5678	0.242	5273	5594	5434	19.8	31	1117	0	0	0	2	21	43	77	52	52	14	0	0	261	77	125.026	238	23	-15.6	-13.1	-9.1	-4.9	-0.5	3.5	5.3	4.7	2.4	-3.1	-10.1	-14.3	-4.56667	20.9	0.727665	0.036279
G093572E31304N	31.3042	93.572	1.01	5214	5637	5432	18.6	58	1552	0	0	0	2	21	43	77	52	52	14	0	0	261	77	125.026	238	23	-15.6	-13.1	-9.1	-4.9	-0.5	3.5	5.3	4.7	2.4	-3.1	-10.1	-14.3	-4.56667	20.9	0.727665	0.036279
G093570E31311N	31.3113	93.5699	0.161	5257	5561	5362	19.9	72	917	0	0	0	2	21	43	77	52	52	14	0	0	261	77	125.026	238	23	-15.6	-13.1	-9.1	-4.9	-0.5	3.5	5.3	4.7	2.4	-3.1	-10.1	-14.3	-4.56667	20.9	0.727665	0.036279
G093583E31352N	31.3523	93.5835	0.301	5244	5498	5391	14.8	1	955	0	0	2	15	10	84	131	41	78	22	1	0	384	131	125.026	356	27	-13.8	-11.1	-6.9	-2.6	1.6	5.5	7.3	6.8	4.4	-1.1	-8.2	-12.6	-2.55833	21.1	0.797339	0.0584868
G093589E31299N	31.2987	93.5888	0.638	5199	5579	5391	16.4	50	1487	0	0	0	2	21	43	77	52	52	14	0	0	261	77	125.026	238	23	-15.6	-13.1	-9.1	-4.9	-0.5	3.5	5.3	4.7	2.4	-3.1	-10.1	-14.3	-4.56667	20.9	0.727665	0.036279
G093595E31293N	31.2932	93.5949	0.748	5335	5661	5491	14.7	58	1242	0	0	0	2	21	43	77	52	52	14	0	0	261	77	125.026	238	23	-15.6	-13.1	-9.1	-4.9	-0.5	3.5	5.3	4.7	2.4	-3.1	-10.1	-14.3	-4.56667	20.9	0.727665	0.036279
G093602E31284N	31.2842	93.6021	0.263	5257	5543	5384	21.9	9	861	0	0	0	2	21	43	77	52	52	14	0	0	261	77	125.026	238	23	-15.6	-13.1	-9.1	-4.9	-0.5	3.5	5.3	4.7	2.4	-3.1	-10.1	-14.3	-4.56667	20.9	0.727665	0.036279
G093628E31289N	31.2885	93.628	0.369	5268	5493	5374	13.5	30	900	0	0	0	2	21	43	77	52	52	14	0	0	261	77	125.026	238	23	-15.6	-13.1	-9.1	-4.9	-0.5	3.5	5.3	4.7	2.4	-3.1	-10.1	-14.3	-4.56667	20.9	0.727665	0.036279
G093612E31279N	31.279	93.612	0.077	5431	5592	5517	23.1	181	360	0	0	0	2	21	43	77	52	52	14	0	0	261	77	125.026	238	23	-15.6	-13.1	-9.1	-4.9	-0.5	3.5	5.3	4.7	2.4	-3.1	-10.1	-14.3	-4.56667	20.9	0.727665	0.036279
G093613E31284N	31.2842	93.6131	0.455	5221	5648	5448	20.3	17	1192	0	0	0	2	21	43	77	52	52	14	0	0	261	77	125.026	238	23	-15.6	-13.1	-9.1	-4.9	-0.5	3.5	5.3	4.7	2.4	-3.1	-10.1	-14.3	-4.56667	20.9	0.727665	0.036279
G093605E31276N	31.2757	93.6047	0.451	5381	5695	5517	18.3	141	977	0	0	0	2	21	43	77	52	52	14	0	0	261	77	125.026	238	23	-15.6	-13.1	-9.1	-4.9	-0.5	3.5	5.3	4.7	2.4	-3.1	-10.1	-14.3	-4.56667	20.9	0.727665	0.036279
G093683E31279N	31.2786	93.6834	0.112	5345	5581	5435	25.6	43	494	0	0	0	9	22	222	74	54	57	25	0	1	464	222	125.026	432	32	-14.2	-11.6	-7.6	-3.4	0.8	4.7	6.5	6	3.7	-1.7	-8.7	-12.9	-3.2	20.7	1.03431	0.0916755
G093766E31343N	31.3427	93.7661	0.121	5367	5501	5425	17.2	3	432	0	0	0	10	9	94	116	48	30	2	0	0	309	116	125.026	290	19	-12.7	-9.9	-5.8	-1.5	2.6	6.4	8.2	7.7	5.3	-0.1	-7.1	-11.5	-1.53333	20.9	0.964228	0.0569143
G093587E31292N	31.292	93.5866	0.123	5342	5524	5424	20.5	241	506	0	0	0	2	21	43	77	52	52	14	0	0	261	77	125.026	238	23	-15.6	-13.1	-9.1	-4.9	-0.5	3.5	5.3	4.7	2.4	-3.1	-10.1	-14.3	-4.56667	20.9	0.727665	0.036279
G093601E31277N	31.2772	93.6006	0.168	5341	5629	5454	24.6	301	578	0	0	0	2	21	43	77	52	52	14	0	0	261	77	125.026	238	23	-15.6	-13.1	-9.1	-4.9	-0.5	3.5	5.3	4.7	2.4	-3.1	-10.1	-14.3	-4.56667	20.9	0.727665	0.036279
G093590E31265N	31.2648	93.5903	0.07	5322	5485	5428	20.9	319	425	0	0	0	2	21	43	77	52	52	14	0	0	261	77	125.026	238	23	-15.6	-13.1	-9.1	-4.9	-0.5	3.5	5.3	4.7	2.4	-3.1	-10.1	-14.3	-4.56667	20.9	0.727665	0.036279
G093589E31263N	31.2628	93.589	0.084	5349	5483	5447	15.1	300	407	0	0	0	2	21	43	77	52	52	14	0	0	261	77	125.026	238	23	-15.6	-13.1	-9.1	-4.9	-0.5	3.5	5.3	4.7	2.4	-3.1	-10.1	-14.3	-4.56667	20.9	0.727665	0.036279
G093596E31268N	31.268	93.5965	0.204	5319	5584	5428	23.3	336	662	0	0	0	2	21	43	77	52	52	14	0	0	261	77	125.026	238	23	-15.6	-13.1	-9.1	-4.9	-0.5	3.5	5.3	4.7	2.4	-3.1	-10.1	-14.3	-4.56667	20.9	0.727665	0.036279
G093583E31261N	31.2608	93.5828	0.413	5259	5541	5383	20.2	349	761	0	0	0	2	21	43	77	52	52	14	0	0	261	77	125.026	238	23	-15.6	-13.1	-9.1	-4.9	-0.5	3.5	5.3	4.7	2.4	-3.1	-10.1	-14.3	-4.56667	20.9	0.727665	0.036279
G093588E31254N	31.254	93.5875	0.124	5395	5643	5534	21.4	75	637	0	0	0	2	21	43	77	52	52	14	0	0	261	77	125.026	238	23	-15.6	-13.1	-9.1	-4.9	-0.5	3.5	5.3	4.7	2.4	-3.1	-10.1	-14.3	-4.56667	20.9	0.727665	0.036279
G093611E31236N	31.2362	93.6111	0.077	5290	5477	5382	24.2	351	456	0	0	0	2	21	43	77	52	52	14	0	0	261	77	125.026	238	23	-15.6	-13.1	-9.1	-4.9	-0.5	3.5	5.3	4.7	2.4	-3.1	-10.1	-14.3	-4.56667	20.9	0.727665	0.036279
G093604E31263N	31.2633	93.604	0.686	5308	5643	5493	22.5	54	1033	0	0	0	2	21	43	77	52	52	14	0	0	261	77	125.026	238	23	-15.6	-13.1	-9.1	-4.9	-0.5	3.5	5.3	4.7	2.4	-3.1	-10.1	-14.3	-4.56667	20.9	0.727665	0.036279
G093620E31254N	31.254	93.6201	0.417	5260	5578	5415	23.1	359	827	0	0	0	2	21	43	77	52	52	14	0	0	261	77	125.026	238	23	-15.6	-13.1	-9.1	-4.9	-0.5	3.5	5.3	4.7	2.4	-3.1	-10.1	-14.3	-4.56667	20.9	0.727665	0.036279
G093629E31256N	31.2555	93.6289	0.12	5291	5587	5401	25.8	354	646	0	0	0	2	21	43	77	52	52	14	0	0	261	77	125.026	238	23	-15.6	-13.1	-9.1	-4.9	-0.5	3.5	5.3	4.7	2.4	-3.1	-10.1	-14.3	-4.56667	20.9	0.727665	0.036279
G093648E31247N	31.2474	93.6477	0.106	5282	5531	5412	28	320	480	0	0	0	2	21	43	77	52	52	14	0	0	261	77	125.026	238	23	-15.6	-13.1	-9.1	-4.9	-0.5	3.5	5.3	4.7	2.4	-3.1	-10.1	-14.3	-4.56667	20.9	0.727665	0.036279
G093652E31248N	31.2478	93.6522	0.086	5251	5503	5373	32	35	430	0	0	0	2	21	43	77	52	52	14	0	0	261	77	125.026	238	23	-15.6	-13.1	-9.1	-4.9	-0.5	3.5	5.3	4.7	2.4	-3.1	-10.1	-14.3	-4.56667	20.9	0.727665	0.036279
G093522E31297N	31.2973	93.5216	0.348	5280	5522	5366	18.5	44	816	0	0	0	2	21	43	77	52	52	14	0	0	261	77	125.026	238	23	-15.6	-13.1	-9.1	-4.9	-0.5	3.5	5.3	4.7	2.4	-3.1	-10.1	-14.3	-4.56667	20.9	0.727665	0.036279
G093519E31293N	31.2933	93.5191	0.415	5363	5615	5502	14.1	78	1138	0	0	0	2	21	43	77	52	52	14	0	0	261	77	125.026	238	23	-15.6	-13.1	-9.1	-4.9	-0.5	3.5	5.3	4.7	2.4	-3.1	-10.1	-14.3	-4.56667	20.9	0.727665	0.036279
G093520E31287N	31.2871	93.5197	0.114	5378	5530	5459	21	89	414	0	0	0	2	21	43	77	52	52	14	0	0	261	77	125.026	238	23	-15.6	-13.1	-9.1	-4.9	-0.5	3.5	5.3	4.7	2.4	-3.1	-10.1	-14.3	-4.56667	20.9	0.727665	0.036279
G093515E31288N	31.2879	93.5146	0.119	5388	5613	5518	20.1	185	586	0	0	0	2	21	43	77	52	52	14	0	0	261	77	125.026	238	23	-15.6	-13.1	-9.1	-4.9	-0.5	3.5	5.3	4.7	2.4	-3.1	-10.1	-14.3	-4.56667	20.9	0.727665	0.036279
G093508E31284N	31.2839	93.5076	0.195	5345	5576	5503	19.2	113	709	0	0	0	2	21	43	77	52	52	14	0	0	261	77	125.026	238	23	-15.6	-13.1	-9.1	-4.9	-0.5	3.5	5.3	4.7	2.4	-3.1	-10.1	-14.3	-4.56667	20.9	0.727665	0.036279
G093509E31290N	31.2901	93.5088	0.185	5289	5582	5424	21.9	274	811	0	0	0	2	21	43	77	52	52	14	0	0	261	77	125.026	238	23	-15.6	-13.1	-9.1	-4.9	-0.5	3.5	5.3	4.7	2.4	-3.1	-10.1	-14.3	-4.56667	20.9	0.727665	0.036279
G093503E31305N	31.3048	93.5031	0.143	5430	5566	5514	16.6	212	445	0	0	0	2	21	43	77	52	52	14	0	0	261	77	125.026	238	23	-15.6	-13.1	-9.1	-4.9	-0.5	3.5	5.3	4.7	2.4	-3.1	-10.1	-14.3	-4.56667	20.9	0.727665	0.036279
G093498E31284N	31.2838	93.4979	0.1	5335	5660	5480	28.4	296	637	0	3	11	44	20	61	137	32	54	13	0	0	375	137	125.026	297	78	-15.7	-13.2	-9.1	-4.8	-0.5	3.6	5.3	4.8	2.5	-3.1	-10.2	-14.4	-4.56667	21	0.740956	0.0530771
G093438E31280N	31.2803	93.4376	0.512	5155	5590	5401	26.6	346	1061	0	3	11	44	20	61	137	32	54	13	0	0	375	137	125.026	297	78	-15.7	-13.2	-9.1	-4.8	-0.5	3.6	5.3	4.8	2.5	-3.1	-10.2	-14.4	-4.56667	21	0.740956	0.0530771
G093437E31299N	31.2993	93.4368	0.088	5417	5565	5483	19.7	89	412	0	3	11	44	20	61	137	32	54	13	0	0	375	137	125.026	297	78	-15.7	-13.2	-9.1	-4.8	-0.5	3.6	5.3	4.8	2.5	-3.1	-10.2	-14.4	-4.56667	21	0.740956	0.0530771
G093432E31302N	31.3023	93.4324	0.183	5290	5564	5461	22.9	1	610	0	3	11	44	20	61	137	32	54	13	0	0	375	137	125.026	297	78	-15.7	-13.2	-9.1	-4.8	-0.5	3.6	5.3	4.8	2.5	-3.1	-10.2	-14.4	-4.56667	21	0.740956	0.0530771
G093415E31244N	31.2437	93.4145	0.188	5282	5449	5362	17	47	693	0	3	11	44	20	61	137	32	54	13	0	0	375	137	125.026	297	78	-15.7	-13.2	-9.1	-4.8	-0.5	3.6	5.3	4.8	2.5	-3.1	-10.2	-14.4	-4.56667	21	0.740956	0.0530771
G093414E31215N	31.2147	93.414	0.314	5260	5575	5377	14.9	66	1188	0	3	11	44	20	61	137	32	54	13	0	0	375	137	125.026	297	78	-15.7	-13.2	-9.1	-4.8	-0.5	3.6	5.3	4.8	2.5	-3.1	-10.2	-14.4	-4.56667	21	0.740956	0.0530771
G093415E31205N	31.2051	93.4148	0.515	5264	5626	5417	19.2	51	1338	0	3	11	44	20	61	137	32	54	13	0	0	375	137	125.026	297	78	-15.7	-13.2	-9.1	-4.8	-0.5	3.6	5.3	4.8	2.5	-3.1	-10.2	-14.4	-4.56667	21	0.740956	0.0530771
G093425E31200N	31.1998	93.4247	0.224	5254	5558	5379	25	6	663	0	3	11	44	20	61	137	32	54	13	0	0	375	137	125.026	297	78	-15.7	-13.2	-9.1	-4.8	-0.5	3.6	5.3	4.8	2.5	-3.1	-10.2	-14.4	-4.56667	21	0.740956	0.0530771
G093411E31201N	31.2012	93.4113	0.179	5294	5532	5417	20.7	273	637	0	3	11	44	20	61	137	32	54	13	0	0	375	137	125.026	297	78	-15.7	-13.2	-9.1	-4.8	-0.5	3.6	5.3	4.8	2.5	-3.1	-10.2	-14.4	-4.56667	21	0.740956	0.0530771
G093413E31190N	31.1901	93.413	0.085	5335	5483	5421	18.7	29	438	0	3	11	44	20	61	137	32	54	13	0	0	375	137	125.026	297	78	-15.7	-13.2	-9.1	-4.8	-0.5	3.6	5.3	4.8	2.5	-3.1	-10.2	-14.4	-4.56667	21	0.740956	0.0530771
G093410E31198N	31.1984	93.4105	0.088	5319	5536	5387	22.8	289	476	0	3	11	44	20	61	137	32	54	13	0	0	375	137	125.026	297	78	-15.7	-13.2	-9.1	-4.8	-0.5	3.6	5.3	4.8	2.5	-3.1	-10.2	-14.4	-4.56667	21	0.740956	0.0530771
G093405E31196N	31.1955	93.405	0.563	5213	5515	5341	20.8	333	1000	0	3	11	44	20	61	137	32	54	13	0	0	375	137	125.026	297	78	-15.7	-13.2	-9.1	-4.8	-0.5	3.6	5.3	4.8	2.5	-3.1	-10.2	-14.4	-4.56667	21	0.740956	0.0530771
G093378E31209N	31.2087	93.3776	0.08	5342	5551	5418	19.5	33	566	0	3	11	44	20	61	137	32	54	13	0	0	375	137	125.026	297	78	-15.7	-13.2	-9.1	-4.8	-0.5	3.6	5.3	4.8	2.5	-3.1	-10.2	-14.4	-4.56667	21	0.740956	0.0530771
G093397E31108N	31.1075	93.3967	0.155	5317	5610	5454	18	68	898	3	0	0	28	20	133	33	41	73	23	0	0	354	133	125.026	303	51	-15.4	-12.9	-8.9	-4.7	-0.3	3.7	5.4	4.9	2.6	-2.8	-9.9	-14	-4.35833	20.8	0.786989	0.0532176
G093394E31110N	31.1096	93.3935	0.084	5329	5578	5428	28.8	346	436	3	0	0	28	20	133	33	41	73	23	0	0	354	133	125.026	303	51	-15.4	-12.9	-8.9	-4.7	-0.3	3.7	5.4	4.9	2.6	-2.8	-9.9	-14	-4.35833	20.8	0.786989	0.0532176
G093671E31137N	31.1371	93.6706	0.086	5333	5520	5448	20	50	521	0	3	5	12	41	88	45	27	54	22	0	0	297	88	125.026	236	61	-14.6	-12	-8.1	-3.9	0.4	4.3	6	5.5	3.2	-2.1	-9	-13.2	-3.625	20.6	0.640391	0.0363316
G093718E31134N	31.1337	93.7177	0.064	5408	5532	5471	18.2	66	351	0	3	5	12	41	88	45	27	54	22	0	0	297	88	125.026	236	61	-14.6	-12	-8.1	-3.9	0.4	4.3	6	5.5	3.2	-2.1	-9	-13.2	-3.625	20.6	0.640391	0.0363316
G093717E31137N	31.1368	93.7168	0.24	5289	5534	5399	17.6	42	809	0	3	5	12	41	88	45	27	54	22	0	0	297	88	125.026	236	61	-14.6	-12	-8.1	-3.9	0.4	4.3	6	5.5	3.2	-2.1	-9	-13.2	-3.625	20.6	0.640391	0.0363316
G093721E31130N	31.1297	93.7213	0.11	5260	5485	5336	26	66	554	0	3	5	12	41	88	45	27	54	22	0	0	297	88	125.026	236	61	-14.6	-12	-8.1	-3.9	0.4	4.3	6	5.5	3.2	-2.1	-9	-13.2	-3.625	20.6	0.640391	0.0363316
G093745E31115N	31.1153	93.7448	0.254	5234	5510	5378	16.7	16	983	0	3	5	12	41	88	45	27	54	22	0	0	297	88	125.026	236	61	-14.6	-12	-8.1	-3.9	0.4	4.3	6	5.5	3.2	-2.1	-9	-13.2	-3.625	20.6	0.640391	0.0363316
G094422E31078N	31.078	94.4221	0.198	5171	5419	5308	22.3	335	849	0	0	2	0	28	53	49	26	18	2	3	0	181	53	125.026	148	30	-13.3	-10.9	-7.1	-3	1.1	4.9	6.7	6.2	4	-1.3	-8	-12	-2.725	20	0.767198	0.0265259
G094301E30974N	30.9738	94.3014	0.259	5364	5685	5516	18.2	261	897	0	0	11	15	41	33	32	76	36	7	3	0	254	76	125.026	184	67	-13.8	-11.5	-7.7	-3.6	0.6	4.4	6.1	5.6	3.4	-1.8	-8.5	-12.5	-3.275	19.9	0.62624	0.0303849
G094307E30967N	30.9671	94.3066	0.177	5335	5515	5425	20.9	90	610	0	0	11	15	41	33	32	76	36	7	3	0	254	76	125.026	184	67	-13.8	-11.5	-7.7	-3.6	0.6	4.4	6.1	5.6	3.4	-1.8	-8.5	-12.5	-3.275	19.9	0.62624	0.0303849
G094313E30970N	30.9702	94.3125	0.267	5319	5661	5465	20.4	150	781	0	0	11	15	41	33	32	76	36	7	3	0	254	76	125.026	184	67	-13.8	-11.5	-7.7	-3.6	0.6	4.4	6.1	5.6	3.4	-1.8	-8.5	-12.5	-3.275	19.9	0.62624	0.0303849
G094322E30958N	30.9585	94.3223	0.125	5310	5637	5531	26.2	302	601	0	0	11	15	41	33	32	76	36	7	3	0	254	76	125.026	184	67	-13.8	-11.5	-7.7	-3.6	0.6	4.4	6.1	5.6	3.4	-1.8	-8.5	-12.5	-3.275	19.9	0.62624	0.0303849
G094374E30947N	30.9473	94.3737	0.423	5435	5689	5564	15.5	109	986	0	0	0	0	19	29	24	26	34	16	0	0	148	34	125.026	129	19	-14.3	-12.1	-8.4	-4.3	-0.1	3.7	5.5	5	2.9	-2.4	-9	-13	-3.875	19.8	0.632737	0.0178883
G094305E30978N	30.9776	94.3051	0.201	5271	5540	5394	25.2	47	751	0	0	11	15	41	33	32	76	36	7	3	0	254	76	125.026	184	67	-13.8	-11.5	-7.7	-3.6	0.6	4.4	6.1	5.6	3.4	-1.8	-8.5	-12.5	-3.275	19.9	0.62624	0.0303849
G094413E31002N	31.0016	94.413	0.501	5356	5599	5465	17.9	90	971	0	0	2	0	28	53	49	26	18	2	3	0	181	53	125.026	148	30	-13.3	-10.9	-7.1	-3	1.1	4.9	6.7	6.2	4	-1.3	-8	-12	-2.725	20	0.767198	0.0265259
G094399E31079N	31.0789	94.3988	0.125	5194	5518	5345	29.2	314	607	0	0	2	0	28	53	49	26	18	2	3	0	181	53	125.026	148	30	-13.3	-10.9	-7.1	-3	1.1	4.9	6.7	6.2	4	-1.3	-8	-12	-2.725	20	0.767198	0.0265259
G093395E31196N	31.1959	93.3948	0.132	5264	5521	5390	28	9	479	0	3	11	44	20	61	137	32	54	13	0	0	375	137	125.026	297	78	-15.7	-13.2	-9.1	-4.8	-0.5	3.6	5.3	4.8	2.5	-3.1	-10.2	-14.4	-4.56667	21	0.740956	0.0530771
G093530E31268N	31.268	93.53	0.25	5225	5536	5389	24	313	926	0	0	0	2	21	43	77	52	52	14	0	0	261	77	125.026	238	23	-15.6	-13.1	-9.1	-4.9	-0.5	3.5	5.3	4.7	2.4	-3.1	-10.1	-14.3	-4.56667	20.9	0.727665	0.036279
G093526E31232N	31.2324	93.5259	0.072	5356	5475	5416	14.2	259	468	0	0	0	2	21	43	77	52	52	14	0	0	261	77	125.026	238	23	-15.6	-13.1	-9.1	-4.9	-0.5	3.5	5.3	4.7	2.4	-3.1	-10.1	-14.3	-4.56667	20.9	0.727665	0.036279
G093657E31288N	31.2881	93.6566	0.126	5306	5541	5411	29.5	3	559	0	0	0	2	21	43	77	52	52	14	0	0	261	77	125.026	238	23	-15.6	-13.1	-9.1	-4.9	-0.5	3.5	5.3	4.7	2.4	-3.1	-10.1	-14.3	-4.56667	20.9	0.727665	0.036279
G094321E30885N	30.885	94.3214	0.057	5298	5437	5372	26.3	334	270	0	0	11	15	41	33	32	76	36	7	3	0	254	76	125.026	184	67	-13.8	-11.5	-7.7	-3.6	0.6	4.4	6.1	5.6	3.4	-1.8	-8.5	-12.5	-3.275	19.9	0.62624	0.0303849
G094182E31090N	31.0897	94.1823	0.168	5362	5474	5417	20.9	103	224	4	0	5	14	35	89	168	46	51	0	5	0	417	168	125.026	354	58	-12.4	-9.9	-6	-1.9	2.2	5.9	7.7	7.2	4.9	-0.3	-6.9	-11.1	-1.71667	20.1	0.873083	0.0695465
G094297E30958N	30.9578	94.2967	0.062	5490	5601	5543	23.1	17	230	0	0	11	15	41	33	32	76	36	7	3	0	254	76	125.026	184	67	-13.8	-11.5	-7.7	-3.6	0.6	4.4	6.1	5.6	3.4	-1.8	-8.5	-12.5	-3.275	19.9	0.62624	0.0303849
G094293E30986N	30.9855	94.2933	0.547	5206	5508	5328	19.1	315	1068	0	0	11	15	41	33	32	76	36	7	3	0	254	76	125.026	184	67	-13.8	-11.5	-7.7	-3.6	0.6	4.4	6.1	5.6	3.4	-1.8	-8.5	-12.5	-3.275	19.9	0.62624	0.0303849
G094288E30978N	30.978	94.2876	0.291	5334	5694	5568	20.7	167	864	0	0	11	15	41	33	32	76	36	7	3	0	254	76	125.026	184	67	-13.8	-11.5	-7.7	-3.6	0.6	4.4	6.1	5.6	3.4	-1.8	-8.5	-12.5	-3.275	19.9	0.62624	0.0303849
G094295E30978N	30.9784	94.295	0.229	5303	5741	5568	23.4	213	1004	0	0	11	15	41	33	32	76	36	7	3	0	254	76	125.026	184	67	-13.8	-11.5	-7.7	-3.6	0.6	4.4	6.1	5.6	3.4	-1.8	-8.5	-12.5	-3.275	19.9	0.62624	0.0303849
G094304E30984N	30.9843	94.3039	0.227	5315	5702	5461	24.8	104	814	0	0	11	15	41	33	32	76	36	7	3	0	254	76	125.026	184	67	-13.8	-11.5	-7.7	-3.6	0.6	4.4	6.1	5.6	3.4	-1.8	-8.5	-12.5	-3.275	19.9	0.62624	0.0303849
G094309E30996N	30.9958	94.3092	0.835	5208	5707	5375	22.5	327	1257	0	0	11	15	41	33	32	76	36	7	3	0	254	76	125.026	184	67	-13.8	-11.5	-7.7	-3.6	0.6	4.4	6.1	5.6	3.4	-1.8	-8.5	-12.5	-3.275	19.9	0.62624	0.0303849
G094278E30981N	30.9815	94.2779	0.152	5293	5531	5409	26.2	5	602	0	0	11	15	41	33	32	76	36	7	3	0	254	76	125.026	184	67	-13.8	-11.5	-7.7	-3.6	0.6	4.4	6.1	5.6	3.4	-1.8	-8.5	-12.5	-3.275	19.9	0.62624	0.0303849
G094272E30983N	30.9835	94.2716	0.101	5378	5566	5465	23.6	351	352	0	0	11	15	41	33	32	76	36	7	3	0	254	76	125.026	184	67	-13.8	-11.5	-7.7	-3.6	0.6	4.4	6.1	5.6	3.4	-1.8	-8.5	-12.5	-3.275	19.9	0.62624	0.0303849
G093301E30553N	30.5531	93.3011	0.563	5257	5555	5439	19	335	831	0	0	3	9	36	74	58	51	11	42	0	0	284	74	125.026	236	48	-14.6	-12.1	-8.2	-4.1	0.2	4.3	5.8	5.1	3.1	-2.2	-9	-13.1	-3.73333	20.4	0.653913	0.0354749
G093471E31026N	31.0262	93.4707	0.12	5293	5499	5430	24.6	357	521	3	0	0	28	20	133	33	41	73	23	0	0	354	133	125.026	303	51	-15.4	-12.9	-8.9	-4.7	-0.3	3.7	5.4	4.9	2.6	-2.8	-9.9	-14	-4.35833	20.8	0.786989	0.0532176
G093455E31033N	31.033	93.4549	0.064	5325	5487	5411	29.3	294	292	3	0	0	28	20	133	33	41	73	23	0	0	354	133	125.026	303	51	-15.4	-12.9	-8.9	-4.7	-0.3	3.7	5.4	4.9	2.6	-2.8	-9.9	-14	-4.35833	20.8	0.786989	0.0532176
G093484E31016N	31.0164	93.484	0.195	5349	5640	5513	23.5	35	683	3	0	0	28	20	133	33	41	73	23	0	0	354	133	125.026	303	51	-15.4	-12.9	-8.9	-4.7	-0.3	3.7	5.4	4.9	2.6	-2.8	-9.9	-14	-4.35833	20.8	0.786989	0.0532176
G093494E31012N	31.0123	93.4938	0.267	5277	5506	5374	17.2	232	617	3	0	0	28	20	133	33	41	73	23	0	0	354	133	125.026	303	51	-15.4	-12.9	-8.9	-4.7	-0.3	3.7	5.4	4.9	2.6	-2.8	-9.9	-14	-4.35833	20.8	0.786989	0.0532176
G093495E31003N	31.003	93.4947	0.157	5259	5644	5482	28.1	288	785	3	0	0	28	20	133	33	41	73	23	0	0	354	133	125.026	303	51	-15.4	-12.9	-8.9	-4.7	-0.3	3.7	5.4	4.9	2.6	-2.8	-9.9	-14	-4.35833	20.8	0.786989	0.0532176
G093495E31006N	31.0065	93.4954	0.258	5231	5644	5463	25.5	290	921	3	0	0	28	20	133	33	41	73	23	0	0	354	133	125.026	303	51	-15.4	-12.9	-8.9	-4.7	-0.3	3.7	5.4	4.9	2.6	-2.8	-9.9	-14	-4.35833	20.8	0.786989	0.0532176
G093491E30998N	30.9982	93.4905	0.219	5257	5687	5535	29.8	313	742	0	0	2	8	81	19	54	40	18	7	0	0	229	81	125.026	138	91	-14.1	-11.5	-7.4	-3.3	1	5	6.5	5.9	3.8	-1.5	-8.5	-12.7	-3.06667	20.6	0.81207	0.0355232
G093490E30992N	30.9921	93.4905	0.138	5385	5686	5475	22.9	188	629	0	0	2	8	81	19	54	40	18	7	0	0	229	81	125.026	138	91	-14.1	-11.5	-7.4	-3.3	1	5	6.5	5.9	3.8	-1.5	-8.5	-12.7	-3.06667	20.6	0.81207	0.0355232
G093491E30978N	30.9775	93.4908	0.061	5288	5507	5417	25.3	319	424	0	0	2	8	81	19	54	40	18	7	0	0	229	81	125.026	138	91	-14.1	-11.5	-7.4	-3.3	1	5	6.5	5.9	3.8	-1.5	-8.5	-12.7	-3.06667	20.6	0.81207	0.0355232
G093502E31009N	31.009	93.502	0.1	5246	5412	5309	22.7	55	510	5	12	1	5	66	96	147	31	65	14	15	0	457	147	125.026	353	89	-14.4	-11.8	-7.8	-3.6	0.7	4.6	6.3	5.8	3.5	-1.9	-8.8	-13	-3.36667	20.7	0.703487	0.0614123
G093835E31004N	31.0036	93.835	1.636	5186	5757	5458	16.1	26	2312	0	0	6	5	57	80	46	53	27	11	0	0	285	80	125.026	217	68	-14.4	-11.9	-8	-3.8	0.4	4.3	6.1	5.5	3.3	-2	-8.9	-13	-3.53333	20.5	0.683449	0.0372078
G093847E30970N	30.9701	93.8468	0.364	5462	5745	5560	19.9	123	906	17	16	50	15	50	91	121	47	90	34	6	69	606	115	125.026	383	217	-15.6	-13.3	-9.5	-5.3	-1.1	2.9	4.6	4.1	1.9	-3.4	-10.2	-14.2	-4.925	20.2	0.438842	0.0508
G093838E30966N	30.9657	93.8378	0.058	5558	5755	5714	21.2	277	516	17	16	50	15	50	91	121	47	90	34	6	69	606	115	125.026	383	217	-15.6	-13.3	-9.5	-5.3	-1.1	2.9	4.6	4.1	1.9	-3.4	-10.2	-14.2	-4.925	20.2	0.438842	0.0508
G093846E30963N	30.9626	93.8458	0.57	5388	5751	5575	18.5	81	1149	17	16	50	15	50	91	121	47	90	34	6	69	606	115	125.026	383	217	-15.6	-13.3	-9.5	-5.3	-1.1	2.9	4.6	4.1	1.9	-3.4	-10.2	-14.2	-4.925	20.2	0.438842	0.0508
G093849E30957N	30.9571	93.8487	0.085	5486	5598	5549	17.7	118	376	17	16	50	15	50	91	121	47	90	34	6	69	606	115	125.026	383	217	-15.6	-13.3	-9.5	-5.3	-1.1	2.9	4.6	4.1	1.9	-3.4	-10.2	-14.2	-4.925	20.2	0.438842	0.0508
G093843E30960N	30.9598	93.8427	0.303	5447	5741	5588	20.1	204	655	17	16	50	15	50	91	121	47	90	34	6	69	606	115	125.026	383	217	-15.6	-13.3	-9.5	-5.3	-1.1	2.9	4.6	4.1	1.9	-3.4	-10.2	-14.2	-4.925	20.2	0.438842	0.0508
G093840E30952N	30.9519	93.8404	0.338	5353	5688	5482	21	337	832	17	16	50	15	50	91	121	47	90	34	6	69	606	115	125.026	383	217	-15.6	-13.3	-9.5	-5.3	-1.1	2.9	4.6	4.1	1.9	-3.4	-10.2	-14.2	-4.925	20.2	0.438842	0.0508
G093845E30952N	30.9521	93.8451	0.078	5462	5589	5498	15.9	58	389	17	16	50	15	50	91	121	47	90	34	6	69	606	115	125.026	383	217	-15.6	-13.3	-9.5	-5.3	-1.1	2.9	4.6	4.1	1.9	-3.4	-10.2	-14.2	-4.925	20.2	0.438842	0.0508
G093853E30974N	30.9739	93.8529	0.092	5456	5731	5553	23.4	123	624	17	16	50	15	50	91	121	47	90	34	6	69	606	115	125.026	383	217	-15.6	-13.3	-9.5	-5.3	-1.1	2.9	4.6	4.1	1.9	-3.4	-10.2	-14.2	-4.925	20.2	0.438842	0.0508
G093877E30976N	30.9759	93.8768	1.541	5176	5765	5463	17	72	2110	17	16	50	15	50	91	121	47	90	34	6	69	606	115	125.026	383	217	-15.6	-13.3	-9.5	-5.3	-1.1	2.9	4.6	4.1	1.9	-3.4	-10.2	-14.2	-4.925	20.2	0.438842	0.0508
G093869E30963N	30.9629	93.8689	0.107	5395	5565	5477	20.7	299	481	17	16	50	15	50	91	121	47	90	34	6	69	606	115	125.026	383	217	-15.6	-13.3	-9.5	-5.3	-1.1	2.9	4.6	4.1	1.9	-3.4	-10.2	-14.2	-4.925	20.2	0.438842	0.0508
G093877E30963N	30.9634	93.8772	0.373	5405	5680	5513	15.5	146	756	17	16	50	15	50	91	121	47	90	34	6	69	606	115	125.026	383	217	-15.6	-13.3	-9.5	-5.3	-1.1	2.9	4.6	4.1	1.9	-3.4	-10.2	-14.2	-4.925	20.2	0.438842	0.0508
G093904E31015N	31.0153	93.9036	1.351	5177	5753	5430	15.3	356	2210	0	0	6	5	57	80	46	53	27	11	0	0	285	80	125.026	217	68	-14.4	-11.9	-8	-3.8	0.4	4.3	6.1	5.5	3.3	-2	-8.9	-13	-3.53333	20.5	0.683449	0.0372078
G093909E31023N	31.0233	93.9094	0.071	5416	5610	5525	26.2	310	403	0	0	6	5	57	80	46	53	27	11	0	0	285	80	125.026	217	68	-14.4	-11.9	-8	-3.8	0.4	4.3	6.1	5.5	3.3	-2	-8.9	-13	-3.53333	20.5	0.683449	0.0372078
G093962E31024N	31.0241	93.9618	0.18	5395	5577	5456	18.2	270	511	0	0	6	5	57	80	46	53	27	11	0	0	285	80	125.026	217	68	-14.4	-11.9	-8	-3.8	0.4	4.3	6.1	5.5	3.3	-2	-8.9	-13	-3.53333	20.5	0.683449	0.0372078
G093896E30992N	30.9915	93.8963	0.172	5400	5682	5567	25.5	292	520	17	16	50	15	50	91	121	47	90	34	6	69	606	115	125.026	383	217	-15.6	-13.3	-9.5	-5.3	-1.1	2.9	4.6	4.1	1.9	-3.4	-10.2	-14.2	-4.925	20.2	0.438842	0.0508
G093902E31006N	31.0062	93.9015	0.064	5500	5746	5640	27.3	236	404	0	0	6	5	57	80	46	53	27	11	0	0	285	80	125.026	217	68	-14.4	-11.9	-8	-3.8	0.4	4.3	6.1	5.5	3.3	-2	-8.9	-13	-3.53333	20.5	0.683449	0.0372078
G093905E31005N	31.0047	93.9053	0.103	5512	5811	5684	32	159	530	0	0	6	5	57	80	46	53	27	11	0	0	285	80	125.026	217	68	-14.4	-11.9	-8	-3.8	0.4	4.3	6.1	5.5	3.3	-2	-8.9	-13	-3.53333	20.5	0.683449	0.0372078
G093904E30998N	30.9985	93.9036	0.071	5377	5522	5451	23	75	388	17	16	50	15	50	91	121	47	90	34	6	69	606	115	125.026	383	217	-15.6	-13.3	-9.5	-5.3	-1.1	2.9	4.6	4.1	1.9	-3.4	-10.2	-14.2	-4.925	20.2	0.438842	0.0508
G093904E30993N	30.9933	93.9036	0.325	5458	5787	5666	18.4	115	1131	17	16	50	15	50	91	121	47	90	34	6	69	606	115	125.026	383	217	-15.6	-13.3	-9.5	-5.3	-1.1	2.9	4.6	4.1	1.9	-3.4	-10.2	-14.2	-4.925	20.2	0.438842	0.0508
G093889E30969N	30.9686	93.8886	0.055	5408	5538	5495	21.5	233	301	17	16	50	15	50	91	121	47	90	34	6	69	606	115	125.026	383	217	-15.6	-13.3	-9.5	-5.3	-1.1	2.9	4.6	4.1	1.9	-3.4	-10.2	-14.2	-4.925	20.2	0.438842	0.0508
G093900E30952N	30.952	93.9005	0.132	5374	5570	5493	19.1	187	638	17	16	50	15	50	91	121	47	90	34	6	69	606	115	125.026	383	217	-15.6	-13.3	-9.5	-5.3	-1.1	2.9	4.6	4.1	1.9	-3.4	-10.2	-14.2	-4.925	20.2	0.438842	0.0508
G093904E30976N	30.9765	93.9038	0.118	5478	5613	5547	17	118	410	17	16	50	15	50	91	121	47	90	34	6	69	606	115	125.026	383	217	-15.6	-13.3	-9.5	-5.3	-1.1	2.9	4.6	4.1	1.9	-3.4	-10.2	-14.2	-4.925	20.2	0.438842	0.0508
G093960E31039N	31.0388	93.9603	0.131	5320	5526	5433	18.5	1	675	0	0	6	5	57	80	46	53	27	11	0	0	285	80	125.026	217	68	-14.4	-11.9	-8	-3.8	0.4	4.3	6.1	5.5	3.3	-2	-8.9	-13	-3.53333	20.5	0.683449	0.0372078
G093974E31081N	31.081	93.9738	0.058	5345	5461	5419	17.7	352	396	0	0	6	5	57	80	46	53	27	11	0	0	285	80	125.026	217	68	-14.4	-11.9	-8	-3.8	0.4	4.3	6.1	5.5	3.3	-2	-8.9	-13	-3.53333	20.5	0.683449	0.0372078
G093241E30697N	30.6974	93.2414	0.392	5296	5544	5403	21.6	11	766	0	0	0	6	35	49	66	71	44	7	0	0	278	71	125.026	237	41	-14	-11.4	-7.3	-3.3	1.1	5.1	6.6	5.9	3.9	-1.4	-8.4	-12.5	-2.975	20.6	0.697844	0.0370584
G093221E30692N	30.6919	93.221	0.055	5357	5525	5466	25.2	18	348	0	0	0	6	35	49	66	71	44	7	0	0	278	71	125.026	237	41	-14	-11.4	-7.3	-3.3	1.1	5.1	6.6	5.9	3.9	-1.4	-8.4	-12.5	-2.975	20.6	0.697844	0.0370584
G093262E30683N	30.6833	93.2623	0.086	5343	5516	5414	23.7	358	413	0	0	0	6	35	49	66	71	44	7	0	0	278	71	125.026	237	41	-14	-11.4	-7.3	-3.3	1.1	5.1	6.6	5.9	3.9	-1.4	-8.4	-12.5	-2.975	20.6	0.697844	0.0370584
G094042E30914N	30.9142	94.042	0.401	5147	5485	5293	26.6	355	781	0	0	3	9	58	35	22	32	36	21	2	0	218	58	125.026	146	70	-13.9	-11.5	-7.6	-3.6	0.7	4.5	6.2	5.7	3.5	-1.7	-8.4	-12.5	-3.21667	20.1	0.598047	0.0249043
G093643E30816N	30.8156	93.6434	0.073	5424	5527	5497	15.3	26	401	0	1	0	0	57	45	44	57	89	10	0	0	303	89	125.026	245	58	-15	-12.6	-8.7	-4.6	-0.3	3.7	5.3	4.7	2.6	-2.7	-9.5	-13.5	-4.21667	20.3	0.721647	0.0417687
G094119E30883N	30.8832	94.1193	0.078	5244	5474	5336	31.7	351	361	0	0	3	9	58	35	22	32	36	21	2	0	218	58	125.026	146	70	-13.9	-11.5	-7.6	-3.6	0.7	4.5	6.2	5.7	3.5	-1.7	-8.4	-12.5	-3.21667	20.1	0.598047	0.0249043
G093852E31032N	31.0318	93.8524	0.457	5322	5841	5476	19.5	274	1337	0	0	6	5	57	80	46	53	27	11	0	0	285	80	125.026	217	68	-14.4	-11.9	-8	-3.8	0.4	4.3	6.1	5.5	3.3	-2	-8.9	-13	-3.53333	20.5	0.683449	0.0372078
G093848E31026N	31.0263	93.8481	0.162	5400	5588	5503	16.6	251	661	0	0	6	5	57	80	46	53	27	11	0	0	285	80	125.026	217	68	-14.4	-11.9	-8	-3.8	0.4	4.3	6.1	5.5	3.3	-2	-8.9	-13	-3.53333	20.5	0.683449	0.0372078
G093826E30999N	30.9987	93.826	0.287	5496	5781	5647	22.2	207	746	38	59	19	87	79	60	83	41	23	52	83	28	652	68	125.026	259	310	-15.4	-13	-9.1	-5	-0.7	3.3	5	4.4	2.3	-3.1	-9.9	-14	-4.6	20.4	0.355642	0.044294
G093868E30972N	30.9722	93.8677	0.636	5370	5809	5526	17.4	188	1469	17	16	50	15	50	91	121	47	90	34	6	69	606	115	125.026	383	217	-15.6	-13.3	-9.5	-5.3	-1.1	2.9	4.6	4.1	1.9	-3.4	-10.2	-14.2	-4.925	20.2	0.438842	0.0508
G093898E30976N	30.9757	93.8982	0.055	5443	5539	5490	20	211	266	17	16	50	15	50	91	121	47	90	34	6	69	606	115	125.026	383	217	-15.6	-13.3	-9.5	-5.3	-1.1	2.9	4.6	4.1	1.9	-3.4	-10.2	-14.2	-4.925	20.2	0.438842	0.0508
G093911E31006N	31.0064	93.9112	0.492	5299	5754	5466	20	74	1278	0	0	6	5	57	80	46	53	27	11	0	0	285	80	125.026	217	68	-14.4	-11.9	-8	-3.8	0.4	4.3	6.1	5.5	3.3	-2	-8.9	-13	-3.53333	20.5	0.683449	0.0372078
G093992E30900N	30.8997	93.9917	0.058	5284	5439	5346	26.4	314	309	17	16	50	15	50	91	121	47	90	34	6	69	606	115	125.026	383	217	-15.6	-13.3	-9.5	-5.3	-1.1	2.9	4.6	4.1	1.9	-3.4	-10.2	-14.2	-4.925	20.2	0.438842	0.0508
G093998E30866N	30.8658	93.9981	1.905	4858	6297	5092	15.7	125	3821	17	16	50	15	50	91	121	47	90	34	6	69	606	115	125.026	383	217	-15.6	-13.3	-9.5	-5.3	-1.1	2.9	4.6	4.1	1.9	-3.4	-10.2	-14.2	-4.925	20.2	0.438842	0.0508
G093979E30879N	30.8788	93.9787	3.192	4871	6302	5957	18.2	333	3836	17	16	50	15	50	91	121	47	90	34	6	69	606	115	125.026	383	217	-15.6	-13.3	-9.5	-5.3	-1.1	2.9	4.6	4.1	1.9	-3.4	-10.2	-14.2	-4.925	20.2	0.438842	0.0508
G094032E30853N	30.8528	94.0319	0.226	5267	5503	5411	20.2	258	661	0	0	3	9	58	35	22	32	36	21	2	0	218	58	125.026	146	70	-13.9	-11.5	-7.6	-3.6	0.7	4.5	6.2	5.7	3.5	-1.7	-8.4	-12.5	-3.21667	20.1	0.598047	0.0249043
G094104E30766N	30.7663	94.1037	0.165	5170	5470	5334	21	137	835	0	0	6	26	67	78	14	42	53	15	5	0	306	78	125.026	202	99	-13.7	-11.3	-7.5	-3.5	0.7	4.5	6.2	5.6	3.6	-1.6	-8.2	-12.2	-3.11667	19.9	0.624217	0.0364872
G094072E30712N	30.7122	94.0717	0.113	5252	5471	5311	18.9	238	722	0	0	6	26	67	78	14	42	53	15	5	0	306	78	125.026	202	99	-13.7	-11.3	-7.5	-3.5	0.7	4.5	6.2	5.6	3.6	-1.6	-8.2	-12.2	-3.11667	19.9	0.624217	0.0364872
G094128E30726N	30.7264	94.1275	0.446	5275	5677	5411	20.6	196	1000	0	0	6	26	67	78	14	42	53	15	5	0	306	78	125.026	202	99	-13.7	-11.3	-7.5	-3.5	0.7	4.5	6.2	5.6	3.6	-1.6	-8.2	-12.2	-3.11667	19.9	0.624217	0.0364872
G094359E30626N	30.6257	94.3586	10.266	4320	6415	5705	18.8	333	10284	19	11	3	22	41	36	54	57	53	31	37	21	385	54	125.026	231	117	-14	-11.8	-8.2	-4.2	-0.1	3.7	5.4	4.9	2.9	-2.2	-8.7	-12.5	-3.73333	19.4	0.379647	0.0279205
G094369E30589N	30.5889	94.3691	0.45	5529	6251	5771	35	212	956	19	11	3	22	41	36	54	57	53	31	37	21	385	54	125.026	231	117	-14	-11.8	-8.2	-4.2	-0.1	3.7	5.4	4.9	2.9	-2.2	-8.7	-12.5	-3.73333	19.4	0.379647	0.0279205
G094315E30570N	30.5702	94.3152	0.424	4734	5305	5064	28.4	242	931	6	12	6	13	40	14	64	45	58	29	2	0	289	64	125.026	210	77	-13	-10.7	-7	-3.1	1.1	4.9	6.5	5.9	3.9	-1.1	-7.6	-11.5	-2.64167	19.5	0.537008	0.0296457
G094304E30572N	30.5723	94.3035	0.422	4694	5194	4900	27.8	165	1027	6	12	6	13	40	14	64	45	58	29	2	0	289	64	125.026	210	77	-13	-10.7	-7	-3.1	1.1	4.9	6.5	5.9	3.9	-1.1	-7.6	-11.5	-2.64167	19.5	0.537008	0.0296457
G094151E30718N	30.7177	94.1509	0.528	5061	5455	5316	15.2	151	1545	0	0	6	26	67	78	14	42	53	15	5	0	306	78	125.026	202	99	-13.7	-11.3	-7.5	-3.5	0.7	4.5	6.2	5.6	3.6	-1.6	-8.2	-12.2	-3.11667	19.9	0.624217	0.0364872
G094193E30752N	30.7519	94.1928	0.526	4865	5432	5013	20.6	120	1720	10	4	6	29	73	94	19	51	48	38	12	0	384	94	125.026	250	122	-11.8	-9.4	-5.6	-1.6	2.5	6.2	7.8	7.3	5.2	0.2	-6.4	-10.4	-1.33333	19.6	0.535158	0.0392551
G094187E30762N	30.7617	94.1874	0.819	4641	5506	5150	27.1	23	1732	10	4	6	29	73	94	19	51	48	38	12	0	384	94	125.026	250	122	-11.8	-9.4	-5.6	-1.6	2.5	6.2	7.8	7.3	5.2	0.2	-6.4	-10.4	-1.33333	19.6	0.535158	0.0392551
G094112E30773N	30.7731	94.1118	0.126	5350	5577	5507	22.6	62	540	0	0	6	26	67	78	14	42	53	15	5	0	306	78	125.026	202	99	-13.7	-11.3	-7.5	-3.5	0.7	4.5	6.2	5.6	3.6	-1.6	-8.2	-12.2	-3.11667	19.9	0.624217	0.0364872
G094122E30768N	30.7683	94.122	0.068	5278	5457	5324	25.8	118	304	0	0	6	26	67	78	14	42	53	15	5	0	306	78	125.026	202	99	-13.7	-11.3	-7.5	-3.5	0.7	4.5	6.2	5.6	3.6	-1.6	-8.2	-12.2	-3.11667	19.9	0.624217	0.0364872
G094323E30860N	30.8601	94.3232	0.11	5278	5432	5346	22.8	57	393	0	0	11	15	41	33	32	76	36	7	3	0	254	76	125.026	184	67	-13.8	-11.5	-7.7	-3.6	0.6	4.4	6.1	5.6	3.4	-1.8	-8.5	-12.5	-3.275	19.9	0.62624	0.0303849
G094193E30806N	30.8064	94.1926	0.089	5240	5476	5377	23.4	251	627	10	4	6	29	73	94	19	51	48	38	12	0	384	94	125.026	250	122	-11.8	-9.4	-5.6	-1.6	2.5	6.2	7.8	7.3	5.2	0.2	-6.4	-10.4	-1.33333	19.6	0.535158	0.0392551
G094329E30877N	30.8766	94.3288	0.21	5175	5437	5299	25.6	36	593	0	0	11	15	41	33	32	76	36	7	3	0	254	76	125.026	184	67	-13.8	-11.5	-7.7	-3.6	0.6	4.4	6.1	5.6	3.4	-1.8	-8.5	-12.5	-3.275	19.9	0.62624	0.0303849
G094317E30853N	30.8525	94.3172	0.173	5193	5474	5353	28.5	331	540	0	0	11	15	41	33	32	76	36	7	3	0	254	76	125.026	184	67	-13.8	-11.5	-7.7	-3.6	0.6	4.4	6.1	5.6	3.4	-1.8	-8.5	-12.5	-3.275	19.9	0.62624	0.0303849
G094233E30873N	30.8731	94.2329	0.28	5309	5565	5424	18.2	201	933	0	0	11	15	41	33	32	76	36	7	3	0	254	76	125.026	184	67	-13.8	-11.5	-7.7	-3.6	0.6	4.4	6.1	5.6	3.4	-1.8	-8.5	-12.5	-3.275	19.9	0.62624	0.0303849
G094236E30880N	30.8796	94.236	0.163	5225	5531	5356	27.8	36	729	0	0	11	15	41	33	32	76	36	7	3	0	254	76	125.026	184	67	-13.8	-11.5	-7.7	-3.6	0.6	4.4	6.1	5.6	3.4	-1.8	-8.5	-12.5	-3.275	19.9	0.62624	0.0303849
G094117E30869N	30.8685	94.1175	0.46	5167	5564	5391	22.3	290	870	0	0	3	9	58	35	22	32	36	21	2	0	218	58	125.026	146	70	-13.9	-11.5	-7.6	-3.6	0.7	4.5	6.2	5.7	3.5	-1.7	-8.4	-12.5	-3.21667	20.1	0.598047	0.0249043
G094049E30903N	30.9027	94.0486	0.174	5354	5590	5495	19.1	223	720	0	0	3	9	58	35	22	32	36	21	2	0	218	58	125.026	146	70	-13.9	-11.5	-7.6	-3.6	0.7	4.5	6.2	5.7	3.5	-1.7	-8.4	-12.5	-3.21667	20.1	0.598047	0.0249043
G094044E30906N	30.9063	94.044	0.123	5396	5592	5482	24.5	215	361	0	0	3	9	58	35	22	32	36	21	2	0	218	58	125.026	146	70	-13.9	-11.5	-7.6	-3.6	0.7	4.5	6.2	5.7	3.5	-1.7	-8.4	-12.5	-3.21667	20.1	0.598047	0.0249043
G094252E30861N	30.8608	94.2521	0.064	5381	5514	5463	20.8	127	340	0	0	11	15	41	33	32	76	36	7	3	0	254	76	125.026	184	67	-13.8	-11.5	-7.7	-3.6	0.6	4.4	6.1	5.6	3.4	-1.8	-8.5	-12.5	-3.275	19.9	0.62624	0.0303849
G094213E30875N	30.8752	94.2129	0.777	5144	5595	5374	19.3	52	1138	0	0	11	15	41	33	32	76	36	7	3	0	254	76	125.026	184	67	-13.8	-11.5	-7.7	-3.6	0.6	4.4	6.1	5.6	3.4	-1.8	-8.5	-12.5	-3.275	19.9	0.62624	0.0303849
G094200E30872N	30.8721	94.1996	0.202	5201	5457	5326	23.8	6	563	0	0	11	15	41	33	32	76	36	7	3	0	254	76	125.026	184	67	-13.8	-11.5	-7.7	-3.6	0.6	4.4	6.1	5.6	3.4	-1.8	-8.5	-12.5	-3.275	19.9	0.62624	0.0303849
G094187E30869N	30.8691	94.1867	0.076	5337	5529	5462	23.2	169	452	0	0	11	15	41	33	32	76	36	7	3	0	254	76	125.026	184	67	-13.8	-11.5	-7.7	-3.6	0.6	4.4	6.1	5.6	3.4	-1.8	-8.5	-12.5	-3.275	19.9	0.62624	0.0303849
G093774E30526N	30.526	93.774	0.182	5211	5513	5350	26.7	46	630	5	0	3	7	60	37	40	77	0	16	0	0	245	77	125.026	170	75	-13.5	-11	-7.1	-3.2	1.1	5	6.5	5.9	3.9	-1.2	-7.9	-12	-2.79167	20	0.766683	0.0358811
G093764E30528N	30.5281	93.7642	0.237	5194	5596	5327	25.8	343	777	5	0	3	7	60	37	40	77	0	16	0	0	245	77	125.026	170	75	-13.5	-11	-7.1	-3.2	1.1	5	6.5	5.9	3.9	-1.2	-7.9	-12	-2.79167	20	0.766683	0.0358811
G093783E30526N	30.526	93.7828	0.812	4820	5519	5165	25.9	4	1680	5	0	3	7	60	37	40	77	0	16	0	0	245	77	125.026	170	75	-13.5	-11	-7.1	-3.2	1.1	5	6.5	5.9	3.9	-1.2	-7.9	-12	-2.79167	20	0.766683	0.0358811
G093830E30503N	30.5026	93.8299	0.405	5085	5566	5297	25.9	22	1045	5	0	3	7	60	37	40	77	0	16	0	0	245	77	125.026	170	75	-13.5	-11	-7.1	-3.2	1.1	5	6.5	5.9	3.9	-1.2	-7.9	-12	-2.79167	20	0.766683	0.0358811
G093100E30370N	30.3701	93.1003	0.109	5380	5638	5487	29.3	133	495	0	0	2	12	51	206	84	39	18	19	0	0	431	206	125.026	366	65	-14.7	-12.2	-8.3	-4.3	0.1	4.2	5.6	5	3	-2.3	-9.1	-13.1	-3.84167	20.3	1.05076	0.0865097
G093096E30373N	30.3734	93.0959	0.087	5384	5559	5472	24.1	257	429	0	0	2	12	51	206	84	39	18	19	0	0	431	206	125.026	366	65	-14.7	-12.2	-8.3	-4.3	0.1	4.2	5.6	5	3	-2.3	-9.1	-13.1	-3.84167	20.3	1.05076	0.0865097
G093088E30363N	30.3627	93.0883	0.054	5502	5581	5560	20.3	134	215	0	0	2	12	51	206	84	39	18	19	0	0	431	206	125.026	366	65	-14.7	-12.2	-8.3	-4.3	0.1	4.2	5.6	5	3	-2.3	-9.1	-13.1	-3.84167	20.3	1.05076	0.0865097
G094020E30402N	30.4017	94.02	0.463	5234	5742	5424	26.6	99	889	0	7	0	64	51	34	28	61	131	31	6	26	439	131	125.026	285	148	-9.7	-7.3	-3.6	0.2	4.2	7.9	9.3	8.8	6.8	2	-4.3	-8.3	0.5	19	0.58114	0.0487336
G093944E30399N	30.3991	93.9437	0.756	4563	5403	5016	25.9	79	1230	0	0	5	0	23	57	68	65	78	21	2	16	335	78	125.026	289	44	-11	-8.5	-4.7	-0.9	3.2	7	8.4	7.8	5.8	0.9	-5.5	-9.5	-0.583333	19.4	0.620904	0.0397331
G093853E30340N	30.34	93.8527	1.738	4457	5547	5012	25.3	292	2349	0	0	5	0	23	57	68	65	78	21	2	16	335	78	125.026	289	44	-11	-8.5	-4.7	-0.9	3.2	7	8.4	7.8	5.8	0.9	-5.5	-9.5	-0.583333	19.4	0.620904	0.0397331
G093855E30292N	30.2916	93.8552	15.649	4101	5909	5122	26.8	127	5318	0	0	11	10	67	48	42	39	45	55	18	0	335	67	125.026	229	88	-11.1	-8.8	-5	-1.3	2.8	6.6	8	7.4	5.5	0.6	-5.7	-9.6	-0.883333	19.1	0.500665	0.0320387
G094034E30167N	30.1669	94.0344	3.605	4670	5860	5331	20.6	273	3520	29	16	32	16	27	98	90	72	190	2	24	0	596	190	125.026	452	120	-9	-6.8	-3.2	0.5	4.5	8.2	9.5	8.9	7.1	2.4	-3.8	-7.6	0.891667	18.5	0.632528	0.0720127
G094178E30228N	30.2283	94.1776	1.585	4683	5879	5210	36.4	321	2505	28	26	25	43	85	107	85	91	166	55	79	10	800	156	125.026	504	217	-10.1	-7.8	-4.2	-0.4	3.6	7.2	8.7	8.1	6.2	1.4	-4.8	-8.6	-0.0583333	18.8	0.420314	0.0642314
G094032E30181N	30.1807	94.0318	0.846	4891	5846	5305	28.1	287	2063	29	16	32	16	27	98	90	72	190	2	24	0	596	190	125.026	452	120	-11.3	-9.1	-5.4	-1.6	2.5	6.2	7.7	7.1	5.2	0.3	-6	-9.9	-1.19167	19	0.632528	0.0720127
G093842E30186N	30.1861	93.8416	0.838	4509	5608	5033	40.6	65	1276	0	0	11	10	67	48	42	39	45	55	18	0	335	67	125.026	229	88	-11.1	-8.8	-5	-1.3	2.8	6.6	8	7.4	5.5	0.6	-5.7	-9.6	-0.883333	19.1	0.500665	0.0320387
G093914E30161N	30.161	93.9139	3.965	4162	6210	5434	29.4	21	4519	60	21	19	54	85	80	57	80	37	40	13	29	575	72	125.026	294	268	-9.5	-7.2	-3.6	0.2	4.2	7.9	9.2	8.6	6.8	2	-4.2	-8.1	0.525	18.7	0.374853	0.041173
G092968E29804N	29.8038	92.9675	0.078	5384	5646	5466	24.2	306	586	0	0	0	7	16	46	49	83	39	4	0	0	244	83	145.109	221	23	-14.3	-12.1	-8.5	-4.6	-0.2	3.9	5.2	4.5	2.7	-2.5	-8.9	-12.6	-3.95	19.5	0.797729	0.0371816
G092979E29799N	29.7993	92.9792	0.419	5401	5664	5503	13.7	140	1212	0	0	0	7	16	46	49	83	39	4	0	0	244	83	145.109	221	23	-14.3	-12.1	-8.5	-4.6	-0.2	3.9	5.2	4.5	2.7	-2.5	-8.9	-12.6	-3.95	19.5	0.797729	0.0371816
G092973E29800N	29.8003	92.973	0.423	5460	5696	5594	13.6	159	863	0	0	0	7	16	46	49	83	39	4	0	0	244	83	145.109	221	23	-14.3	-12.1	-8.5	-4.6	-0.2	3.9	5.2	4.5	2.7	-2.5	-8.9	-12.6	-3.95	19.5	0.797729	0.0371816
G092945E29837N	29.8365	92.9447	0.295	5362	5657	5509	16.9	235	987	0	0	2	4	13	36	82	51	30	14	0	0	232	82	145.109	213	19	-12.2	-9.7	-6	-2.1	2.2	6.3	7.4	6.7	4.9	-0.2	-6.7	-10.6	-1.66667	19.6	0.793002	0.0351436
G092949E29855N	29.8552	92.9486	0.388	5315	5548	5435	12.6	340	1185	0	0	2	4	13	36	82	51	30	14	0	0	232	82	145.109	213	19	-12.2	-9.7	-6	-2.1	2.2	6.3	7.4	6.7	4.9	-0.2	-6.7	-10.6	-1.66667	19.6	0.793002	0.0351436
G092964E29812N	29.8119	92.9635	0.25	5424	5686	5560	22.7	54	810	0	0	0	7	16	46	49	83	39	4	0	0	244	83	145.109	221	23	-14.3	-12.1	-8.5	-4.6	-0.2	3.9	5.2	4.5	2.7	-2.5	-8.9	-12.6	-3.95	19.5	0.797729	0.0371816
G092976E29811N	29.8107	92.9756	0.754	5199	5745	5485	25.2	330	1512	0	0	0	7	16	46	49	83	39	4	0	0	244	83	145.109	221	23	-14.3	-12.1	-8.5	-4.6	-0.2	3.9	5.2	4.5	2.7	-2.5	-8.9	-12.6	-3.95	19.5	0.797729	0.0371816
G092961E29820N	29.82	92.9613	0.128	5374	5765	5476	28.6	15	599	0	0	0	7	16	46	49	83	39	4	0	0	244	83	145.109	221	23	-14.3	-12.1	-8.5	-4.6	-0.2	3.9	5.2	4.5	2.7	-2.5	-8.9	-12.6	-3.95	19.5	0.797729	0.0371816
G092956E29823N	29.8233	92.9558	0.105	5494	5740	5637	28	76	451	0	0	0	7	16	46	49	83	39	4	0	0	244	83	145.109	221	23	-14.3	-12.1	-8.5	-4.6	-0.2	3.9	5.2	4.5	2.7	-2.5	-8.9	-12.6	-3.95	19.5	0.797729	0.0371816
G092950E29831N	29.8309	92.9503	0.111	5384	5553	5449	22.8	58	405	0	0	0	7	16	46	49	83	39	4	0	0	244	83	145.109	221	23	-14.3	-12.1	-8.5	-4.6	-0.2	3.9	5.2	4.5	2.7	-2.5	-8.9	-12.6	-3.95	19.5	0.797729	0.0371816
G093432E30249N	30.2487	93.4321	1.248	4980	5991	5511	27.9	88	1919	0	0	0	1	36	83	58	46	42	10	0	0	276	83	125.026	239	37	-12.7	-10.2	-6.4	-2.5	1.8	5.7	7	6.4	4.5	-0.5	-7.1	-11.1	-2.09167	19.7	0.730866	0.0385328
G093557E30169N	30.169	93.5571	0.614	4908	5351	5115	23.6	4	1045	0	0	0	40	87	43	53	102	36	26	4	3	394	102	125.026	260	130	-13.8	-11.5	-7.7	-3.8	0.4	4.4	5.8	5.2	3.3	-1.8	-8.4	-12.3	-3.35	19.6	0.6057	0.0455866
G093543E30172N	30.172	93.5427	2.02	4780	5518	5172	20.2	43	1925	0	0	0	40	87	43	53	102	36	26	4	3	394	102	125.026	260	130	-13.8	-11.5	-7.7	-3.8	0.4	4.4	5.8	5.2	3.3	-1.8	-8.4	-12.3	-3.35	19.6	0.6057	0.0455866
G093566E30167N	30.1671	93.5661	0.507	4782	5442	5077	31.1	8	1188	0	0	0	40	87	43	53	102	36	26	4	3	394	102	125.026	260	130	-13.8	-11.5	-7.7	-3.8	0.4	4.4	5.8	5.2	3.3	-1.8	-8.4	-12.3	-3.35	19.6	0.6057	0.0455866
G093774E30235N	30.2354	93.7744	1.734	4852	5647	5231	28	77	1305	10	12	31	73	154	174	193	191	178	79	25	7	1127	186	125.026	815	287	-13.6	-11.3	-7.6	-3.7	0.5	4.4	5.9	5.3	3.4	-1.6	-8.2	-12	-3.20833	19.5	0.487886	0.105033
G093785E30223N	30.2229	93.785	4.675	4619	5784	5106	25.6	356	3877	10	12	31	73	154	174	193	191	178	79	25	7	1127	186	125.026	815	287	-13.6	-11.3	-7.6	-3.7	0.5	4.4	5.9	5.3	3.4	-1.6	-8.2	-12	-3.20833	19.5	0.487886	0.105033
G093763E30240N	30.2397	93.763	0.777	4782	5529	5204	30.6	336	1294	10	12	31	73	154	174	193	191	178	79	25	7	1127	186	125.026	815	287	-13.6	-11.3	-7.6	-3.7	0.5	4.4	5.9	5.3	3.4	-1.6	-8.2	-12	-3.20833	19.5	0.487886	0.105033
G093756E30121N	30.1211	93.7555	0.101	5146	5427	5246	35.4	132	305	0	0	8	44	65	53	43	125	48	12	7	0	405	125	125.026	281	117	-10.3	-7.9	-4.2	-0.4	3.6	7.4	8.7	8.1	6.2	1.4	-4.9	-8.8	-0.0916667	19	0.633939	0.049044
G093762E30130N	30.13	93.7617	0.071	4897	5265	5080	39.3	340	374	0	0	8	44	65	53	43	125	48	12	7	0	405	125	125.026	281	117	-10.3	-7.9	-4.2	-0.4	3.6	7.4	8.7	8.1	6.2	1.4	-4.9	-8.8	-0.0916667	19	0.633939	0.049044
G093765E30129N	30.1294	93.765	0.054	4969	5147	5040	37.3	51	224	0	0	8	44	65	53	43	125	48	12	7	0	405	125	125.026	281	117	-10.3	-7.9	-4.2	-0.4	3.6	7.4	8.7	8.1	6.2	1.4	-4.9	-8.8	-0.0916667	19	0.633939	0.049044
G093764E30127N	30.1274	93.7641	0.092	5089	5375	5257	40.9	36	326	0	0	8	44	65	53	43	125	48	12	7	0	405	125	125.026	281	117	-10.3	-7.9	-4.2	-0.4	3.6	7.4	8.7	8.1	6.2	1.4	-4.9	-8.8	-0.0916667	19	0.633939	0.049044
G094063E30191N	30.1911	94.0626	2.672	4039	5590	4802	28.7	333	3848	29	16	32	16	27	98	90	72	190	2	24	0	596	190	125.026	452	120	-11.3	-9.1	-5.4	-1.6	2.5	6.2	7.7	7.1	5.2	0.3	-6	-9.9	-1.19167	19	0.632528	0.0720127
G094041E30189N	30.1892	94.0406	0.74	4533	5618	4921	36.1	6	1371	29	16	32	16	27	98	90	72	190	2	24	0	596	190	125.026	452	120	-11.3	-9.1	-5.4	-1.6	2.5	6.2	7.7	7.1	5.2	0.3	-6	-9.9	-1.19167	19	0.632528	0.0720127
G094177E30239N	30.2388	94.1774	0.255	5289	5636	5428	36.8	202	459	28	26	25	43	85	107	85	91	166	55	79	10	800	156	125.026	504	217	-10.1	-7.8	-4.2	-0.4	3.6	7.2	8.7	8.1	6.2	1.4	-4.8	-8.6	-0.0583333	18.8	0.420314	0.0642314
G094183E30213N	30.2133	94.1828	0.564	5788	6571	6291	42	277	678	28	26	25	43	85	107	85	91	166	55	79	10	800	156	125.026	504	217	-10.1	-7.8	-4.2	-0.4	3.6	7.2	8.7	8.1	6.2	1.4	-4.8	-8.6	-0.0583333	18.8	0.420314	0.0642314
G094189E30210N	30.2103	94.1887	0.932	5806	6597	6211	39.1	107	959	28	26	25	43	85	107	85	91	166	55	79	10	800	156	125.026	504	217	-10.1	-7.8	-4.2	-0.4	3.6	7.2	8.7	8.1	6.2	1.4	-4.8	-8.6	-0.0583333	18.8	0.420314	0.0642314
G094211E30201N	30.2011	94.2106	0.164	4685	5373	4991	50	50	584	28	26	25	43	85	107	85	91	166	55	79	10	800	156	125.026	504	217	-10.1	-7.8	-4.2	-0.4	3.6	7.2	8.7	8.1	6.2	1.4	-4.8	-8.6	-0.0583333	18.8	0.420314	0.0642314
G094200E30222N	30.2216	94.2001	0.699	4599	5948	5275	43.1	93	1445	28	26	25	43	85	107	85	91	166	55	79	10	800	156	125.026	504	217	-10.1	-7.8	-4.2	-0.4	3.6	7.2	8.7	8.1	6.2	1.4	-4.8	-8.6	-0.0583333	18.8	0.420314	0.0642314
G094204E30212N	30.2115	94.2043	1.649	4159	5747	4759	43.3	75	1741	28	26	25	43	85	107	85	91	166	55	79	10	800	156	125.026	504	217	-10.1	-7.8	-4.2	-0.4	3.6	7.2	8.7	8.1	6.2	1.4	-4.8	-8.6	-0.0583333	18.8	0.420314	0.0642314
G093456E30502N	30.5017	93.4557	8.95	4815	6027	5593	18.2	316	4077	0	24	0	2	36	31	31	42	34	28	2	0	230	42	125.026	166	62	-13.8	-11.2	-7.3	-3.3	1	5	6.4	5.8	3.8	-1.4	-8.2	-12.3	-2.95833	20.2	0.508672	0.0223485
G093468E30521N	30.5209	93.4678	0.465	5186	6021	5629	21.6	309	1978	0	24	0	2	36	31	31	42	34	28	2	0	230	42	125.026	166	62	-13.8	-11.2	-7.3	-3.3	1	5	6.4	5.8	3.8	-1.4	-8.2	-12.3	-2.95833	20.2	0.508672	0.0223485
G093473E30530N	30.5299	93.4727	2.333	4959	6413	5551	21.5	336	3973	0	24	0	2	36	31	31	42	34	28	2	0	230	42	125.026	166	62	-13.8	-11.2	-7.3	-3.3	1	5	6.4	5.8	3.8	-1.4	-8.2	-12.3	-2.95833	20.2	0.508672	0.0223485
G093486E30529N	30.5288	93.4861	0.081	6130	6418	6298	42	114	301	0	24	0	2	36	31	31	42	34	28	2	0	230	42	125.026	166	62	-13.8	-11.2	-7.3	-3.3	1	5	6.4	5.8	3.8	-1.4	-8.2	-12.3	-2.95833	20.2	0.508672	0.0223485
G093488E30539N	30.5387	93.4877	0.966	5036	6409	5298	29.7	360	2090	0	24	0	2	36	31	31	42	34	28	2	0	230	42	125.026	166	62	-13.8	-11.2	-7.3	-3.3	1	5	6.4	5.8	3.8	-1.4	-8.2	-12.3	-2.95833	20.2	0.508672	0.0223485
G093494E30530N	30.5301	93.4941	0.459	5165	5909	5456	32.9	77	1074	0	24	0	2	36	31	31	42	34	28	2	0	230	42	125.026	166	62	-13.8	-11.2	-7.3	-3.3	1	5	6.4	5.8	3.8	-1.4	-8.2	-12.3	-2.95833	20.2	0.508672	0.0223485
G093554E30505N	30.5054	93.5543	4.594	4771	6251	5481	22.2	33	2838	0	2	0	9	42	38	26	20	36	5	0	1	179	42	125.026	125	54	-13	-10.5	-6.5	-2.6	1.6	5.6	7	6.4	4.4	-0.7	-7.4	-11.5	-2.26667	20	0.636747	0.0217723
G093581E30505N	30.5053	93.5805	0.836	5263	6331	5819	32.8	295	1390	0	2	0	9	42	38	26	20	36	5	0	1	179	42	125.026	125	54	-13	-10.5	-6.5	-2.6	1.6	5.6	7	6.4	4.4	-0.7	-7.4	-11.5	-2.26667	20	0.636747	0.0217723
G093727E30438N	30.4385	93.7275	0.138	5167	5439	5279	22.5	360	834	18	0	11	16	23	45	37	48	18	12	0	0	228	48	125.026	160	68	-12.6	-10.2	-6.3	-2.5	1.7	5.6	7	6.4	4.5	-0.5	-7.1	-11.1	-2.09167	19.6	0.510049	0.0222142
G093668E30522N	30.522	93.668	0.154	5393	5684	5593	21.5	189	650	5	0	3	7	60	37	40	77	0	16	0	0	245	77	125.026	170	75	-13.5	-11	-7.1	-3.2	1.1	5	6.5	5.9	3.9	-1.2	-7.9	-12	-2.79167	20	0.766683	0.0358811
G094021E30407N	30.4067	94.0215	0.102	5253	5592	5386	32.1	105	527	0	7	0	64	51	34	28	61	131	31	6	26	439	131	125.026	285	148	-9.7	-7.3	-3.6	0.2	4.2	7.9	9.3	8.8	6.8	2	-4.3	-8.3	0.5	19	0.58114	0.0487336
G094030E30397N	30.3973	94.0296	0.886	4869	5595	5115	24.9	41	1971	0	7	0	64	51	34	28	61	131	31	6	26	439	131	125.026	285	148	-9.7	-7.3	-3.6	0.2	4.2	7.9	9.3	8.8	6.8	2	-4.3	-8.3	0.5	19	0.58114	0.0487336
G093688E30335N	30.3352	93.6884	1.429	5069	5889	5632	26	99	2072	18	0	11	16	23	45	37	48	18	12	0	0	228	48	125.026	160	68	-12.6	-10.2	-6.3	-2.5	1.7	5.6	7	6.4	4.5	-0.5	-7.1	-11.1	-2.09167	19.6	0.510049	0.0222142
G093690E30328N	30.328	93.69	0.212	5341	5782	5514	31.1	108	720	10	12	31	73	154	174	193	191	178	79	25	7	1127	186	125.026	815	287	-13.6	-11.3	-7.6	-3.7	0.5	4.4	5.9	5.3	3.4	-1.6	-8.2	-12	-3.20833	19.5	0.487886	0.105033
G093769E30371N	30.3707	93.7691	0.277	5296	5968	5485	31.9	280	1065	18	0	11	16	23	45	37	48	18	12	0	0	228	48	125.026	160	68	-12.6	-10.2	-6.3	-2.5	1.7	5.6	7	6.4	4.5	-0.5	-7.1	-11.1	-2.09167	19.6	0.510049	0.0222142
G093797E30528N	30.5276	93.7967	0.101	5240	5454	5336	26.7	299	439	5	0	3	7	60	37	40	77	0	16	0	0	245	77	125.026	170	75	-13.5	-11	-7.1	-3.2	1.1	5	6.5	5.9	3.9	-1.2	-7.9	-12	-2.79167	20	0.766683	0.0358811
G093792E30526N	30.5264	93.792	0.116	5155	5326	5208	23.4	335	415	5	0	3	7	60	37	40	77	0	16	0	0	245	77	125.026	170	75	-13.5	-11	-7.1	-3.2	1.1	5	6.5	5.9	3.9	-1.2	-7.9	-12	-2.79167	20	0.766683	0.0358811
G093847E30501N	30.5008	93.8466	0.449	5197	5636	5391	20.1	0	1109	0	0	15	15	66	44	15	37	28	27	0	0	247	66	125.026	151	96	-13	-10.6	-6.8	-2.8	1.3	5.2	6.7	6.2	4.1	-0.9	-7.5	-11.6	-2.475	19.7	0.578739	0.0273063
G093838E30501N	30.5014	93.8383	0.374	5158	5548	5354	24.8	15	738	0	0	15	15	66	44	15	37	28	27	0	0	247	66	125.026	151	96	-13	-10.6	-6.8	-2.8	1.3	5.2	6.7	6.2	4.1	-0.9	-7.5	-11.6	-2.475	19.7	0.578739	0.0273063
G093781E30502N	30.5024	93.7811	1.06	5266	5777	5559	19.6	274	1641	5	0	3	7	60	37	40	77	0	16	0	0	245	77	125.026	170	75	-13.5	-11	-7.1	-3.2	1.1	5	6.5	5.9	3.9	-1.2	-7.9	-12	-2.79167	20	0.766683	0.0358811
G093778E30512N	30.5118	93.778	0.954	5249	5811	5552	17.3	226	1674	5	0	3	7	60	37	40	77	0	16	0	0	245	77	125.026	170	75	-13.5	-11	-7.1	-3.2	1.1	5	6.5	5.9	3.9	-1.2	-7.9	-12	-2.79167	20	0.766683	0.0358811
G093772E30516N	30.5156	93.7722	0.131	5439	5713	5550	24.6	240	667	5	0	3	7	60	37	40	77	0	16	0	0	245	77	125.026	170	75	-13.5	-11	-7.1	-3.2	1.1	5	6.5	5.9	3.9	-1.2	-7.9	-12	-2.79167	20	0.766683	0.0358811
G093769E30518N	30.5175	93.769	0.571	5280	5678	5468	17.2	225	1484	5	0	3	7	60	37	40	77	0	16	0	0	245	77	125.026	170	75	-13.5	-11	-7.1	-3.2	1.1	5	6.5	5.9	3.9	-1.2	-7.9	-12	-2.79167	20	0.766683	0.0358811
G093760E30519N	30.5195	93.7598	0.636	5252	5723	5502	17.2	226	1379	5	0	3	7	60	37	40	77	0	16	0	0	245	77	125.026	170	75	-13.5	-11	-7.1	-3.2	1.1	5	6.5	5.9	3.9	-1.2	-7.9	-12	-2.79167	20	0.766683	0.0358811
G093758E30525N	30.5247	93.758	0.549	5209	5729	5410	23.6	322	1406	5	0	3	7	60	37	40	77	0	16	0	0	245	77	125.026	170	75	-13.5	-11	-7.1	-3.2	1.1	5	6.5	5.9	3.9	-1.2	-7.9	-12	-2.79167	20	0.766683	0.0358811
G093743E30526N	30.5259	93.7428	0.817	5019	5643	5378	22.8	43	1643	5	0	3	7	60	37	40	77	0	16	0	0	245	77	125.026	170	75	-13.5	-11	-7.1	-3.2	1.1	5	6.5	5.9	3.9	-1.2	-7.9	-12	-2.79167	20	0.766683	0.0358811
G093733E30529N	30.5293	93.7331	2.806	5188	5695	5507	13.6	79	2422	5	0	3	7	60	37	40	77	0	16	0	0	245	77	125.026	170	75	-13.5	-11	-7.1	-3.2	1.1	5	6.5	5.9	3.9	-1.2	-7.9	-12	-2.79167	20	0.766683	0.0358811
G093735E30559N	30.559	93.7354	0.14	5362	5588	5477	22	307	594	5	0	3	7	60	37	40	77	0	16	0	0	245	77	125.026	170	75	-13.5	-11	-7.1	-3.2	1.1	5	6.5	5.9	3.9	-1.2	-7.9	-12	-2.79167	20	0.766683	0.0358811
G093736E30564N	30.5638	93.7363	0.127	5238	5459	5348	26.6	355	491	5	0	3	7	60	37	40	77	0	16	0	0	245	77	125.026	170	75	-13.5	-11	-7.1	-3.2	1.1	5	6.5	5.9	3.9	-1.2	-7.9	-12	-2.79167	20	0.766683	0.0358811
G093741E30566N	30.5657	93.7413	0.064	5395	5551	5479	27.3	280	316	5	0	3	7	60	37	40	77	0	16	0	0	245	77	125.026	170	75	-13.5	-11	-7.1	-3.2	1.1	5	6.5	5.9	3.9	-1.2	-7.9	-12	-2.79167	20	0.766683	0.0358811
G093763E30572N	30.5715	93.7631	0.057	5202	5327	5283	20.3	87	357	5	0	3	7	60	37	40	77	0	16	0	0	245	77	125.026	170	75	-13.5	-11	-7.1	-3.2	1.1	5	6.5	5.9	3.9	-1.2	-7.9	-12	-2.79167	20	0.766683	0.0358811
G093748E30570N	30.57	93.7484	0.129	5245	5520	5397	29.7	74	627	5	0	3	7	60	37	40	77	0	16	0	0	245	77	125.026	170	75	-13.5	-11	-7.1	-3.2	1.1	5	6.5	5.9	3.9	-1.2	-7.9	-12	-2.79167	20	0.766683	0.0358811
G093748E30573N	30.573	93.7477	0.052	5314	5453	5370	31.8	61	230	5	0	3	7	60	37	40	77	0	16	0	0	245	77	125.026	170	75	-13.5	-11	-7.1	-3.2	1.1	5	6.5	5.9	3.9	-1.2	-7.9	-12	-2.79167	20	0.766683	0.0358811
G093756E30571N	30.5708	93.7562	0.314	4985	5406	5120	17.5	2	1443	5	0	3	7	60	37	40	77	0	16	0	0	245	77	125.026	170	75	-13.5	-11	-7.1	-3.2	1.1	5	6.5	5.9	3.9	-1.2	-7.9	-12	-2.79167	20	0.766683	0.0358811
G093747E30565N	30.5646	93.7466	0.231	5313	5618	5413	23.1	119	636	5	0	3	7	60	37	40	77	0	16	0	0	245	77	125.026	170	75	-13.5	-11	-7.1	-3.2	1.1	5	6.5	5.9	3.9	-1.2	-7.9	-12	-2.79167	20	0.766683	0.0358811
G093737E30553N	30.5528	93.7368	0.06	5392	5545	5480	21	246	391	5	0	3	7	60	37	40	77	0	16	0	0	245	77	125.026	170	75	-13.5	-11	-7.1	-3.2	1.1	5	6.5	5.9	3.9	-1.2	-7.9	-12	-2.79167	20	0.766683	0.0358811
G093744E30556N	30.5563	93.7437	1.057	5184	5620	5478	16.8	118	1503	5	0	3	7	60	37	40	77	0	16	0	0	245	77	125.026	170	75	-13.5	-11	-7.1	-3.2	1.1	5	6.5	5.9	3.9	-1.2	-7.9	-12	-2.79167	20	0.766683	0.0358811
G094123E30874N	30.8744	94.1226	0.051	5352	5522	5420	30.7	68	285	0	0	3	9	58	35	22	32	36	21	2	0	218	58	125.026	146	70	-13.9	-11.5	-7.6	-3.6	0.7	4.5	6.2	5.7	3.5	-1.7	-8.4	-12.5	-3.21667	20.1	0.598047	0.0249043
G094042E30644N	30.6439	94.0419	0.091	5263	5580	5422	31.1	110	563	0	0	5	6	15	70	15	69	56	17	2	4	259	70	125.026	227	30	-11.9	-9.5	-5.7	-1.8	2.3	6.1	7.6	7.1	5.1	0.1	-6.4	-10.5	-1.45833	19.5	0.727724	0.0360039
G092936E29903N	29.9026	92.9356	0.191	5223	5666	5441	29	333	793	0	0	2	4	13	36	82	51	30	14	0	0	232	82	145.109	213	19	-12.2	-9.7	-6	-2.1	2.2	6.3	7.4	6.7	4.9	-0.2	-6.7	-10.6	-1.66667	19.6	0.793002	0.0351436
G092941E29901N	29.9015	92.9407	0.05	5284	5498	5391	39.3	39	236	0	0	2	4	13	36	82	51	30	14	0	0	232	82	145.109	213	19	-12.2	-9.7	-6	-2.1	2.2	6.3	7.4	6.7	4.9	-0.2	-6.7	-10.6	-1.66667	19.6	0.793002	0.0351436
G092929E29896N	29.8964	92.9292	0.212	5271	5745	5480	21	286	1253	0	0	2	4	13	36	82	51	30	14	0	0	232	82	145.109	213	19	-12.2	-9.7	-6	-2.1	2.2	6.3	7.4	6.7	4.9	-0.2	-6.7	-10.6	-1.66667	19.6	0.793002	0.0351436
G092946E29877N	29.8775	92.9459	0.149	5325	5550	5429	19.7	226	669	0	0	2	4	13	36	82	51	30	14	0	0	232	82	145.109	213	19	-12.2	-9.7	-6	-2.1	2.2	6.3	7.4	6.7	4.9	-0.2	-6.7	-10.6	-1.66667	19.6	0.793002	0.0351436
G092910E29777N	29.7771	92.9102	0.062	5387	5642	5494	28.1	40	471	0	0	0	7	16	46	49	83	39	4	0	0	244	83	145.109	221	23	-14.3	-12.1	-8.5	-4.6	-0.2	3.9	5.2	4.5	2.7	-2.5	-8.9	-12.6	-3.95	19.5	0.797729	0.0371816
G093713E29749N	29.7492	93.7133	0.331	5048	5489	5239	25.7	340	983	0	9	8	47	37	19	72	45	59	12	2	0	310	72	145.109	207	101	-7.8	-5.5	-2	1.6	5.6	9.3	10.4	9.8	8.1	3.4	-2.6	-6.3	2	18.2	0.556658	0.0329635
G093704E29596N	29.5957	93.7042	0.128	5104	5385	5199	24.4	310	506	4	1	6	14	73	56	33	71	61	16	3	1	339	72	145.109	237	99	-9.9	-7.8	-4.3	-0.7	3.4	7.2	8.4	7.8	6.1	1.3	-4.7	-8.3	-0.125	18.3	0.587433	0.0380401
G093699E29591N	29.5911	93.6991	0.202	5111	5399	5270	29	288	390	4	1	6	14	73	56	33	71	61	16	3	1	339	72	145.109	237	99	-9.9	-7.8	-4.3	-0.7	3.4	7.2	8.4	7.8	6.1	1.3	-4.7	-8.3	-0.125	18.3	0.587433	0.0380401
G094075E30717N	30.717	94.0748	0.261	5230	5498	5385	21	312	837	0	0	6	26	67	78	14	42	53	15	5	0	306	78	125.026	202	99	-13.7	-11.3	-7.5	-3.5	0.7	4.5	6.2	5.6	3.6	-1.6	-8.2	-12.2	-3.11667	19.9	0.624217	0.0364872
G094219E30603N	30.6032	94.2186	0.062	5655	5721	5693	17.8	328	202	6	12	6	13	40	14	64	45	58	29	2	0	289	64	125.026	210	77	-13	-10.7	-7	-3.1	1.1	4.9	6.5	5.9	3.9	-1.1	-7.6	-11.5	-2.64167	19.5	0.537008	0.0296457
G094210E30594N	30.5944	94.2102	5.197	4336	6565	5504	32.6	328	4810	6	12	6	13	40	14	64	45	58	29	2	0	289	64	125.026	210	77	-13	-10.7	-7	-3.1	1.1	4.9	6.5	5.9	3.9	-1.1	-7.6	-11.5	-2.64167	19.5	0.537008	0.0296457
G094326E30627N	30.6271	94.3264	12.149	4114	6221	5356	18.9	347	10571	6	12	6	13	40	14	64	45	58	29	2	0	289	64	125.026	210	77	-13	-10.7	-7	-3.1	1.1	4.9	6.5	5.9	3.9	-1.1	-7.6	-11.5	-2.64167	19.5	0.537008	0.0296457
G094122E30725N	30.7253	94.1222	0.051	5405	5520	5468	23.2	166	251	0	0	6	26	67	78	14	42	53	15	5	0	306	78	125.026	202	99	-13.7	-11.3	-7.5	-3.5	0.7	4.5	6.2	5.6	3.6	-1.6	-8.2	-12.2	-3.11667	19.9	0.624217	0.0364872
G094207E30870N	30.8698	94.2074	0.124	5318	5573	5426	25	132	500	0	0	11	15	41	33	32	76	36	7	3	0	254	76	125.026	184	67	-13.8	-11.5	-7.7	-3.6	0.6	4.4	6.1	5.6	3.4	-1.8	-8.5	-12.5	-3.275	19.9	0.62624	0.0303849
G093979E30888N	30.8882	93.9789	0.452	5442	6192	6008	30	331	1229	17	16	50	15	50	91	121	47	90	34	6	69	606	115	125.026	383	217	-15.6	-13.3	-9.5	-5.3	-1.1	2.9	4.6	4.1	1.9	-3.4	-10.2	-14.2	-4.925	20.2	0.438842	0.0508
G093740E30544N	30.544	93.7396	0.458	5235	5570	5475	12.1	107	1074	5	0	3	7	60	37	40	77	0	16	0	0	245	77	125.026	170	75	-13.5	-11	-7.1	-3.2	1.1	5	6.5	5.9	3.9	-1.2	-7.9	-12	-2.79167	20	0.766683	0.0358811
G094348E30595N	30.5952	94.3481	2.886	5090	6296	5858	34.3	193	1831	19	11	3	22	41	36	54	57	53	31	37	21	385	54	125.026	231	117	-14	-11.8	-8.2	-4.2	-0.1	3.7	5.4	4.9	2.9	-2.2	-8.7	-12.5	-3.73333	19.4	0.379647	0.0279205
G094522E30404N	30.4043	94.5217	0.436	4432	5344	5150	32.7	167	1091	0	13	44	91	112	128	94	142	55	36	39	9	763	142	125.026	455	269	-8.2	-5.9	-2.4	1.4	5.3	8.8	10.3	9.8	7.8	3.1	-3	-6.9	1.675	18.5	0.457147	0.0666291
G094597E30408N	30.4079	94.5967	0.061	5042	5268	5204	27.9	249	428	0	13	44	91	112	128	94	142	55	36	39	9	763	142	125.026	455	269	-8.2	-5.9	-2.4	1.4	5.3	8.8	10.3	9.8	7.8	3.1	-3	-6.9	1.675	18.5	0.457147	0.0666291
G094599E30405N	30.4046	94.5988	0.145	4759	5261	5133	29	199	872	0	13	44	91	112	128	94	142	55	36	39	9	763	142	125.026	455	269	-8.2	-5.9	-2.4	1.4	5.3	8.8	10.3	9.8	7.8	3.1	-3	-6.9	1.675	18.5	0.457147	0.0666291
G094485E30402N	30.4022	94.4846	0.146	5100	5504	5319	48.2	252	360	0	19	20	52	70	103	35	55	23	36	19	4	436	103	125.026	252	165	-8	-5.7	-2	1.7	5.6	9.2	10.6	10.1	8.1	3.4	-2.7	-6.7	1.96667	18.6	0.479501	0.0399355
G094489E30405N	30.4053	94.4891	0.181	5515	6039	5951	34.4	243	595	0	19	20	52	70	103	35	55	23	36	19	4	436	103	125.026	252	165	-8	-5.7	-2	1.7	5.6	9.2	10.6	10.1	8.1	3.4	-2.7	-6.7	1.96667	18.6	0.479501	0.0399355
G093342E30094N	30.0938	93.3418	0.057	4865	5128	4992	41.5	352	325	0	0	8	18	28	62	53	122	33	28	3	4	359	122	125.026	298	58	-10.4	-7.9	-4.1	-0.3	3.8	7.7	8.9	8.2	6.4	1.5	-4.9	-8.9	0	19.3	0.68447	0.0469388
G093331E30092N	30.092	93.3312	0.783	4596	5773	5349	36.7	29	1762	0	5	0	5	20	48	20	58	25	22	0	0	203	58	125.026	173	30	-13.3	-10.9	-7.2	-3.3	1	5.1	6.4	5.7	3.8	-1.3	-7.8	-11.7	-2.79167	19.7	0.663508	0.0257292
G093307E30095N	30.0948	93.3074	0.525	4992	5888	5288	35.6	284	1285	0	5	0	5	20	48	20	58	25	22	0	0	203	58	125.026	173	30	-13.3	-10.9	-7.2	-3.3	1	5.1	6.4	5.7	3.8	-1.3	-7.8	-11.7	-2.79167	19.7	0.663508	0.0257292
G093324E30098N	30.0976	93.3236	1.357	4787	5888	5314	31.4	60	1987	0	5	0	5	20	48	20	58	25	22	0	0	203	58	125.026	173	30	-13.3	-10.9	-7.2	-3.3	1	5.1	6.4	5.7	3.8	-1.3	-7.8	-11.7	-2.79167	19.7	0.663508	0.0257292
G093862E30182N	30.1817	93.8617	1.403	4666	5514	4970	35.4	323	1223	0	0	11	10	67	48	42	39	45	55	18	0	335	67	125.026	229	88	-11.1	-8.8	-5	-1.3	2.8	6.6	8	7.4	5.5	0.6	-5.7	-9.6	-0.883333	19.1	0.500665	0.0320387
G093881E30165N	30.1652	93.881	6.055	3960	6115	5076	29.6	41	5540	60	21	19	54	85	80	57	80	37	40	13	29	575	72	125.026	294	268	-9.5	-7.2	-3.6	0.2	4.2	7.9	9.2	8.6	6.8	2	-4.2	-8.1	0.525	18.7	0.374853	0.041173
G093883E30143N	30.1428	93.8828	0.688	4899	5843	5299	39.1	155	1064	60	21	19	54	85	80	57	80	37	40	13	29	575	72	125.026	294	268	-9.5	-7.2	-3.6	0.2	4.2	7.9	9.2	8.6	6.8	2	-4.2	-8.1	0.525	18.7	0.374853	0.041173
G093929E30111N	30.1109	93.9291	0.243	5131	5991	5445	46.7	278	723	60	21	19	54	85	80	57	80	37	40	13	29	575	72	125.026	294	268	-9.5	-7.2	-3.6	0.2	4.2	7.9	9.2	8.6	6.8	2	-4.2	-8.1	0.525	18.7	0.374853	0.041173
G093931E30093N	30.0928	93.9313	0.511	4825	6052	5276	38.7	279	1602	60	21	19	54	85	80	57	80	37	40	13	29	575	72	125.026	294	268	-9.5	-7.2	-3.6	0.2	4.2	7.9	9.2	8.6	6.8	2	-4.2	-8.1	0.525	18.7	0.374853	0.041173
[truncated: 47,043 more rows]

## Sheet: USED_normalized_RGI6.0_TRMM_CRU
GLIMS_Id	lat_(DD)	lon_(DD)	Max_elev(m)	Median_elev(m)	Min_elev(m)	Area(km2)	Max_length(m)	Annual_mean_T_(°C)	Annual_T_range_(°C)	Annual_tot_PCP_(mm)	Annual_PCP_range_(mm)	Summer_monsoon_PCP (J,J,A,S,O)	Winter_&_late_winter_PCP_(D,J,F,M,A,M)	SCI=stdv_of_12/ave_of_12	RE_(Pascale_et al_2015)	DSI_(Pascale_et_al_2015)
[truncated: 41,602 more rows]

[truncated: 3 more sheets: For_R, NOT_USED_Raw_WGI_TRMM_CRU, NOTUSED_Normalized_WGI_TRMM_CRU]
