# Supplementary material for: A statistical and numerical modeling approach for spatiotemporal reconstruction of glaciations in the Central Asian mountains
Source: MethodsX. 2020 Feb 21;7:100820. doi: 10.1016/j.mex.2020.100820 (PMC7110412; doi:10.1016/j.mex.2020.100820)
Supplement: Supplementary file 2 [file mmc2.zip]

Archive with 1 entries (1 files):
- S2 Age_Err template.csv
