# Supplementary material for: A statistical and numerical modeling approach for spatiotemporal reconstruction of glaciations in the Central Asian mountains
Source: MethodsX. 2020 Feb 21;7:100820. doi: 10.1016/j.mex.2020.100820 (PMC7110412; doi:10.1016/j.mex.2020.100820)
Supplement: Supplementary file 2 [file mmc2.zip › S2 Age_Err template.csv]

Age	Err
10.73	0.65
16.53	1.03
17.63	1.04
15.73	1.06
14.65	0.68
14.91	0.69
15.04	0.7
14.87	0.76
15.44	0.72
14.96	0.74
14.33	0.71
14.57	0.71
14.31	0.7
14.29	0.71
14.26	0.67
13.82	0.71
14.15	0.82
13.82	1.02
14.02	1.01
14.23	1.02
13.17	0.69
13.39	0.69
14.12	0.73
13.1	0.7
13.15	0.7
14.33	0.72
14.32	0.7
13.96	0.7
13.8	0.79
14.38	0.7
13.43	0.64
13.25	0.64
13.63	0.72
13.63	0.76
12.73	0.82
13.53	0.82
10.73	0.59
14.93	0.8
12.82	0.62
13.52	0.73
12.85	0.62
12.88	0.67
12.99	0.66
13.15	0.66
11.75	0.65
13.23	0.94
12.18	0.65
12.64	0.65
11.43	0.54
11.99	0.64
10.31	0.5
10.26	0.5
10.54	0.53
10.18	0.5
10.12	0.5
10.1	0.5
10.43	0.55
10.23	0.51
9.94	0.49
9.25	0.54
9.31	0.54
9.78	0.5
9.6	0.56
9.71	0.51
7.95	0.43
7.86	0.42
8.01	0.44
7.97	0.44
8.17	0.44
7.94	0.51
7.52	0.39
7.98	0.42
7.72	0.4
8.2	0.44
7.57	0.38
8.11	0.43
7.6	0.39
7.4	0.4
7.56	0.43
7.87	0.41
7.92	0.41
