# Supplementary material for: A statistical and numerical modeling approach for spatiotemporal reconstruction of glaciations in the Central Asian mountains
Source: MethodsX. 2020 Feb 21;7:100820. doi: 10.1016/j.mex.2020.100820 (PMC7110412; doi:10.1016/j.mex.2020.100820)
Supplement: Supplementary file 3 [file mmc3.zip › doc.kml]

<?xml version="1.0" encoding="UTF-8"?>
<kml xmlns="http://www.opengis.net/kml/2.2" xmlns:gx="http://www.google.com/kml/ext/2.2" xmlns:kml="http://www.opengis.net/kml/2.2" xmlns:atom="http://www.w3.org/2005/Atom">
<Document>
	<name>ElA_Areas.kmz</name>
	<StyleMap id="msn_ylw-pushpin1720">
		<Pair>
			<key>normal</key>
			<styleUrl>#sn_ylw-pushpin004</styleUrl>
		</Pair>
		<Pair>
			<key>highlight</key>
			<styleUrl>#sh_ylw-pushpin162</styleUrl>
		</Pair>
	</StyleMap>
	<Style id="sn_ylw-pushpin520">
		<IconStyle>
			<scale>1.1</scale>
			<Icon>
				<href>http://maps.google.com/mapfiles/kml/pushpin/ylw-pushpin.png</href>
			</Icon>
			<hotSpot x="20" y="2" xunits="pixels" yunits="pixels"/>
		</IconStyle>
		<LineStyle>
			<color>ffff00ff</color>
			<width>2.4</width>
		</LineStyle>
		<PolyStyle>
			<fill>0</fill>
		</PolyStyle>
	</Style>
	<StyleMap id="m_ylw-pushpin51">
		<Pair>
			<key>normal</key>
			<styleUrl>#s_ylw-pushpin601</styleUrl>
		</Pair>
		<Pair>
			<key>highlight</key>
			<styleUrl>#s_ylw-pushpin_hl201</styleUrl>
		</Pair>
	</StyleMap>
	<Style id="sh_ylw-pushpin63">
		<IconStyle>
			<scale>1.3</scale>
			<Icon>
				<href>http://maps.google.com/mapfiles/kml/pushpin/ylw-pushpin.png</href>
			</Icon>
			<hotSpot x="20" y="2" xunits="pixels" yunits="pixels"/>
		</IconStyle>
		<LineStyle>
			<color>ffff0000</color>
			<width>2</width>
		</LineStyle>
		<PolyStyle>
			<fill>0</fill>
		</PolyStyle>
	</Style>
	<Style id="sh_ylw-pushpin220">
		<IconStyle>
			<scale>1.3</scale>
			<Icon>
				<href>http://maps.google.com/mapfiles/kml/pushpin/ylw-pushpin.png</href>
			</Icon>
			<hotSpot x="20" y="2" xunits="pixels" yunits="pixels"/>
		</IconStyle>
		<LineStyle>
			<color>ff0000ff</color>
			<width>2.4</width>
		</LineStyle>
		<PolyStyle>
			<fill>0</fill>
		</PolyStyle>
	</Style>
	<Style id="sn_ylw-pushpin004">
		<IconStyle>
			<scale>1.1</scale>
			<Icon>
				<href>http://maps.google.com/mapfiles/kml/pushpin/ylw-pushpin.png</href>
			</Icon>
			<hotSpot x="20" y="2" xunits="pixels" yunits="pixels"/>
		</IconStyle>
		<LineStyle>
			<color>ff0055aa</color>
			<width>2.4</width>
		</LineStyle>
		<PolyStyle>
			<fill>0</fill>
		</PolyStyle>
	</Style>
	<StyleMap id="msn_ylw-pushpin212">
		<Pair>
			<key>normal</key>
			<styleUrl>#sn_ylw-pushpin314</styleUrl>
		</Pair>
		<Pair>
			<key>highlight</key>
			<styleUrl>#sh_ylw-pushpin312</styleUrl>
		</Pair>
	</StyleMap>
	<Style id="sn_ylw-pushpin3110">
		<IconStyle>
			<scale>1.1</scale>
			<Icon>
				<href>http://maps.google.com/mapfiles/kml/pushpin/ylw-pushpin.png</href>
			</Icon>
			<hotSpot x="20" y="2" xunits="pixels" yunits="pixels"/>
		</IconStyle>
		<LineStyle>
			<color>ff00ff55</color>
			<width>2.4</width>
		</LineStyle>
		<PolyStyle>
			<fill>0</fill>
		</PolyStyle>
	</Style>
	<Style id="sn_ylw-pushpin401">
		<IconStyle>
			<scale>1.1</scale>
			<Icon>
				<href>http://maps.google.com/mapfiles/kml/pushpin/ylw-pushpin.png</href>
			</Icon>
			<hotSpot x="20" y="2" xunits="pixels" yunits="pixels"/>
		</IconStyle>
		<LineStyle>
			<color>ff0000ff</color>
			<width>2.4</width>
		</LineStyle>
		<PolyStyle>
			<fill>0</fill>
		</PolyStyle>
	</Style>
	<Style id="sn_ylw-pushpin0000000">
		<IconStyle>
			<scale>1.1</scale>
			<Icon>
				<href>http://maps.google.com/mapfiles/kml/pushpin/ylw-pushpin.png</href>
			</Icon>
			<hotSpot x="20" y="2" xunits="pixels" yunits="pixels"/>
		</IconStyle>
		<LineStyle>
			<color>ff0055aa</color>
			<width>2.4</width>
		</LineStyle>
		<PolyStyle>
			<fill>0</fill>
		</PolyStyle>
	</Style>
	<StyleMap id="msn_ylw-pushpin610">
		<Pair>
			<key>normal</key>
			<styleUrl>#sn_ylw-pushpin1900</styleUrl>
		</Pair>
		<Pair>
			<key>highlight</key>
			<styleUrl>#sh_ylw-pushpin2600</styleUrl>
		</Pair>
	</StyleMap>
	<Style id="sh_ylw-pushpin04">
		<IconStyle>
			<scale>1.3</scale>
			<Icon>
				<href>http://maps.google.com/mapfiles/kml/pushpin/ylw-pushpin.png</href>
			</Icon>
			<hotSpot x="20" y="2" xunits="pixels" yunits="pixels"/>
		</IconStyle>
		<LineStyle>
			<color>ff0055aa</color>
			<width>2.4</width>
		</LineStyle>
		<PolyStyle>
			<fill>0</fill>
		</PolyStyle>
	</Style>
	<StyleMap id="msn_ylw-pushpin320">
		<Pair>
			<key>normal</key>
			<styleUrl>#sn_ylw-pushpin401</styleUrl>
		</Pair>
		<Pair>
			<key>highlight</key>
			<styleUrl>#sh_ylw-pushpin220</styleUrl>
		</Pair>
	</StyleMap>
	<Style id="sn_ylw-pushpin1900">
		<IconStyle>
			<scale>1.1</scale>
			<Icon>
				<href>http://maps.google.com/mapfiles/kml/pushpin/ylw-pushpin.png</href>
			</Icon>
			<hotSpot x="20" y="2" xunits="pixels" yunits="pixels"/>
		</IconStyle>
		<LineStyle>
			<color>ff00ffff</color>
			<width>2.4</width>
		</LineStyle>
		<PolyStyle>
			<fill>0</fill>
		</PolyStyle>
	</Style>
	<Style id="sn_ylw-pushpin115">
		<IconStyle>
			<scale>1.1</scale>
			<Icon>
				<href>http://maps.google.com/mapfiles/kml/pushpin/ylw-pushpin.png</href>
			</Icon>
			<hotSpot x="20" y="2" xunits="pixels" yunits="pixels"/>
		</IconStyle>
		<LineStyle>
			<color>ffff0000</color>
			<width>2.4</width>
		</LineStyle>
		<PolyStyle>
			<fill>0</fill>
		</PolyStyle>
	</Style>
	<StyleMap id="m_ylw-pushpin0400">
		<Pair>
			<key>normal</key>
			<styleUrl>#s_ylw-pushpin301</styleUrl>
		</Pair>
		<Pair>
			<key>highlight</key>
			<styleUrl>#s_ylw-pushpin_hl311</styleUrl>
		</Pair>
	</StyleMap>
	<StyleMap id="msn_ylw-pushpin040">
		<Pair>
			<key>normal</key>
			<styleUrl>#sn_ylw-pushpin115</styleUrl>
		</Pair>
		<Pair>
			<key>highlight</key>
			<styleUrl>#sh_ylw-pushpin114</styleUrl>
		</Pair>
	</StyleMap>
	<Style id="sn_ylw-pushpin59">
		<IconStyle>
			<scale>1.1</scale>
			<Icon>
				<href>http://maps.google.com/mapfiles/kml/pushpin/ylw-pushpin.png</href>
			</Icon>
			<hotSpot x="20" y="2" xunits="pixels" yunits="pixels"/>
		</IconStyle>
		<LineStyle>
			<color>ff0000ff</color>
			<width>2.4</width>
		</LineStyle>
		<PolyStyle>
			<fill>0</fill>
		</PolyStyle>
	</Style>
	<Style id="sh_ylw-pushpin2600">
		<IconStyle>
			<scale>1.3</scale>
			<Icon>
				<href>http://maps.google.com/mapfiles/kml/pushpin/ylw-pushpin.png</href>
			</Icon>
			<hotSpot x="20" y="2" xunits="pixels" yunits="pixels"/>
		</IconStyle>
		<LineStyle>
			<color>ff00ffff</color>
			<width>2.4</width>
		</LineStyle>
		<PolyStyle>
			<fill>0</fill>
		</PolyStyle>
	</Style>
	<Style id="sh_ylw-pushpin162">
		<IconStyle>
			<scale>1.3</scale>
			<Icon>
				<href>http://maps.google.com/mapfiles/kml/pushpin/ylw-pushpin.png</href>
			</Icon>
			<hotSpot x="20" y="2" xunits="pixels" yunits="pixels"/>
		</IconStyle>
		<LineStyle>
			<color>ff0055aa</color>
			<width>2.4</width>
		</LineStyle>
		<PolyStyle>
			<fill>0</fill>
		</PolyStyle>
	</Style>
	<Style id="s_ylw-pushpin_hl201">
		<IconStyle>
			<scale>1.3</scale>
			<Icon>
				<href>http://maps.google.com/mapfiles/kml/pushpin/ylw-pushpin.png</href>
			</Icon>
			<hotSpot x="20" y="2" xunits="pixels" yunits="pixels"/>
		</IconStyle>
		<LineStyle>
			<color>ff0000ff</color>
			<width>2.4</width>
		</LineStyle>
		<PolyStyle>
			<fill>0</fill>
		</PolyStyle>
	</Style>
	<StyleMap id="msn_ylw-pushpin3100">
		<Pair>
			<key>normal</key>
			<styleUrl>#sn_ylw-pushpin3110</styleUrl>
		</Pair>
		<Pair>
			<key>highlight</key>
			<styleUrl>#sh_ylw-pushpin142</styleUrl>
		</Pair>
	</StyleMap>
	<StyleMap id="msn_ylw-pushpin141">
		<Pair>
			<key>normal</key>
			<styleUrl>#sn_ylw-pushpin520</styleUrl>
		</Pair>
		<Pair>
			<key>highlight</key>
			<styleUrl>#sh_ylw-pushpin530</styleUrl>
		</Pair>
	</StyleMap>
	<Style id="s_ylw-pushpin_hl311">
		<IconStyle>
			<scale>1.3</scale>
			<Icon>
				<href>http://maps.google.com/mapfiles/kml/pushpin/ylw-pushpin.png</href>
			</Icon>
			<hotSpot x="20" y="2" xunits="pixels" yunits="pixels"/>
		</IconStyle>
		<LineStyle>
			<color>ff0000ff</color>
			<width>2</width>
		</LineStyle>
		<PolyStyle>
			<fill>0</fill>
		</PolyStyle>
	</Style>
	<Style id="s_ylw-pushpin11">
		<IconStyle>
			<scale>1.1</scale>
			<Icon>
				<href>http://maps.google.com/mapfiles/kml/pushpin/ylw-pushpin.png</href>
			</Icon>
			<hotSpot x="20" y="2" xunits="pixels" yunits="pixels"/>
		</IconStyle>
		<LineStyle>
			<color>ff0000ff</color>
		</LineStyle>
		<PolyStyle>
			<fill>0</fill>
		</PolyStyle>
	</Style>
	<StyleMap id="msn_ylw-pushpin17200">
		<Pair>
			<key>normal</key>
			<styleUrl>#sn_ylw-pushpin0000000</styleUrl>
		</Pair>
		<Pair>
			<key>highlight</key>
			<styleUrl>#sh_ylw-pushpin1620</styleUrl>
		</Pair>
	</StyleMap>
	<Style id="sh_ylw-pushpin1620">
		<IconStyle>
			<scale>1.3</scale>
			<Icon>
				<href>http://maps.google.com/mapfiles/kml/pushpin/ylw-pushpin.png</href>
			</Icon>
			<hotSpot x="20" y="2" xunits="pixels" yunits="pixels"/>
		</IconStyle>
		<LineStyle>
			<color>ff0055aa</color>
			<width>2.4</width>
		</LineStyle>
		<PolyStyle>
			<fill>0</fill>
		</PolyStyle>
	</Style>
	<Style id="sh_ylw-pushpin114">
		<IconStyle>
			<scale>1.3</scale>
			<Icon>
				<href>http://maps.google.com/mapfiles/kml/pushpin/ylw-pushpin.png</href>
			</Icon>
			<hotSpot x="20" y="2" xunits="pixels" yunits="pixels"/>
		</IconStyle>
		<LineStyle>
			<color>ffff0000</color>
			<width>2.4</width>
		</LineStyle>
		<PolyStyle>
			<fill>0</fill>
		</PolyStyle>
	</Style>
	<Style id="sh_ylw-pushpin312">
		<IconStyle>
			<scale>1.3</scale>
			<Icon>
				<href>http://maps.google.com/mapfiles/kml/pushpin/ylw-pushpin.png</href>
			</Icon>
			<hotSpot x="20" y="2" xunits="pixels" yunits="pixels"/>
		</IconStyle>
		<LineStyle>
			<color>ff00ffff</color>
			<width>2</width>
		</LineStyle>
		<PolyStyle>
			<fill>0</fill>
		</PolyStyle>
	</Style>
	<StyleMap id="msn_ylw-pushpin450">
		<Pair>
			<key>normal</key>
			<styleUrl>#sn_ylw-pushpin92</styleUrl>
		</Pair>
		<Pair>
			<key>highlight</key>
			<styleUrl>#sh_ylw-pushpin191</styleUrl>
		</Pair>
	</StyleMap>
	<StyleMap id="msn_ylw-pushpin57">
		<Pair>
			<key>normal</key>
			<styleUrl>#sn_ylw-pushpin214</styleUrl>
		</Pair>
		<Pair>
			<key>highlight</key>
			<styleUrl>#sh_ylw-pushpin63</styleUrl>
		</Pair>
	</StyleMap>
	<Style id="s_ylw-pushpin_hl13">
		<IconStyle>
			<scale>1.3</scale>
			<Icon>
				<href>http://maps.google.com/mapfiles/kml/pushpin/ylw-pushpin.png</href>
			</Icon>
			<hotSpot x="20" y="2" xunits="pixels" yunits="pixels"/>
		</IconStyle>
		<LineStyle>
			<color>ff0000ff</color>
		</LineStyle>
		<PolyStyle>
			<fill>0</fill>
		</PolyStyle>
	</Style>
	<Style id="sh_ylw-pushpin191">
		<IconStyle>
			<scale>1.3</scale>
			<Icon>
				<href>http://maps.google.com/mapfiles/kml/pushpin/ylw-pushpin.png</href>
			</Icon>
			<hotSpot x="20" y="2" xunits="pixels" yunits="pixels"/>
		</IconStyle>
		<LineStyle>
			<color>ff00ffff</color>
			<width>2</width>
		</LineStyle>
		<PolyStyle>
			<fill>0</fill>
		</PolyStyle>
	</Style>
	<Style id="s_ylw-pushpin601">
		<IconStyle>
			<scale>1.1</scale>
			<Icon>
				<href>http://maps.google.com/mapfiles/kml/pushpin/ylw-pushpin.png</href>
			</Icon>
			<hotSpot x="20" y="2" xunits="pixels" yunits="pixels"/>
		</IconStyle>
		<LineStyle>
			<color>ff0000ff</color>
			<width>2.4</width>
		</LineStyle>
		<PolyStyle>
			<fill>0</fill>
		</PolyStyle>
	</Style>
	<Style id="sn_ylw-pushpin214">
		<IconStyle>
			<scale>1.1</scale>
			<Icon>
				<href>http://maps.google.com/mapfiles/kml/pushpin/ylw-pushpin.png</href>
			</Icon>
			<hotSpot x="20" y="2" xunits="pixels" yunits="pixels"/>
		</IconStyle>
		<LineStyle>
			<color>ffff0000</color>
			<width>2</width>
		</LineStyle>
		<PolyStyle>
			<fill>0</fill>
		</PolyStyle>
	</Style>
	<Style id="sh_ylw-pushpin142">
		<IconStyle>
			<scale>1.3</scale>
			<Icon>
				<href>http://maps.google.com/mapfiles/kml/pushpin/ylw-pushpin.png</href>
			</Icon>
			<hotSpot x="20" y="2" xunits="pixels" yunits="pixels"/>
		</IconStyle>
		<LineStyle>
			<color>ff00ff55</color>
			<width>2.4</width>
		</LineStyle>
		<PolyStyle>
			<fill>0</fill>
		</PolyStyle>
	</Style>
	<StyleMap id="msn_ylw-pushpin116">
		<Pair>
			<key>normal</key>
			<styleUrl>#sn_ylw-pushpin59</styleUrl>
		</Pair>
		<Pair>
			<key>highlight</key>
			<styleUrl>#sh_ylw-pushpin212</styleUrl>
		</Pair>
	</StyleMap>
	<Style id="sh_ylw-pushpin1210">
		<IconStyle>
			<scale>1.3</scale>
			<Icon>
				<href>http://maps.google.com/mapfiles/kml/pushpin/ylw-pushpin.png</href>
			</Icon>
			<hotSpot x="20" y="2" xunits="pixels" yunits="pixels"/>
		</IconStyle>
		<LineStyle>
			<color>ff00ffff</color>
			<width>2.4</width>
		</LineStyle>
		<PolyStyle>
			<fill>0</fill>
		</PolyStyle>
	</Style>
	<Style id="sn_ylw-pushpin03">
		<IconStyle>
			<scale>1.1</scale>
			<Icon>
				<href>http://maps.google.com/mapfiles/kml/pushpin/ylw-pushpin.png</href>
			</Icon>
			<hotSpot x="20" y="2" xunits="pixels" yunits="pixels"/>
		</IconStyle>
		<LineStyle>
			<color>ff0055aa</color>
			<width>2.4</width>
		</LineStyle>
		<PolyStyle>
			<fill>0</fill>
		</PolyStyle>
	</Style>
	<StyleMap id="msn_ylw-pushpin1110">
		<Pair>
			<key>normal</key>
			<styleUrl>#sn_ylw-pushpin530</styleUrl>
		</Pair>
		<Pair>
			<key>highlight</key>
			<styleUrl>#sh_ylw-pushpin1210</styleUrl>
		</Pair>
	</StyleMap>
	<Style id="sn_ylw-pushpin314">
		<IconStyle>
			<scale>1.1</scale>
			<Icon>
				<href>http://maps.google.com/mapfiles/kml/pushpin/ylw-pushpin.png</href>
			</Icon>
			<hotSpot x="20" y="2" xunits="pixels" yunits="pixels"/>
		</IconStyle>
		<LineStyle>
			<color>ff00ffff</color>
			<width>2</width>
		</LineStyle>
		<PolyStyle>
			<fill>0</fill>
		</PolyStyle>
	</Style>
	<StyleMap id="msn_ylw-pushpin312">
		<Pair>
			<key>normal</key>
			<styleUrl>#sn_ylw-pushpin03</styleUrl>
		</Pair>
		<Pair>
			<key>highlight</key>
			<styleUrl>#sh_ylw-pushpin04</styleUrl>
		</Pair>
	</StyleMap>
	<Style id="s_ylw-pushpin301">
		<IconStyle>
			<scale>1.1</scale>
			<Icon>
				<href>http://maps.google.com/mapfiles/kml/pushpin/ylw-pushpin.png</href>
			</Icon>
			<hotSpot x="20" y="2" xunits="pixels" yunits="pixels"/>
		</IconStyle>
		<LineStyle>
			<color>ff0000ff</color>
			<width>2</width>
		</LineStyle>
		<PolyStyle>
			<fill>0</fill>
		</PolyStyle>
	</Style>
	<Style id="sn_ylw-pushpin530">
		<IconStyle>
			<scale>1.1</scale>
			<Icon>
				<href>http://maps.google.com/mapfiles/kml/pushpin/ylw-pushpin.png</href>
			</Icon>
			<hotSpot x="20" y="2" xunits="pixels" yunits="pixels"/>
		</IconStyle>
		<LineStyle>
			<color>ff00ffff</color>
			<width>2.4</width>
		</LineStyle>
		<PolyStyle>
			<fill>0</fill>
		</PolyStyle>
	</Style>
	<StyleMap id="m_ylw-pushpin9">
		<Pair>
			<key>normal</key>
			<styleUrl>#s_ylw-pushpin11</styleUrl>
		</Pair>
		<Pair>
			<key>highlight</key>
			<styleUrl>#s_ylw-pushpin_hl13</styleUrl>
		</Pair>
	</StyleMap>
	<Style id="sh_ylw-pushpin530">
		<IconStyle>
			<scale>1.3</scale>
			<Icon>
				<href>http://maps.google.com/mapfiles/kml/pushpin/ylw-pushpin.png</href>
			</Icon>
			<hotSpot x="20" y="2" xunits="pixels" yunits="pixels"/>
		</IconStyle>
		<LineStyle>
			<color>ffff00ff</color>
			<width>2.4</width>
		</LineStyle>
		<PolyStyle>
			<fill>0</fill>
		</PolyStyle>
	</Style>
	<Style id="sn_ylw-pushpin92">
		<IconStyle>
			<scale>1.1</scale>
			<Icon>
				<href>http://maps.google.com/mapfiles/kml/pushpin/ylw-pushpin.png</href>
			</Icon>
			<hotSpot x="20" y="2" xunits="pixels" yunits="pixels"/>
		</IconStyle>
		<LineStyle>
			<color>ff00ffff</color>
			<width>2</width>
		</LineStyle>
		<PolyStyle>
			<fill>0</fill>
		</PolyStyle>
	</Style>
	<Style id="sh_ylw-pushpin212">
		<IconStyle>
			<scale>1.3</scale>
			<Icon>
				<href>http://maps.google.com/mapfiles/kml/pushpin/ylw-pushpin.png</href>
			</Icon>
			<hotSpot x="20" y="2" xunits="pixels" yunits="pixels"/>
		</IconStyle>
		<LineStyle>
			<color>ff0000ff</color>
			<width>2.4</width>
		</LineStyle>
		<PolyStyle>
			<fill>0</fill>
		</PolyStyle>
	</Style>
	<Folder>
		<name>NewElAAreas</name>
		<open>1</open>
		<Placemark>
			<name>Milap2</name>
			<open>1</open>
			<styleUrl>#msn_ylw-pushpin1720</styleUrl>
			<Polygon>
				<tessellate>1</tessellate>
				<outerBoundaryIs>
					<LinearRing>
						<coordinates>
							79.09083657172153,30.89391940359008,0 79.09107192370679,30.8934721571829,0 79.0913103206118,30.89301963950127,0 79.09149623867553,30.89252778321485,0 79.09161330252226,30.89210969721751,0 79.09185790293672,30.89164354399677,0 79.09203322093531,30.89125297019966,0 79.09215419582705,30.89082373202629,0 79.09220356820755,30.89047283549481,0 79.09219703880717,30.89008415126874,0 79.09237634412611,30.8896811913632,0 79.09251694077101,30.88911942317307,0 79.09265879585357,30.88855191425513,0 79.09278575097906,30.88809970268285,0 79.0927634157995,30.88781776112253,0 79.09286873340102,30.88707478060735,0 79.09290390965909,30.88682524398769,0 79.09301210109594,30.8860679982777,0 79.09308530341426,30.8855572451594,0 79.09308170694841,30.88513425077662,0 79.09311516306897,30.88444774471886,0 79.09305223495001,30.88397990991585,0 79.09302964091985,30.88367906469854,0 79.09302547876517,30.88324397288073,0 79.09296134743318,30.88276830045164,0 79.09289794398291,30.88228790660343,0 79.09287482844843,30.88197934763359,0 79.09288893864034,30.88139591809126,0 79.0928048664323,30.88104523150742,0 79.09273902957411,30.8805543181037,0 79.0926966320781,30.88037721531993,0 79.09268146359339,30.87958517833164,0 79.09267485101131,30.87802396481262,0 79.09260214241907,30.87766130689369,0 79.09256984572899,30.87742976981917,0 79.09248608296852,30.87716529117322,0 79.09240200283708,30.87689979677071,0 79.0924394379675,30.87649468758186,0 79.09235478499365,30.87622636618158,0 79.09233097585027,30.87588671514621,0 79.09230702540039,30.87554507890237,0 79.09233512724677,30.87523400748037,0 79.09224004566062,30.87506472741122,0 79.09215401832769,30.87479049402279,0 79.09206765591657,30.87451519510789,0 79.0919809595534,30.87423882503183,0 79.09184176364306,30.87392795811306,0 79.09174607535337,30.87375507504291,0 79.09156329446107,30.87330062187436,0 79.09142336019407,30.87298491605375,0 79.09127426743916,30.87277627745968,0 79.09117764286674,30.87260066627004,0 79.09098395708534,30.87224820136457,0 79.09071981305918,30.87208038114449,0 79.09056960078549,30.87186976757455,0 79.09030543569638,30.87170147344397,0 79.09010160404658,30.87145679977726,0 79.08983697046399,30.87128863939785,0 79.08963242431639,30.87104338211912,0 79.08948038387381,30.87083150283218,0 79.08916191976759,30.87062974510532,0 79.08884375959329,30.87042756996985,0 79.08857866305999,30.87025905949999,0 79.08836096236595,30.87023562938539,0 79.08809078974539,30.87017861467297,0 79.08776831036711,30.87008811240997,0 79.08765769099566,30.87013205527257,0 79.08708452116431,30.87001547312203,0 79.08555160338487,30.86985187807699,0 79.08532783872428,30.8698702708053,0 79.0850614296311,30.86978071816294,0 79.08479547532714,30.86969131259291,0 79.08457412592344,30.86963021482924,0 79.08430902861471,30.86954109012378,0 79.08400036148835,30.86950375911136,0 79.08382415550607,30.869391447269,0 79.08356032579781,30.86930278978717,0 79.08338489159372,30.86927033755365,0 79.08312103965082,30.86910215910403,0 79.08290218479465,30.86904189873031,0 79.08259589887578,30.86892577231843,0 79.08233547498199,30.86891758791195,0 79.08211801014699,30.86885768049926,0 79.08185715883577,30.86876998578491,0 79.08172590329006,30.86868631730704,0 79.08138057163026,30.86862268531152,0 79.08103638449997,30.86855926504544,0 79.08078037412832,30.86855159067449,0 79.08047866523862,30.86843691093283,0 79.08013718677962,30.86837436289721,0 79.07983666959582,30.868260261624,0 79.07958002942149,30.86817394450209,0 79.07932397796571,30.8680875143214,0 79.07906418409931,30.8679217157475,0 79.07893855854967,30.86791839401523,0 79.07864023171486,30.86780472930259,0 79.07830379292017,30.86774352932119,0 79.07804457606665,30.8675787821648,0 79.07779065318407,30.86749354243083,0 79.07766133177667,30.86741093011379,0 79.07736492933552,30.86729827124182,0 79.0770745910113,30.86726579840282,0 79.07682237112886,30.86718098369434,0 79.07661349622661,30.86712373166623,0 79.07648471100944,30.86704145742779,0 79.07623339480112,30.86695696743002,0 79.07602534880027,30.86689999444967,0 79.07576820783294,30.86673571802861,0 79.07547507420563,30.86662425858509,0 79.07518242272303,30.86651298263441,0 79.07494029045245,30.86650929499823,0 79.07464879924811,30.86639838642902,0 79.07431514122982,30.86626041165792,0 79.07410191632486,30.86612418715538,0 79.07377726583395,30.86606655774352,0 79.0734451952957,30.86592904199523,0 79.07319864497048,30.86584615503427,0 79.07291000558151,30.86573631859293,0 79.07270673851532,30.86568080469193,0 79.0724944878782,30.86554544397944,0 79.07228224073788,30.86541008350969,0 79.07199482371921,30.86530078025998,0 79.07174034508226,30.86513848342807,0 79.07145374781956,30.86502904110213,0 79.07128431693548,30.86492066273992,0 79.07107247555956,30.8647853671981,0 79.07086063672051,30.8646500716697,0 79.07060643069512,30.86448771509586,0 79.07043696245064,30.86437947856404,0 79.07022512824564,30.86424418535984,0 79.07005566711274,30.86413592889164,0 79.06975912340513,30.86394644334735,0 79.06955894949026,30.86389236946943,0 79.0693049763707,30.86373008387296,0 79.06912367649518,30.86354040236193,0 79.06903895192932,30.86348626301171,0 79.06874236631207,30.86329699563952,0 79.0685604370847,30.86310699766629,0 79.0683781654899,30.8629169529916,0 79.06820836193029,30.86280895861631,0 79.06795366755011,30.86264697598331,0 79.06781325212434,30.86248348227164,0 79.06767261347164,30.86231972920797,0 79.06744665564557,30.86210161162116,0 79.06730550201105,30.86193729248695,0 79.06712158036238,30.86174516413059,0 79.06693736899408,30.86155266307418,0 79.06675286108738,30.8613598533682,0 79.06663937422836,30.86113695453655,0 79.06645417590985,30.86094332593266,0 79.06625424366311,30.8606644950871,0 79.06608286372122,30.86055523416853,0 79.06593957722585,30.86038854824066,0 79.06571022690237,30.86016698661279,0 79.06550834807688,30.85988686199127,0 79.0652504314608,30.85972283433967,0 79.0650629896341,30.85952776425915,0 79.0648752501012,30.85933238325562,0 79.06474609058094,30.85925032881843,0 79.06455798494295,30.85905410849955,0 79.06432649028238,30.85882966662256,0 79.06413776195214,30.85863240673423,0 79.06394872620048,30.85843482290916,0 79.06368963718016,30.85826937246541,0 79.06345686322293,30.85804373020548,0 79.06326696005024,30.85784533945881,0 79.0630507030331,30.85770723516283,0 79.06283444717015,30.85756912299853,0 79.06270469555042,30.85748625756331,0 79.06244519514473,30.85732052481638,0 79.06227219548399,30.85721003724898,0 79.06205594791439,30.85707192842216,0 79.06188295156824,30.85696135173753,0 79.06161703080657,30.85694514055401,0 79.06119858976015,30.85662348334295,0 79.06017932196673,30.85608296201116,0 79.060000847635,30.85602429702589,0 79.05974931908187,30.85591884973174,0 79.05949814348449,30.85581354983505,0 79.05928391763429,30.85573179443943,0 79.05903909012402,30.85568547365133,0 79.05881981070178,30.85554525975178,0 79.05861241222532,30.85552265506047,0 79.0585394018288,30.85547600592619,0 79.05822327513742,30.85538370955576,0 79.05804100563651,30.85526725008126,0 79.0578651882431,30.8552096417315,0 79.05768962531177,30.85515210368124,0 79.05748464421328,30.85513017151256,0 79.05720756990139,30.8550619847141,0 79.05698967349873,30.85492294242954,0 79.05678620898354,30.85490142153604,0 79.056539831816,30.85479803892798,0 79.0563661962111,30.85474105550573,0 79.05622139278864,30.85464854764184,0 79.05598348685901,30.85460424214147,0 79.05583890572149,30.85451182847868,0 79.05570223829113,30.85447824145314,0 79.0554574736327,30.85437548447872,0 79.0553130877426,30.8542832048585,0 79.05507708336491,30.85423952570229,0 79.0548608051712,30.85410129761329,0 79.05462574672812,30.85405792666037,0 79.05440975691235,30.85391991506036,0 79.05410374066163,30.85383091283277,0 79.05388804508031,30.85369309990349,0 79.05361906454925,30.85362746878386,0 79.05343956976198,30.85351277972287,0 79.05326960502082,30.85345718790765,0 79.05309987318769,30.85340167150137,0 79.05288477796212,30.85326423539096,0 79.05264377695001,30.85316311291149,0 79.052428822092,30.85302580110411,0 79.05221386892669,30.8528884904691,0 79.05199892271777,30.85275117468967,0 79.05189145064654,30.85268251536696,0 79.05170175498094,30.8525084693423,0 79.05154767638929,30.85235710557135,0 79.05128570403866,30.85213673692623,0 79.05107033084575,30.85199914491021,0 79.05092674687019,30.8519074348345,0 79.05074726876993,30.85179279546945,0 79.05039985999655,30.851623650658,0 79.05019626507185,30.85154648508267,0 79.05008872785699,30.85147780222267,0 79.04978989835431,30.8513925306593,0 79.04955134986886,30.85129291834802,0 79.04934887897186,30.85121626308614,0 79.04918240931501,30.85116251524216,0 79.04894477096573,30.85106326557188,0 79.04872001865927,30.85102447266231,0 79.04851880810585,30.85094826040224,0 79.04828227548329,30.85084942498731,0 79.04811722562602,30.85079608376741,0 79.04788130292953,30.85069739891915,0 79.04768121145507,30.85062165760189,0 79.04750358089103,30.85050827523265,0 79.04732595559248,30.85039490589002,0 79.04714833339136,30.85028153875897,0 79.04697071569478,30.8501681750875,0 79.04679310216439,30.85005481201494,0 79.04657997137142,30.84991877304933,0 79.04636684166157,30.8497828297184,0 79.04618923765703,30.84966954555651,0 79.04608267944305,30.84960157103376,0 79.04585514293309,30.84940437223191,0 79.04574851644132,30.84933640229556,0 79.0454641896099,30.84915515347736,0 79.04525095683334,30.84901923436122,0 79.04512941905259,30.8488897625722,0 79.04493655086554,30.84871460328207,0 79.04475863531687,30.84860124021886,0 79.04460100444342,30.84844846465729,0 79.04447879330473,30.84831818057845,0 79.04433628335929,30.84822748948851,0 79.04421381557791,30.84809694512475,0 79.04401981593057,30.84792040043819,0 79.04386125548452,30.84776642917784,0 79.04373820456534,30.84763507555756,0 79.04352385094973,30.84749809719338,0 79.04332574316527,30.84742425090828,0 79.04311155064552,30.8472874591263,0 79.04296875725667,30.84719626593763,0 79.04277117990309,30.84712273876913,0 79.04259281608398,30.84700882754364,0 79.04246693354357,30.84698101365909,0 79.04225128592555,30.84694823688526,0 79.04201917948006,30.84685236599184,0 79.04191116368253,30.84688789716441,0 79.04171523534838,30.84681468836513,0 79.04150143539118,30.84678179921054,0 79.04135904461086,30.84679438436092,0 79.04119919337653,30.84684717052832,0 79.04098707327594,30.84681423722622,0 79.04082848658999,30.84686666253424,0 79.0405305261225,30.84693129154632,0 79.0402866015004,30.8469782300749,0 79.0400257363461,30.84696217398031,0 79.03983575452105,30.846991335719,0 79.03980253420531,30.84707083459641,0 79.03894552386417,30.84713211541019,0 79.03766130409483,30.8475756487227,0 79.03735268167259,30.84771216540506,0 79.03704617316164,30.84784775061205,0 79.03665363551711,30.84792476756806,0 79.03626352236351,30.84800140547972,0 79.03596401350924,30.84813449487416,0 79.03566612337232,30.84826695678614,0 79.03537045356204,30.84839837394718,0 79.03498053554176,30.84854823127548,0 79.03464479572422,30.84865046468075,0 79.03426273060885,30.84879687379982,0 79.0338839619328,30.84894197187847,0 79.03346633692567,30.84905754852463,0 79.0331848929652,30.84918320290239,0 79.03290620300645,30.84930741296032,0 79.03267162779329,30.84945835352221,0 79.03234889193045,30.84962511111342,0 79.03211773968037,30.84977397972841,0 79.0318043536742,30.849867367547,0 79.03158137162389,30.84994359678563,0 79.03122599014162,30.85007884624015,0 79.03091870679803,30.85017014685786,0 79.030654062989,30.85028824489216,0 79.03030488532696,30.85042150330264,0 79.03004407672748,30.85053795094564,0 79.02982614045655,30.8506800917782,0 79.02960956415389,30.85082134323233,0 79.02930980637521,30.85097715383034,0 79.029053197499,30.851157866213,0 79.02884120375593,30.85129622075355,0 79.02858819149252,30.85147443861924,0 79.0284211266747,30.85157037341848,0 79.02821302078432,30.85170619054771,0 79.02796471577864,30.85188121642376,0 79.02779949405714,30.85204075051375,0 79.02759441675269,30.85223877849667,0 79.02739170184539,30.85237067889675,0 79.02718959997905,30.85256608754683,0 79.02694856366918,30.85286244730699,0 79.02667083169297,30.85313063102101,0 79.02647435147277,30.8533203907541,0 79.0262792377753,30.85357123050849,0 79.02608576363086,30.85381991574111,0 79.02593198322676,30.85396802831209,0 79.0257794966451,30.8541765461521,0 79.02562823742301,30.85438347167451,0 79.02540250745221,30.85460041466974,0 79.02525468198908,30.85486411616851,0 79.02514421778048,30.85503057386995,0 79.02499749893778,30.85523132171972,0 79.02481425586896,30.85540655344396,0 79.02466982388715,30.85560448764901,0 79.02456364900299,30.85582499342801,0 79.02445687548452,30.85598600111918,0 79.02435074408515,30.85614606489635,0 79.02424518794987,30.85630524384347,0 79.02414180959794,30.85652063360799,0 79.0240743648736,30.8567012642411,0 79.02393557148359,30.85689045478235,0 79.02383254592095,30.85704554106975,0 79.02373190031571,30.85725567103716,0 79.02363007731577,30.85740878498165,0 79.02349453007003,30.85759320139891,0 79.02343010582274,30.85776754576434,0 79.02336399830951,30.85788615010687,0 79.02326639275201,30.85809040403622,0 79.02316729052512,30.85823905841879,0 79.02310445791994,30.85840975472311,0 79.02297067285046,30.85853395812732,0 79.02290862332545,30.85870298783361,0 79.02281381397873,30.85890167209786,0 79.02271721898319,30.85904610752498,0 79.02265391679684,30.8591595721968,0 79.02252803480467,30.85938514817711,0 79.02243557271405,30.85957920785224,0 79.0222739435215,30.85972737928215,0 79.02214821838714,30.85989676667609,0 79.02208690346491,30.86000681758005,0 79.02192781253312,30.86015230771342,0 79.0218042262928,30.86031889003293,0 79.02174421901026,30.86042711688685,0 79.02158757675689,30.86057000830641,0 79.02140084283739,30.86074030360672,0 79.02127728200536,30.86085304061255,0 79.02115433692498,30.86096520314447,0 79.02103199768042,30.86107680143438,0 79.02088349972449,30.86126467262988,0 79.02079636379571,30.86139629517912,0 79.02067609008964,30.86150576582783,0 79.02056008388766,30.86166323016645,0 79.02047447841916,30.86179276015697,0 79.02035980156884,30.86194840323171,0 79.02024584900438,30.86210306651552,0 79.02007038363587,30.86226200734811,0 79.01948982455305,30.86293757127504,0 79.01889878680149,30.86399568481113,0 79.01881344735048,30.86426115454518,0 79.0186896195199,30.86449955671262,0 79.01860682188111,30.86469900436407,0 79.01852451500467,30.86489726968464,0 79.01844141237687,30.86515604831884,0 79.0183995215811,30.86531538608314,0 79.01831825691428,30.86551026405944,0 79.01827590771117,30.865728633099,0 79.01819441067362,30.86598148652222,0 79.01811519838601,30.86611273433421,0 79.01799652474661,30.86633840467955,0 79.01784073181645,30.86653814181489,0 79.01776228241545,30.86672598776995,0 79.01772192675887,30.86693695382055,0 79.01764421013105,30.86712259148265,0 79.01756639977992,30.86736515246818,0 79.01752724385126,30.8675147609648,0 79.01741224999694,30.8677310674912,0 79.01741021519001,30.86790315962225,0 79.01729610377385,30.86811691821072,0 79.01721997914721,30.8682963828577,0 79.01667638118659,30.8693246566042,0 79.01618977858516,30.86997081481444,0 79.01588614749782,30.87024684150026,0 79.01568542198434,30.87042931929252,0 79.0153872478255,30.87070048284292,0 79.01514850833914,30.8708516062641,0 79.01491132474442,30.87100174655692,0 79.01467490986354,30.87115142152399,0 79.01439749907858,30.87127312288151,0 79.01412182353317,30.87139408005359,0 79.01371735834169,30.871503336334,0 79.01349281555083,30.87157934286986,0 79.01322336224668,30.87169770837013,0 79.01287265058886,30.87176169998021,0 79.01260710464899,30.87187857248986,0 79.01233895302542,30.87206382503771,0 79.01207303242828,30.87224752342626,0 79.01189120618572,30.87248241058296,0 79.011714115243,30.87264798105836,0 79.01158201462181,30.87277148190184,0 79.01136635623249,30.87290904649509,0 79.01106835514894,30.87306027187834,0 79.01081535056186,30.87317012583813,0 79.01056640653715,30.87321316689998,0 79.01027628858512,30.87329610194136,0 79.00994799386905,30.87335279346065,0 79.00958031789934,30.87344875344282,0 79.00933722480728,30.8734906317416,0 79.00901356432148,30.87361104531332,0 79.00877326916601,30.87365227246145,0 79.00849413155079,30.87373215113816,0 79.00825589868258,30.87383683116911,0 79.00797934772879,30.87397962298848,0 79.00782217442308,30.8740698352385,0 79.00758771368642,30.87417284058636,0 79.00735465405597,30.87427522939241,0 79.00708422882843,30.8743521768465,0 79.00681610714715,30.87449094307539,0 79.00647397278006,30.87464129218625,0 79.00617213472825,30.87475320453393,0 79.00602130823252,30.87477822820631,0 79.00575770555872,30.87479120681351,0 79.00553336915944,30.87482849439314,0 79.00527378194077,30.87490224893049,0 79.00497772888701,30.87495141757417,0 79.00467896010285,30.87487918869669,0 79.00456542608065,30.87480665281044,0 79.00430300215618,30.87469818999515,0 79.004149142291,30.87454069906443,0 79.00387585687487,30.87418801190073,0 79.00404135263769,30.87375478427618,0 79.00401428411797,30.87313008576701,0 79.003896087497,30.87299336853778,0 79.00366521900669,30.87284582975078,0 79.00351131584482,30.87274746600203,0 79.00335741274084,30.87264910318115,0 79.00312656113763,30.87250156116848,0 79.00297266217284,30.87240319886769,0 79.00274184317573,30.87225563378327,0 79.00247651690337,30.87214706793865,0 79.00235738072401,30.87200943567399,0 79.00220360172301,30.87191094780689,0 79.00200722933494,30.87172375733785,0 79.00184907906666,30.8715609289077,0 79.00165654692759,30.87143765608622,0 79.00150266884833,30.87133885879734,0 79.00138271997831,30.8712000972849,0 79.00115176259403,30.87105173200874,0 79.00098790068674,30.87082309931121,0 79.00079484426618,30.87069965291476,0 79.0005911181605,30.87044598406136,0 79.00039782992434,30.8703222901365,0 79.00027180754067,30.87011562603777,0 79.00006973168644,30.86985597465531,0 79.00002121889904,30.86969655305179,0 78.99993384422395,30.86951141773395,0 78.99980568251777,30.86930303459212,0 78.99971634960394,30.8691187000763,0 78.99962114485469,30.86886586909955,0 78.99952570811711,30.86861152703167,0 78.99946931985343,30.86838082688185,0 78.99937166384657,30.86812645198156,0 78.99930657053815,30.86782771680313,0 78.99924105747715,30.86752722163041,0 78.99914196797526,30.86726897354611,0 78.99908879766819,30.86710485378703,0 78.99898858525178,30.86684539122829,0 78.99889375272662,30.86665682817507,0 78.99872519587588,30.86648784664682,0 78.99862916478162,30.86629958640757,0 78.99845232181329,30.86606039793753,0 78.99832391623392,30.86591438927794,0 78.99819533426629,30.86576818089512,0 78.99805864709722,30.86555122535936,0 78.99795441086248,30.86528718602614,0 78.99774457277066,30.86508811982849,0 78.99761535981099,30.86493972401621,0 78.99747777054429,30.86471914529799,0 78.99733951575986,30.86449849965163,0 78.99730582881344,30.86420924374166,0 78.99720743775461,30.86401257666481,0 78.9972549203257,30.86377210617884,0 78.99732683288862,30.86340831867678,0 78.99740811967948,30.86311500344911,0 78.99749838291653,30.86289439737103,0 78.99770551408864,30.8626752159942,0 78.99788073148636,30.86250384831629,0 78.99825026236331,30.86231054454246,0 78.99862321104016,30.86211567439046,0 78.99888791664679,30.86199351627564,0 78.99923930739561,30.86192314305405,0 78.99950791544488,30.86179917521276,0 78.99982096916412,30.86170102825588,0 79.00025790062621,30.86160448934947,0 79.00061860829499,30.86153213233165,0 79.00085841028523,30.86145726741406,0 79.00118008652328,30.86135670359976,0 79.00150389733597,30.86125547888074,0 79.00187341751212,30.86118081419089,0 79.00220171080245,30.86107834407313,0 79.00244936254654,30.8610010609631,0 79.00278600392338,30.86097851915801,0 79.00304060425827,30.86098197137236,0 79.00329598746578,30.86098557801175,0 79.00363653952499,30.86096331095573,0 79.00389786184479,30.86104815261834,0 79.00407475163881,30.86115896376737,0 79.00429872504603,30.86137947540783,0 79.00443407302829,30.86154424111479,0 79.00452818850368,30.86176181896759,0 79.00458114711863,30.86203125587159,0 79.00454884370959,30.86232466366366,0 79.00460098464585,30.86259186813089,0 79.00460664004518,30.86275081763859,0 79.00466126235996,30.86309466280927,0 79.00466955146,30.86333050123708,0 79.00472366064615,30.86367051403267,0 79.00468873499338,30.86387632973635,0 79.004780069932,30.86408563296925,0 79.00483083420288,30.86434396945035,0 79.00483873703983,30.86457377946768,0 79.00489187068989,30.8649054406238,0 79.00498421327959,30.86518706062561,0 79.00499130314039,30.86541352567019,0 79.00504061749328,30.86566579262761,0 79.00512959303549,30.8658691340919,0 79.00521828616282,30.86607182948571,0 79.00526675794845,30.86632116440137,0 79.00535686264433,30.86659606550277,0 79.00536287883826,30.86681643086405,0 79.00545039500267,30.86701591696847,0 79.00553948918076,30.86728744806661,0 79.00562459949079,30.86741300163819,0 79.00575290129731,30.86763701683809,0 79.00588081107996,30.86786032011126,0 79.00600682863828,30.86801129829684,0 79.00625698008965,30.86824115556878,0 79.0064642050971,30.86837301903189,0 79.00662999172256,30.86847851225554,0 79.00683807598547,30.86868149079374,0 79.00692090982581,30.86873420103605,0 79.00721026656144,30.86884778481799,0 79.00737590694374,30.86895346369222,0 79.00754155135769,30.86905914566479,0 79.00779002166715,30.86921767178086,0 79.00795567344518,30.86932335806583,0 79.00812129967332,30.86942907119071,0 79.00841109088619,30.86961413102087,0 79.00870089390379,30.86979918922228,0 79.00903308384748,30.86994047471119,0 79.00915733348198,30.87001989768574,0 79.00936574728863,30.87008203903879,0 79.00970054022237,30.87015354529168,0 79.01012344737714,30.87013750852098,0 79.01041935382827,30.87018278109493,0 79.01063264325391,30.87017478359933,0 79.01097254924318,30.87024671410292,0 79.01118772911556,30.87023854809495,0 79.01140361246668,30.87023035580099,0 79.01166222700915,30.87024903706422,0 79.01196719076651,30.87022345171987,0 79.0122313934195,30.87017071660218,0 79.01258564054979,30.87010002334976,0 79.0128057701023,30.87009190422192,0 79.01311606643046,30.87006603424939,0 79.01334271358176,30.86998533984729,0 79.01357564670335,30.86983123871642,0 79.01385788417355,30.86963056125411,0 79.01396467332438,30.86939153768962,0 79.01407247810441,30.86915069413365,0 79.01409553699897,30.86885166301405,0 79.0140692172465,30.86859835942818,0 79.01404219724581,30.86834420215489,0 79.01401503828754,30.86808875141048,0 79.0139382855331,30.86788046824819,0 79.01395983268537,30.86757431935237,0 79.01398152739553,30.86726608702688,0 79.01400333292045,30.8669557802268,0 79.01401428022707,30.86679983800852,0 79.01394709461395,30.86642959366883,0 79.01396941423235,30.86611335312242,0 79.01398067125716,30.86595437363538,0 79.01405363204371,30.86558349004178,0 79.01412102906288,30.8652906120987,0 79.01424606053386,30.86486159668085,0 79.01426307768446,30.86461683658067,0 79.01428590463232,30.86428849298996,0 79.01440105671227,30.86401576910199,0 79.01456881804253,30.86368712657859,0 79.0146331482125,30.86346512904143,0 79.01479680335611,30.86321632539961,0 79.01502097538905,30.86282515745664,0 79.01509336607462,30.86251289934641,0 79.01520660096153,30.86231452853309,0 79.01538093611883,30.86197158536391,0 79.01554997305065,30.86171296673764,0 79.01572728761261,30.86136450136957,0 79.01579604062655,30.86112998472772,0 79.01592006936917,30.86083565483309,0 79.01615551216936,30.86042101200383,0 79.01632980587462,30.86015245376301,0 79.01650563573115,30.85988166192869,0 79.01668282720701,30.85960881480701,0 79.01682077249986,30.85921059251126,0 79.0169432972618,30.8589947827776,0 79.01712408141799,30.85871559029486,0 79.01719916404591,30.85846549318484,0 79.01739141228877,30.85808729734311,0 79.01751754332219,30.85786498888545,0 79.01772196471248,30.85738492640403,0 79.01785012263515,30.85715870334664,0 79.01791922090484,30.85699657172606,0 79.01829953849149,30.85640586337575,0 79.01850210097555,30.85600785287588,0 79.01858368234016,30.85574145424303,0 79.01877840800965,30.85543800872947,0 79.01902615466881,30.85516463913519,0 79.01921304932013,30.85495841173054,0 79.01960117425922,30.85443994887383,0 79.01991899213006,30.85408877824161,0 79.02018749309158,30.8537009790188,0 79.02032882014446,30.85345315012179,0 79.02058903708462,30.85316488669306,0 79.0208641369143,30.85276776428911,0 79.02107554820194,30.85244044590336,0 79.02116835970212,30.8521510190897,0 79.02132879255086,30.85178497488418,0 79.02155843333819,30.85133996452012,0 79.02172200645616,30.85096715480216,0 79.02200983368013,30.85054867864577,0 79.02217664323928,30.85016928696911,0 79.02233005414276,30.84990003718647,0 79.0224981294665,30.84951661998734,0 79.02301055279901,30.84889019314472,0 79.02338896454482,30.84832845819626,0 79.023531203704,30.84816845587027,0 79.02363490023558,30.84798272383915,0 79.02373921627191,30.84779588066195,0 79.02392007275465,30.84759191323686,0 79.02406555224607,30.84742783635252,0 79.02440180045814,30.84718907944813,0 79.0246670063727,30.84703151311116,0 79.02489623897687,30.84691525524039,0 79.02516500068758,30.84675573166303,0 79.02543598020962,30.84659481707882,0 79.02570880561089,30.84643292041526,0 79.02594484377329,30.84631286521081,0 79.02610245773009,30.84620934960797,0 79.0263000804232,30.84606193983884,0 79.02653986338568,30.84593982098519,0 79.02678114295676,30.84581693986376,0 79.02710637669922,30.84574596176087,0 79.02751523247859,30.84558573421333,0 79.02780381512416,30.84548690626354,0 79.02813584305656,30.8453424915151,0 79.02834468357338,30.84526063825221,0 79.02863868584599,30.84515981158273,0 79.02885041477865,30.84500456354825,0 79.02923318567868,30.8448833185753,0 79.02957553782284,30.84480727683818,0 79.02979125724156,30.84472278279947,0 79.03009472345731,30.84461856031054,0 79.03026855381569,30.84457982158395,0 79.03061982648032,30.84442769605657,0 79.03088569951673,30.84429411040539,0 79.03119889933302,30.84411210318883,0 79.031514682378,30.84392858785065,0 79.03174310272748,30.84376399203506,0 79.03206035830894,30.8436540618309,0 79.03229211262239,30.84348745466535,0 79.0324777812437,30.84336890929234,0 79.03266816796818,30.84317228253197,0 79.03294849408252,30.84303058533061,0 79.03319068168776,30.8427811467731,0 79.03357313787444,30.84253612468173,0 79.03382009864247,30.84228237378,0 79.03401912345316,30.84207786916088,0 79.03426464401262,30.8419007590526,0 79.03470959223708,30.84159525035894,0 79.03501104535764,30.84136240052686,0 79.03531533290698,30.84112733116029,0 79.03562242971698,30.840890075191,0 79.03592538698088,30.84073417297893,0 79.03628386600234,30.84052298211683,0 79.0365377010436,30.84041907753655,0 79.03690137486332,30.84020504463622,0 79.03719742995679,30.84021443327993,0 79.03766009624715,30.84005829188148,0 79.03780954930141,30.84006292011992,0 79.03827742881327,30.83990527462202,0 79.03855046933995,30.83971156162949,0 79.03868275387821,30.83942534401566,0 79.03870156871655,30.83925105136731,0 79.03848146212744,30.83892395281813,0 79.03809033153372,30.83876826431886,0 79.03743758297925,30.8381666444645,0 79.03719792046954,30.83801482165886,0 79.036966020987,30.83777427622633,0 79.03672607880154,30.83762242940907,0 79.03653413905661,30.83750095845169,0 79.03639019137391,30.83740986056285,0 79.03625314573948,30.83722967918638,0 79.03601913770653,30.83698894715007,0 79.0357298674365,30.83680739438368,0 79.03564020776885,30.83665672652906,0 79.03540616968293,30.8364142078057,0 79.03511727712636,30.8362315216581,0 79.0350273973432,30.83607958000928,0 79.03478645938094,30.83592721991786,0 79.03459966268771,30.83571397040225,0 79.03436422359171,30.83546986890318,0 79.03417670938811,30.83525585219855,0 79.03412838717566,30.83522532116205,0 79.03389213587265,30.8349803415393,0 79.03365547016574,30.8347349299839,0 79.03341346381541,30.8345820287121,0 79.03327305785582,30.83439726612447,0 79.03303086128906,30.83424424388993,0 79.03278867322747,30.83409125099429,0 79.03254649041941,30.83393828843271,0 79.03235275576475,30.83381592604035,0 79.03211433880216,30.8335691176968,0 79.03196892605403,30.83347727538743,0 79.0317265856587,30.83332421445664,0 79.03158119087021,30.83323238426122,0 79.0312904289117,30.83304873212981,0 79.03105090697451,30.83280104721534,0 79.03090804383957,30.83261424135871,0 79.03071401766253,30.83249142733013,0 79.03042315649975,30.83230698942645,0 79.03013231151867,30.832122571483,0 79.02989146453855,30.83187350027779,0 79.02974764912234,30.83168504175963,0 79.02950523384226,30.83153055135071,0 79.0293609094372,30.83134165028717,0 79.02921632076765,30.83115240329048,0 79.02902259693171,30.83093223219857,0 79.02873086941327,30.83065018940377,0 79.02858524757602,30.83036301177344,0 79.02839018145343,30.83004379154938,0 79.02834140180649,30.82981654409386,0 79.02824335343671,30.82955735421993,0 79.0280463364201,30.82913565984837,0 79.02794719981364,30.8288741708046,0 79.02784730204846,30.82851136794166,0 79.02779648005362,30.82817787012036,0 79.02779514475806,30.82787391573153,0 79.02769448426963,30.82760743608953,0 79.02759167233545,30.82713552245783,0 79.02743962409984,30.82683508489337,0 79.0273371217433,30.82656546917298,0 79.02723415520872,30.82629500954336,0 79.02718022689852,30.82595051880384,0 79.0270275650055,30.82575009485105,0 79.02672463378215,30.82555862166621,0 79.02652135192196,30.8254337045904,0 79.02631791334612,30.82530922020656,0 79.02616549829772,30.82521559060586,0 79.02576510677388,30.82517478771267,0 79.02551522996643,30.82512260158104,0 79.0250201396849,30.82512360836511,0 79.02462485268042,30.82508237394992,0 79.02408954053071,30.82515497903421,0 79.02379853115357,30.82517540780717,0 79.02360368685392,30.8251542972445,0 79.02335951535956,30.82510196537999,0 79.0230710502176,30.82512241442182,0 79.02282811733173,30.8250702653245,0 79.02263516980706,30.82504935923911,0 79.02220665742856,30.82508003455614,0 79.02191643501035,30.8249971556836,0 79.02167604636499,30.8249454310343,0 79.02128850905947,30.82480094933048,0 79.02104249615417,30.82464618730347,0 79.02079648523902,30.82449150422022,0 79.02055045684929,30.82433696873324,0 79.02030445817013,30.82418245167993,0 79.02014189292794,30.82388109913665,0 79.0201115410305,30.82346214791714,0 79.02004657064643,30.82322084560375,0 79.02006516214406,30.8228291623083,0 79.02009167185226,30.8225412907558,0 79.02030312670786,30.82216317846772,0 79.0205592496748,30.82170557140883,0 79.02073163192605,30.82139758034952,0 79.02095619225986,30.82111894127473,0 79.02132877211055,30.82082339005083,0 79.02175013679552,30.82044477085836,0 79.02198205350639,30.82015809055978,0 79.02231943860024,30.81993379017845,0 79.02261324040093,30.81978864305356,0 79.02310139665588,30.81943093506422,0 79.02330035595674,30.81933251984957,0 79.02369110938825,30.81890349108179,0 79.02408657894469,30.81846928664501,0 79.02454423505003,30.81818089070708,0 79.02469272777516,30.81792638687046,0 79.02499649935611,30.81753091223518,0 79.02524877312328,30.81709919580072,0 79.02539800422908,30.81671732841574,0 79.02554615092215,30.81620805192422,0 79.02564321292059,30.81578490798149,0 79.02568918977715,30.81544783259899,0 79.02589789291706,30.81508709151097,0 79.02610582231506,30.81459727534478,0 79.02626469587553,30.81432248851792,0 79.0265852978757,30.81376809534869,0 79.02680318055052,30.8135234506888,0 79.02713181077539,30.81308871049052,0 79.02740892989594,30.81274371516899,0 79.02780160600634,30.81233447479653,0 79.02819871567459,30.81205439273395,0 79.02859908110081,30.81177237992057,0 79.02894485620953,30.81158633884044,0 79.0294102701489,30.81120109208731,0 79.0297037405599,30.81097485443103,0 79.03005721023038,30.81078430266365,0 79.03059301134994,30.81042689533599,0 79.03101426289503,30.81013048993934,0 79.03143615697532,30.80997121688344,0 79.03186437241534,30.80967074765297,0 79.03223257813548,30.80947200884189,0 79.03272713439678,30.80920552329899,0 79.03322595910971,30.80893707610033,0 79.03359726314703,30.80887823157666,0 79.03390394969631,30.80892495722081,0 79.03427793215607,30.8088661847143,0 79.03464691118039,30.80895123134273,0 79.03501651938309,30.80903693669946,0 79.03544750428875,30.80916125841892,0 79.03594830815881,30.80918008966435,0 79.03631227569761,30.80941114541388,0 79.03643360415236,30.80948816699662,0 79.03698916571506,30.80969065751145,0 79.03736359821396,30.80977781736348,0 79.03766787339363,30.8099704374148,0 79.03797222734922,30.81016295407135,0 79.03821517593504,30.81031794854477,0 79.03845843056811,30.81047240658014,0 79.03881157812033,30.81084742086694,0 79.03893300363922,30.81092469590858,0 79.03916370364999,30.81122201344925,0 79.03932119281977,30.81162177023648,0 79.03949053375519,30.81187834784658,0 79.03958651037885,30.81223681675588,0 79.03960935134677,30.81269517910789,0 79.03943977965956,30.81317514332723,0 79.03921211393893,30.81361297467993,0 79.03898652889492,30.81404682158606,0 79.03868159731688,30.81470872389922,0 79.03833273822133,30.81519177837607,0 79.03805639864268,30.81557440864298,0 79.03778239255917,30.81595382462079,0 79.0375106056042,30.81633019915191,0 79.03729925769605,30.81673913443236,0 79.03703267493818,30.81710761564789,0 79.03682514375194,30.81750977053231,0 79.03661937647176,30.8179085012034,0 79.03642356101622,30.81817851530735,0 79.036221969483,30.81856993361853,0 79.03596442927955,30.81892464739755,0 79.03559671214067,30.81920590570535,0 79.03517667523495,30.8194488593766,0 79.03481553071103,30.81972524729066,0 79.03457439871416,30.81994845590231,0 79.03410233568029,30.82027096910313,0 79.03363568756826,30.82058924318175,0 79.03340162558209,30.82080644763575,0 79.0330464952953,30.82130546871971,0 79.03281269782131,30.82163383045254,0 79.03269264629067,30.8219122644377,0 79.0325120104347,30.82238399681588,0 79.0323901262441,30.82277161000887,0 79.0323187395507,30.82330258608819,0 79.03230445119155,30.82375053691081,0 79.0322899483924,30.82419551644348,0 79.03238430440179,30.82459368472393,0 79.03242941107155,30.82484673987608,0 79.03263579454135,30.8250887056573,0 79.03273701070236,30.82526376862301,0 79.03299535573656,30.8255376170764,0 79.03314843520634,30.82574493719142,0 79.0333580205569,30.82587698896459,0 79.03362002063895,30.82604206427239,0 79.03399192234986,30.82616549488569,0 79.0343639167555,30.82629015078428,0 79.03452174522251,30.82638902259498,0 79.03489062328004,30.82661894297875,0 79.03515322132562,30.82678449420212,0 79.03535664478895,30.82702442887183,0 79.0355071068329,30.82723106117047,0 79.03555261353431,30.82737114613148,0 79.03580722900558,30.82764306950392,0 79.0360686717232,30.82780831190389,0 79.0361583535997,30.82808655210443,0 79.03631498918607,30.82818544040617,0 79.03640376935614,30.8284627495092,0 79.03660415329483,30.82869969933979,0 79.03680416141316,30.82893619940317,0 79.03705573881982,30.82920509156788,0 79.03725494403435,30.82944066997501,0 79.03734141245673,30.82971398123675,0 79.03760042745671,30.82987773836186,0 79.03779861653213,30.83011194547414,0 79.03804838114608,30.83037813723401,0 79.03820385272529,30.83047584262528,0 79.03854719877158,30.83090830005268,0 79.03870236491376,30.83100588660112,0 79.03885754160844,30.83110347873397,0 79.03910556126712,30.83136814347423,0 79.03914669158552,30.83150230909256,0 79.03944516515492,30.83179897959508,0 79.03975409909776,30.83199430693023,0 79.03996007072404,30.83212453395797,0 79.04028058157533,30.83221920710843,0 79.04055013842981,30.83228144844862,0 79.04089606242782,30.83217457856312,0 79.04126873371172,30.8318639017109,0 79.04146285249452,30.83165618713805,0 79.04168402652456,30.83124104661227,0 79.04201282491819,30.83088832780004,0 79.0420262060677,30.83078406535822,0 79.04230564314278,30.83039348760836,0 79.04256297001193,30.82975221106987,0 79.04255192464399,30.82939737468,0 79.04264832977535,30.8291081210669,0 79.04269139164219,30.82878315183382,0 79.04274921769653,30.82834678587634,0 79.04277830727293,30.82812727497928,0 79.04289131380443,30.8277198636778,0 79.0428258639289,30.82731810935745,0 79.0427603145518,30.82691358550087,0 79.04267973266897,30.82661954197506,0 79.04259882107982,30.82632430251616,0 79.04251758191634,30.82602785763589,0 79.04250585997841,30.82565035179568,0 79.04249407568933,30.82527049923787,0 79.04241195238588,30.82496943011201,0 79.0423998111731,30.82458549186537,0 79.04231706902414,30.82428144467375,0 79.04224805164802,30.82385864178074,0 79.04217796631089,30.82343396373338,0 79.04209335333651,30.8231258638434,0 79.04200818950176,30.8228167375658,0 79.04186596014478,30.8224709302383,0 79.04185086092626,30.82207351520302,0 79.04179475811179,30.82151308055711,0 79.04179390327042,30.82098576456013,0 79.04164973283972,30.82063076613613,0 79.04164819895911,30.82009638047137,0 79.04163265995648,30.81968342233597,0 79.04164433695632,30.81901481112279,0 79.04162854656178,30.81859492066769,0 79.04167104201906,30.81820914150927,0 79.04171191821045,30.81782345352812,0 79.04175334072654,30.8174348877291,0 79.04187082197691,30.81694615925026,0 79.04204931717929,30.81648953117643,0 79.04222997798637,30.8160280079052,0 79.04241223172957,30.81556236894484,0 79.04259433247397,30.81509506398013,0 79.0427754783093,30.81462725308903,0 79.04288357342441,30.81425247273465,0 79.04333822311885,30.81391926782416,0 79.04389947922097,30.81297523805072,0 79.04406469404071,30.81274952928313,0 79.04426922268429,30.81237954843676,0 79.04439153368081,30.81212127839733,0 79.04442325847022,30.81180377573573,0 79.04463278425816,30.81142326175858,0 79.04489648182,30.8112449256495,0 79.04524920597191,30.81094583568522,0 79.04551692001705,30.81076505639555,0 79.04569570500362,30.81061383449281,0 79.04591996000019,30.81040114532354,0 79.04623768490096,30.81015546501603,0 79.0465127464273,30.80996924764607,0 79.04683402070214,30.8096280148436,0 79.04711220479011,30.80934603420966,0 79.04744060955176,30.80909182725599,0 79.04758164018824,30.80890174608982,0 79.0479622279653,30.80857958559792,0 79.0481058222464,30.80838656226726,0 79.04839535206639,30.80818903766312,0 79.04868726593645,30.80789378302189,0 79.04893249023044,30.80766182765455,0 79.04927834309491,30.80739283673701,0 79.04952770761938,30.80715722766961,0 79.04977892097756,30.80691987087258,0 79.0500831557425,30.80661280974558,0 79.05039026332381,30.80630282827274,0 79.05079832177825,30.80615431550341,0 79.05110639312562,30.80604219179866,0 79.05146946485722,30.80585973437806,0 79.05167422013304,30.80588589233945,0 79.05208839314956,30.80583629889262,0 79.05250485924348,30.80578655738023,0 79.05281765502944,30.80577486114815,0 79.05319161720757,30.80558940929643,0 79.05356364795399,30.80550611032354,0 79.05383523237529,30.80535706568076,0 79.05422204092469,30.80506384366904,0 79.05466558574133,30.80479910830113,0 79.05505470549446,30.80460536537449,0 79.05539432710467,30.80437736321001,0 79.05573666191664,30.80414751421172,0 79.05607446244292,30.80402355057426,0 79.05647512721062,30.80382366322242,0 79.05670315857115,30.80373987386325,0 79.05721515964999,30.80360495690906,0 79.05756183919212,30.80347775150532,0 79.05802733840731,30.80330696619487,0 79.05836894426304,30.80328890669385,0 79.058604314204,30.80320274257898,0 79.05889456965052,30.80315030880987,0 79.05959832826873,30.80300115292403,0 79.06000131417571,30.80301666339478,0 79.06059395980813,30.80291013253677,0 79.06100149577004,30.80292557943313,0 79.06141072696809,30.80294109866072,0 79.0619998618637,30.80294764825696,0 79.06221959117073,30.80308669134355,0 79.06257816672427,30.80306814599562,0 79.06274332058101,30.80317264819048,0 79.06315891367781,30.80318914922519,0 79.06337955476587,30.80332884004796,0 79.06378129916998,30.80345985744567,0 79.06423921226072,30.8036261194108,0 79.06451559702923,30.80380116016289,0 79.06473671795224,30.80394119958385,0 79.06492366407905,30.804307501218,0 79.06514464442778,30.80444697069235,0 79.06529316897905,30.80466389051239,0 79.06551394631103,30.8048032337489,0 79.06588242509528,30.80515891042613,0 79.06606625120467,30.80552135611339,0 79.06624949102613,30.80588217677914,0 79.06645019417201,30.80613167333771,0 79.0667596924422,30.80645028138743,0 79.06685039319407,30.80662916116825,0 79.06694076234048,30.80680781323227,0 79.06715620576529,30.80730721393674,0 79.06733528577146,30.80766148280381,0 79.06753282130504,30.80790719702635,0 79.06752795536478,30.8082636424341,0 79.06757684562061,30.80865233112471,0 79.06762649672817,30.80903778042303,0 79.06756986442035,30.80935182445622,0 79.06758571612345,30.80959419029781,0 79.0676548249824,30.80986957211774,0 79.06763267698436,30.81031575307829,0 79.06762885652391,30.81065697229714,0 79.06757152075613,30.81096313293075,0 79.06749560609212,30.81136852331963,0 79.0674015594047,30.81187078542909,0 79.06729353717437,30.81213642616844,0 79.06721960091829,30.8125325046508,0 79.06712789913061,30.81302334058675,0 79.06707341618045,30.81331548441763,0 79.06688131904198,30.81373274694835,0 79.06669105360236,30.81414602711147,0 79.06653703941964,30.81436612239748,0 79.06629923085029,30.81474090455678,0 79.0659629356049,30.81504771970931,0 79.06567975691642,30.81538383825621,0 79.06546466361183,30.81565718032941,0 79.06518557085256,30.81598807350217,0 79.06485964957358,30.8162842069765,0 79.06460106327864,30.81651915048963,0 79.06428058698448,30.81681034589199,0 79.06402635671289,30.8170413475287,0 79.06371117701035,30.8173277233989,0 79.06355795963954,30.81761705691707,0 79.06340555102462,30.81790449661147,0 79.06325413579683,30.81818993002456,0 79.06321289042212,30.81844898470614,0 79.06314465111873,30.81887762016945,0 79.06311752604358,30.81904798876386,0 79.063110892292,30.81941743392293,0 79.06310532021212,30.81978355469318,0 79.06301934374727,30.82000302806521,0 79.06286153539359,30.82035612551232,0 79.06285689990889,30.82071509092462,0 79.06271326920032,30.82098125827915,0 79.06267527968804,30.82122484591397,0 79.06259143448462,30.82143719763572,0 79.06233249387958,30.82179954970936,0 79.06202851877605,30.82212980404331,0 79.06188881029041,30.82238707383904,0 79.06158981977096,30.82271139688665,0 79.06140727610084,30.82293547846468,0 79.06112401410701,30.82317744830268,0 79.0608428218835,30.8234175561824,0 79.06061937801101,30.82360829395856,0 79.0602881219653,30.82389134462084,0 79.06001504813439,30.82412479288554,0 79.05969983522328,30.82432804968155,0 79.05933420796519,30.82457515668696,0 79.05912138163441,30.82475746417434,0 79.05882270784579,30.82488241784457,0 79.0586133790147,30.82506227218078,0 79.05831871316738,30.82518518234118,0 79.05806918080606,30.82533508427511,0 79.05771933990216,30.82557198539789,0 79.05746518307703,30.82579112311382,0 79.05727120678829,30.82589412967029,0 79.05688606402833,30.82609864492252,0 79.05659597791025,30.82628584486047,0 79.05635707622314,30.82642912741464,0 79.05616879283683,30.82652897806159,0 79.05575332985839,30.82670010834604,0 79.0554778765965,30.82681367548108,0 79.05520438125312,30.82692639908089,0 79.05497416110337,30.8270650893182,0 79.05474538281166,30.82720291128209,0 79.05451803094709,30.82733987265729,0 79.05425073974354,30.82744965973906,0 79.05389390442069,30.82763936227789,0 79.05367134665056,30.827773665143,0 79.05344993406064,30.82790727093808,0 79.05314525932036,30.82805323611155,0 79.05297175413956,30.82814542547045,0 79.05266724551184,30.82835450234133,0 79.05241157141313,30.82845883182169,0 79.0521983700437,30.8285877172157,0 79.05186083408702,30.82876691804418,0 79.05156588367696,30.82897006224665,0 79.05123411563265,30.8291459930721,0 79.05106704004169,30.82929615900594,0 79.05085745534387,30.8295449311239,0 79.05065003349408,30.82979132048921,0 79.05052592414992,30.82996259766262,0 79.05040253288266,30.83013287757396,0 79.05023803646526,30.83039888082635,0 79.05011483252359,30.83062704131727,0 79.04995147774166,30.83094862609106,0 79.04990765746837,30.83116262161324,0 79.04974777059427,30.83142004465256,0 79.04959021200347,30.83167475018652,0 79.04950905007166,30.83197588349123,0 79.04954260492869,30.83223175007263,0 79.04957798659862,30.83237123129153,0 79.04957697654365,30.83242873454137,0 79.0495719520781,30.83271503682185,0 79.04960606674713,30.8329098775628,0 79.04963899383452,30.83316039344076,0 79.04967280156382,30.83335332829182,0 79.04974273428134,30.83362496849408,0 79.04985171825031,30.83380755818297,0 79.04984765790459,30.83402926781431,0 79.04988037307469,30.83427334789919,0 79.04991151579017,30.83457082105285,0 79.04994468326524,30.8347577179322,0 79.05004947861582,30.8350446936653,0 79.05011987262559,30.83519926731361,0 79.05018743980567,30.83546056050586,0 79.05029362267464,30.835637185497,0 79.05032707779704,30.83576687658236,0 79.0503937986374,30.83602516966737,0 79.05049941093576,30.83619997061164,0 79.05071627573305,30.83633860990529,0 79.05088274315841,30.83676073154932,0 79.05158890982438,30.83784518189793,0 79.05175299290404,30.83805467075706,0 79.05188105004064,30.83824083589252,0 79.05200876373053,30.83842650168413,0 79.05215091851326,30.83851741892112,0 79.05227809980286,30.83870247066908,0 79.05240491460751,30.83888709011153,0 79.05255674172442,30.83903585541371,0 79.05275367329203,30.83926491346047,0 79.052879430557,30.83944816473149,0 79.05308506413172,30.83973340416651,0 79.05320040031887,30.83985827531259,0 79.05335078386273,30.84000550514701,0 79.0534399627818,30.84016451199807,0 79.05357328647433,30.84040222292448,0 79.05365266862766,30.84050369207833,0 79.05377616711539,30.84068369399558,0 79.05392533627634,30.84082938763599,0 79.05410956017997,30.84099677499442,0 79.05416229290937,30.84113094716156,0 79.0543196145334,30.8413315729829,0 79.05443300920042,30.84145394095424,0 79.05455484227515,30.8416315036895,0 79.05470272603499,30.84177558095061,0 79.05478924897375,30.84193011555064,0 79.05494500436092,30.84212856246047,0 79.05512684374615,30.84229403734165,0 79.05530845071353,30.84245929965615,0 79.0554471965683,30.84254781601601,0 79.05565532732804,30.84268058491982,0 79.05580175029478,30.84282347479284,0 79.05594796174867,30.84296620937336,0 79.05609398117727,30.84310875862867,0 79.05623981081624,30.84325112118996,0 79.05635088975126,30.8433712198641,0 79.05648913681226,30.84345953852028,0 79.0566690617699,30.84362355277977,0 79.0568763033117,30.84375594330059,0 79.05697992591612,30.84382214167141,0 79.05715261566154,30.84393248415425,0 79.05729069077893,30.84402084067352,0 79.05752580181944,30.84412217179067,0 79.0576921651912,30.84417932740965,0 79.05786514446611,30.84428975899076,0 79.05806648331311,30.84436914534545,0 79.05823344474163,30.84442652257066,0 79.05844130434205,30.84455921739832,0 79.05874149787084,30.84465221268601,0 79.05893833320262,30.84467888313472,0 79.05904250983394,30.84474543851265,0 79.05923996662699,30.8447722953466,0 79.05944336336043,30.84485236934458,0 79.05968187365734,30.84495477345728,0 79.05981610791443,30.84499059464444,0 79.05998541150041,30.84504871909735,0 79.06021987657572,30.84509835484073,0 79.06042473168384,30.8451789817932,0 79.06059491276999,30.84523737448318,0 79.06080033558406,30.84531817700308,0 79.06097098299723,30.84537675425628,0 79.06123850837409,30.84539626979365,0 79.06144088332022,30.84542427279681,0 79.06178068857842,30.84548888225281,0 79.06198450092717,30.84551708259717,0 79.06218885955656,30.8455453566016,0 79.062393769243,30.84557370762992,0 79.06253175544714,30.84561052576851,0 79.06277281592151,30.84566172697987,0 79.06284042986904,30.84565342977151,0 79.06318586094679,30.84571918084502,0 79.06336064644742,30.84577891589742,0 79.06356849232294,30.84580779435379,0 79.06380995637089,30.84580574709856,0 79.06405239914986,30.84580368987148,0 79.0642265119384,30.84580992448741,0 79.06464600064673,30.84581407775696,0 79.06489188155521,30.84581198322847,0 79.0651026887912,30.84578688247035,0 79.06535051990153,30.84578472098426,0 79.06559937395144,30.84578255432968,0 79.06584925417647,30.84578037619885,0 79.06617190512759,30.8457697219339,0 79.0664230203346,30.84571261975385,0 79.06664053399196,30.84574218987283,0 79.06696678507213,30.8456761931099,0 79.06718592177697,30.84565031437781,0 79.06744263809823,30.84559215667557,0 79.06766396850084,30.84551003355526,0 79.06792378534624,30.84539493464714,0 79.06818542891297,30.84527902065403,0 79.06837361098022,30.84517145473183,0 79.06856416055727,30.8449492084144,0 79.0686418177979,30.8447681119418,0 79.06883561424564,30.84448475989985,0 79.06887578761433,30.84433497632275,0 79.06895345451201,30.84426687152397,0 79.06903469178917,30.84396469569758,0 79.06919440563716,30.84370797760672,0 79.06927614907991,30.84351925120394,0 79.06931888372156,30.84330546601276,0 79.06936131269544,30.84309074730092,0 79.06936502428755,30.84285028948428,0 79.06932886975484,30.84264443435265,0 79.06933270259535,30.84240137033963,0 79.06933620333116,30.84215711620126,0 79.06926182174698,30.84180024901919,0 79.06922563500342,30.84152782218866,0 79.06914851120908,30.84135344608137,0 79.06915184840749,30.84116542516071,0 79.06911592916342,30.84095126877194,0 79.06911711750489,30.84088804648323,0 79.0690832845325,30.84054533106386,0 79.06900901133085,30.8402384033116,0 79.06893405656589,30.83992977879169,0 79.06901637418065,30.83985107619967,0 79.06893724975869,30.83967129330101,0 79.06881818934522,30.83946518790321,0 79.06873918019886,30.83928385367131,0 79.06866068754488,30.83903628280912,0 79.06862239933795,30.83881310113867,0 79.06862525391533,30.83854809463602,0 79.0685451786517,30.83836379196229,0 79.0685068520546,30.83807059895646,0 79.06850866082526,30.83786884720113,0 79.06842840881181,30.83761455425034,0 79.06843004541055,30.83741082946947,0 79.06843279607564,30.83706919024355,0 79.06847668516114,30.83681979255417,0 79.06852151985565,30.83649933592892,0 79.06848183819631,30.83626401274776,0 79.06852692113682,30.83593941221909,0 79.06861379114618,30.83570936677869,0 79.06870048247436,30.83554896194304,0 79.06887613969606,30.83515399918534,0 79.06900876129105,30.83487307964615,0 79.06909847976134,30.83463610055848,0 79.06918866411471,30.83439769745725,0 79.06932237503894,30.83418463150787,0 79.06950278888191,30.83384911650936,0 79.06964004265078,30.83355796522426,0 79.06968978396577,30.83328523730742,0 79.06978347103809,30.83303801642979,0 79.06978516464267,30.83296230159262,0 79.06992880404992,30.83251120599176,0 79.0699780881036,30.83230861369874,0 79.07002729286539,30.83210534170284,0 79.0700326709796,30.83187324623238,0 79.06999566407302,30.83153409697909,0 79.06991393378323,30.8311648416135,0 79.06992253663032,30.83076995016183,0 79.06993121145104,30.8303717745578,0 79.06975864084799,30.82993765626442,0 79.06971693432467,30.82974781057348,0 79.06958794233013,30.82933784707515,0 79.06959249839824,30.82909257948665,0 79.06955168922929,30.82881755335419,0 79.06959856065514,30.82876367017882,0 79.06956051076222,30.82832082511998,0 79.06960756868375,30.82826631232203,0 79.06952359404471,30.82779019307125,0 79.06948059756924,30.82759287349396,0 79.06962553925756,30.82725663431598,0 79.06967768460473,30.82694476495087,0 79.0697302142717,30.8266307044394,0 79.06987715360948,30.82628738030443,0 79.06997688916465,30.82599883654783,0 79.0700773160269,30.82570828726986,0 79.07013146567411,30.82538594860812,0 79.07032960958193,30.82506184274351,0 79.0705320870443,30.82464467905067,0 79.07083236542059,30.8242831558422,0 79.07093589290913,30.82407064306614,0 79.07134003714442,30.82367192854288,0 79.07159730064389,30.82336218572063,0 79.07195764576251,30.82301764290796,0 79.07237085862516,30.82270022608692,0 79.07283782395682,30.82241037885219,0 79.07336439332319,30.82205254381488,0 79.07384256157748,30.82175558188611,0 79.07437613171858,30.82148696370981,0 79.07491569640183,30.82121536680603,0 79.07540358523252,30.82100818554445,0 79.0760638514311,30.82069554789875,0 79.07645242493079,30.82051962740931,0 79.07661401024562,30.82051586258835,0 79.07700631751224,30.82033869621805,0 79.07740149323304,30.82016034422082,0 79.0778514363635,30.82001340064423,0 79.07823317150749,30.82003805784654,0 79.07861640015803,30.82006280987396,0 79.07905315353206,30.8201206485696,0 79.07936527969707,30.82031858415392,0 79.07974088191733,30.82044681381977,0 79.08015762608828,30.82071089362404,0 79.08051022942247,30.82104411317004,0 79.08082266906021,30.82124188106825,0 79.08103097398077,30.82137373378181,0 79.08127852066924,30.82164006087242,0 79.08142164439029,30.82184008090068,0 79.08183752130128,30.82210332700756,0 79.08208387290472,30.82236848001181,0 79.08239550886502,30.82256576438723,0 79.08265520732967,30.8227301976525,0 79.08281093947242,30.82282893995866,0 79.08312244314135,30.82302642284639,0 79.08336736831969,30.82329051632312,0 79.08367871678905,30.82348773576968,0 79.08397475663493,30.82378400522265,0 79.08427024207175,30.82407972386161,0 79.08444593386331,30.82440748737387,0 79.08462084480699,30.82473410915085,0 79.08475911971098,30.82493001140744,0 79.08489730509918,30.82512540429427,0 79.08496769307259,30.82538444163556,0 79.08503781775536,30.82564249629824,0 79.08512625888204,30.82612320376344,0 79.08509385620496,30.82631357071799,0 79.08521401864711,30.82660030613118,0 79.08531679981084,30.82698043005131,0 79.08536830266104,30.82732635811994,0 79.08525258950965,30.82766655246323,0 79.08513683256152,30.82800485986424,0 79.08518684871531,30.82803689306061,0 79.08512112927065,30.82840479203665,0 79.08515518580595,30.82883351943089,0 79.08510630953579,30.82910541219838,0 79.08505775102236,30.8293757501001,0 79.08489559498594,30.82967050720229,0 79.08467024009885,30.83002013569192,0 79.08470293831363,30.8301402909803,0 79.08446357576433,30.83057388221335,0 79.08429012287536,30.83094721568529,0 79.08419647970206,30.83117576777621,0 79.08413653497078,30.83151966401121,0 79.08398200427614,30.83179912306296,0 79.08370515087617,30.83218367653824,0 79.08349211890999,30.83251139493968,0 79.08324798585693,30.83272261545877,0 79.08285086841813,30.83292433979563,0 79.0825627567793,30.83310315542887,0 79.08221674885454,30.83333263871654,0 79.08173425481068,30.83347069870886,0 79.0812559639665,30.83360755352431,0 79.08119774362632,30.83365854786696,0 79.08071288233846,30.83387389697991,0 79.08043854864206,30.83404545873842,0 79.08012040475259,30.83418654015273,0 79.07979383571829,30.83440541831919,0 79.07947051132382,30.83462213220421,0 79.07915927788514,30.83475967463468,0 79.07894010051597,30.8349540213765,0 79.07852440490841,30.83518577129177,0 79.07825528050482,30.83542489054351,0 79.0780948418649,30.83556742662896,0 79.07763498457379,30.83584067592035,0 79.07722453397381,30.83613885654209,0 79.07692173013174,30.83634172834078,0 79.07657804406475,30.8365148386423,0 79.07618679739802,30.83673175462068,0 79.07593578068166,30.83695699537269,0 79.07564374017412,30.8371528428826,0 79.07550188314652,30.83721416674592,0 79.07516391207463,30.83745217944817,0 79.07478075230563,30.83773153919648,0 79.07459355803343,30.8378348132262,0 79.07444427656495,30.83803479059995,0 79.07425398472172,30.8382063731427,0 79.07414928023208,30.83843048894001,0 79.07400322257006,30.83862643980915,0 79.07384871066884,30.83895791803941,0 79.07373726685992,30.83931280387249,0 79.07371883749465,30.83958280731623,0 79.07365461741159,30.83989165076853,0 79.07364551415475,30.84002507136181,0 79.07349453048964,30.84034472413,0 79.07348993642137,30.84041083180579,0 79.07350335275638,30.84083137593372,0 79.0734536746705,30.84093590557172,0 79.07347684425908,30.84122167993274,0 79.07354487814452,30.84146716052362,0 79.07352276390677,30.84178802870962,0 79.07358589759696,30.8420942672056,0 79.07365758595844,30.84227231609311,0 79.07372023347097,30.84257562465816,0 79.07383193482747,30.84277744970888,0 79.07398343100934,30.84300410913872,0 79.07408506185578,30.84332865462446,0 79.07423958460677,30.84349215491334,0 79.07443333703333,30.84368095644252,0 79.07451279980354,30.84373178640597,0 79.07458192432699,30.84390545382339,0 79.0747353312876,30.84406816282325,0 79.07483821743243,30.84432713234887,0 79.07491732633146,30.84437773258313,0 79.07502484986324,30.84457499646965,0 79.07517146401692,30.8447969055073,0 79.075311897449,30.84507818176704,0 79.07545170628383,30.84535820395551,0 79.07547350704101,30.84556175976669,0 79.07557368811884,30.84581431471425,0 79.07559530314003,30.84601590747425,0 79.07557204551031,30.84625018514698,0 79.0755604692298,30.84636680883693,0 79.0755818025868,30.84656592466339,0 79.07551393585466,30.84683009341298,0 79.07562400056926,30.84696160082761,0 79.07546223230617,30.84806168233539,0 79.07528818473692,30.84888997033356,0 79.07529218840233,30.84912390362913,0 79.07533361370045,30.84938020903925,0 79.07530018822737,30.84958766244584,0 79.07534123704421,30.84984157335415,0 79.07538205924351,30.85009405111677,0 79.07536536371407,30.85019614271316,0 79.07544286231637,30.85047013704821,0 79.0755199239983,30.8507426236111,0 79.07561343402598,30.8509135027279,0 79.0757434003739,30.85110733019999,0 79.0758730065126,30.85130062395448,0 79.07596565734468,30.85146999406067,0 79.07604850130399,30.85157778559523,0 79.07617730006888,30.85176963958886,0 79.07629635730505,30.85190027637841,0 79.07638807751481,30.85206805939418,0 79.07654320149494,30.85222144861507,0 79.07673455152097,30.85239782267671,0 79.07686177132305,30.85258771608372,0 79.07690706090396,30.85267091179178,0 79.07706122955536,30.85282352602483,0 79.07721519617579,30.85297591956284,0 79.07736895602176,30.85312810505134,0 79.07755874722497,30.85330321333651,0 79.07763123241378,30.85334947203446,0 79.077820719682,30.85352431176923,0 79.07803803360609,30.85366299371261,0 79.07825534553734,30.85380168216794,0 79.07846482493463,30.85388149569835,0 79.0785373085029,30.8539277682906,0 79.07876239234912,30.8541253663853,0 79.0789797023656,30.85426408898273,0 79.07908835753931,30.85433345193068,0 79.07941433042988,30.85454154223544,0 79.07963166200017,30.85468025744936,0 79.07987840971862,30.85478373437847,0 79.08006642606014,30.85495757515876,0 79.08032004418249,30.85511935741532,0 79.08035627012157,30.85514247658541,0 79.08064607180538,30.85532744371094,0 79.08086342731289,30.85546617089161,0 79.08111701466805,30.85562802082043,0 79.08144306272969,30.85583611683114,0 79.08165480913486,30.85591730834359,0 79.08179982547742,30.85600986178401,0 79.08201735021358,30.85614869314783,0 79.08226592758017,30.85625331446977,0 79.08259244808079,30.85646171657892,0 79.08284645880708,30.85662376952645,0 79.08310048464487,30.85678581708931,0 79.08324564554481,30.85687841991207,0 79.08353160807992,30.85700676663196,0 79.08374951001387,30.85714576866914,0 79.08396334433328,30.85722802802267,0 79.08418140710377,30.85736713022298,0 79.08432295604118,30.85740319908766,0 79.08457388924539,30.85750896620165,0 79.08475586891409,30.85762505065754,0 79.08501064618403,30.85778756968048,0 79.08526543293675,30.85795008968366,0 79.08548383041699,30.85808939394029,0 79.08570223922936,30.85822869285596,0 79.08599083664763,30.85835830103687,0 79.08620691776007,30.85844159791579,0 79.08635276521193,30.85853458215765,0 79.08660566637214,30.85864137282965,0 79.08685892544123,30.85874831405382,0 79.0870049213264,30.85884146985837,0 79.08729516619665,30.85897193195918,0 79.08744126884471,30.85906515472673,0 79.08780653152364,30.85929821957166,0 79.08806222168994,30.85946136694368,0 79.08828138822929,30.85960120953759,0 79.0885005611309,30.85974105296429,0 79.08875552896323,30.85984891928975,0 79.08904796419616,30.86003551715499,0 79.08926686409801,30.86012035362529,0 79.08937658704863,30.86019038679705,0 79.08966906878108,30.86032211202126,0 79.08988881213351,30.86046221588063,0 79.09014512462257,30.86062570702083,0 79.09032816787328,30.86074250397835,0 79.09047417312158,30.86089061635271,0 79.09054686026803,30.86099187063129,0 79.09069307044021,30.8610851923342,0 79.09094904529205,30.86124846308351,0 79.09116854400908,30.86138838174968,0 79.0913880873366,30.86152828865301,0 79.09157218713111,30.8615907780742,0 79.09175655121065,30.861653355312,0 79.09201746253852,30.86165440422315,0 79.09231808767592,30.86162446779753,0 79.09254650235387,30.86154731618005,0 79.09285428733513,30.86140719684036,0 79.09304846248809,30.86130525298653,0 79.09324382794412,30.8612026997629,0 79.09340292023623,30.86107572275845,0 79.09356809164947,30.86083605905188,0 79.09377245313073,30.86061835111307,0 79.09386181624667,30.86038333797936,0 79.09407478288279,30.86004742039772,0 79.09411891906166,30.85995674216489,0 79.09429036308937,30.85970754571282,0 79.09446964870658,30.85933929733465,0 79.09460208555531,30.85911927412661,0 79.09482021019331,30.85882833226109,0 79.09499780602302,30.85856946539159,0 79.09518082226329,30.85824789031167,0 79.09527500957987,30.85805547448881,0 79.09536975634249,30.85786191240921,0 79.09555678480193,30.85753301242563,0 79.09574144968924,30.85726283944753,0 79.09588772680957,30.8569647299965,0 79.09599053452411,30.85670144412109,0 79.09617956966277,30.85642396548299,0 79.09632967722435,30.85611816789733,0 79.09648116588714,30.85580955057471,0 79.09663405902144,30.85549807368843,0 79.09663917516581,30.85543284983898,0 79.09688127905876,30.85510449839376,0 79.09688659927497,30.85503857468767,0 79.09707903167001,30.85481269642241,0 79.09718980589618,30.85453219312727,0 79.0973434258644,30.85427589216893,0 79.09751022035192,30.85388160627364,0 79.09761835799141,30.85366199968671,0 79.09773344324341,30.85337204391265,0 79.097800733931,30.85312223172852,0 79.09791740655074,30.85282799391565,0 79.09812715553699,30.85251525377344,0 79.09835255285771,30.85205704853977,0 79.09851661535956,30.85178132017838,0 79.09869639386137,30.85135832252441,0 79.09884880514741,30.85122304165696,0 79.09907552785812,30.85082136698382,0 79.09924537784427,30.85053559079958,0 79.09949256863568,30.84997571125868,0 79.09961358449748,30.84973040224638,0 79.09978832477157,30.84943565655662,0 79.09998147728916,30.84898453710815,0 79.1000520150305,30.84878141886028,0 79.10023950717189,30.84840082789196,0 79.10024825538854,30.84832262070558,0 79.10038336347952,30.8479874014897,0 79.10052896697169,30.84756950629517,0 79.10067588749072,30.84714740505865,0 79.1009263071056,30.84669844437428,0 79.10100126536501,30.84648339359195,0 79.10118945692344,30.84616178573,0 79.10134291845398,30.84572415830778,0 79.10140977534961,30.84558741366116,0 79.10161197272764,30.84517412079302,0 79.10174815820533,30.84489599808813,0 79.101955009035,30.84447450422293,0 79.10192885928791,30.84427252243113,0 79.10220808821192,30.84370118850815,0 79.1023974345015,30.84344305166271,0 79.10252824178355,30.84324054503338,0 79.10264601087542,30.84273962375844,0 79.10274154467977,30.84241291024939,0 79.10288684456086,30.84211483801597,0 79.10299594734526,30.8416924202679,0 79.10306942057306,30.84154117310128,0 79.10329172015896,30.8410838341682,0 79.1035042213956,30.84071423859262,0 79.10376840596683,30.84037324528211,0 79.10384469292742,30.84021683280045,0 79.10418998805551,30.83971254915553,0 79.10446133107303,30.83936188862771,0 79.10461906467023,30.83904023278512,0 79.1048571824075,30.83855373874955,0 79.105150087825,30.83809384855478,0 79.10544597090514,30.83762895847089,0 79.10567781847544,30.83722636632877,0 79.10584400413603,30.83688818672566,0 79.10599575225746,30.83664940959427,0 79.10637129591993,30.83609758792474,0 79.1065959006668,30.83578352547984,0 79.10682230355177,30.83546694426676,0 79.10698011300772,30.83521922171499,0 79.1071561877486,30.83486398153358,0 79.10745944633629,30.83446684553372,0 79.10763897797808,30.83410537380388,0 79.10780144308724,30.83384980105609,0 79.10800133470892,30.83337455387028,0 79.10818488912413,30.83300449382779,0 79.10831339782024,30.83259795682047,0 79.10846117030955,30.83207681285087,0 79.10868606902992,30.83147153859219,0 79.10895514747372,30.83100385438719,0 79.10924915644522,30.83041354092141,0 79.10927021671702,30.83029668546186,0 79.10943450053365,30.82979774636207,0 79.10998973369939,30.82879923295645,0 79.11017114413365,30.82861490057968,0 79.11027877979427,30.82844201807493,0 79.11042376001582,30.82823070163501,0 79.11053111930559,30.82799317550543,0 79.11071690250589,30.82780341778274,0 79.11090096236951,30.82748587308538,0 79.11104902487763,30.8272039500604,0 79.11119838486864,30.82691952470719,0 79.11131172454222,30.82673700521758,0 79.1114619486269,30.82638343774687,0 79.11157483504296,30.82606656205526,0 79.11161262013442,30.82596036031706,0 79.11172756934312,30.82570628579299,0 79.11192407495184,30.82536624662721,0 79.11192327167004,30.82529921287421,0 79.11204178624762,30.82510710972757,0 79.11220053577252,30.82480383912627,0 79.11223959498396,30.82462529977861,0 79.11235979349789,30.82436049883082,0 79.1124803944914,30.82402451217921,0 79.11260263007064,30.82375503499616,0 79.11272589035774,30.82341286174153,0 79.11276684816838,30.82315672999797,0 79.11284974277902,30.82285421467774,0 79.11293354458029,30.82269261366517,0 79.11310243199375,30.82229481627054,0 79.11314492260264,30.8220315223311,0 79.11323049353278,30.82164682482653,0 79.11331651369422,30.82140622018485,0 79.1134040907302,30.82094066150073,0 79.11349233007555,30.82061998755066,0 79.11362418721249,30.8202491289777,0 79.11371499932341,30.81984591016488,0 79.11380666339846,30.81951525740894,0 79.11385564683958,30.81907658087317,0 79.11390237499849,30.81886945235182,0 79.11381773862584,30.81849876003932,0 79.11377604189815,30.81823308709502,0 79.11377854725812,30.81799408958564,0 79.11369125189421,30.81777798461614,0 79.11355976397222,30.81745247842091,0 79.11351640993753,30.8172627294204,0 79.11333812511097,30.81706907193033,0 79.11324985790716,30.81684956214273,0 79.11307157348807,30.81649113632588,0 79.11293647333692,30.81632481153061,0 79.11280113366028,30.81615825082799,0 79.1126658918743,30.81599102727665,0 79.11257644201251,30.81576752046972,0 79.11217129428854,30.81534324350314,0 79.11212565169518,30.81514668768854,0 79.1119451118265,30.81503224293936,0 79.11180906822933,30.81477681533643,0 79.11158211061266,30.81446288034451,0 79.11135602057907,30.81431884347753,0 79.11117416470309,30.81411809075445,0 79.11089894491008,30.81368717721404,0 79.11049047186474,30.81342718634335,0 79.11044349124268,30.81331171471902,0 79.11012385733528,30.81302208561269,0 79.10985111205177,30.81284842585696,0 79.10971474270849,30.81276159712036,0 79.10944200930115,30.81258794292279,0 79.10912382044312,30.81238537166263,0 79.10880563803056,30.8121828121607,0 79.10871128009327,30.81203766276823,0 79.1082563764507,30.81174805632085,0 79.10816540070454,30.81169013088829,0 79.10793386114204,30.81145742841359,0 79.10747861796141,30.81116756750657,0 79.10738757227547,30.81110959560233,0 79.10711446896563,30.81093563278472,0 79.10679082259676,30.8106438787495,0 79.1066086352173,30.8105277472753,0 79.10651754175828,30.81046968277274,0 79.10615317521248,30.81023742673818,0 79.10578282946101,30.80991583705088,0 79.10542425186729,30.80977346496555,0 79.10515091691093,30.80959950254179,0 79.10479332099911,30.80945732768814,0 79.10438347344652,30.80919723778751,0 79.10415582269772,30.8090526822211,0 79.10401927294392,30.80896585789767,0 79.10365515485134,30.80873433372241,0 79.10356422482229,30.80867619943227,0 79.10324614189929,30.80847220961078,0 79.10283716654571,30.80820992640567,0 79.10270079742514,30.80812261993077,0 79.10233698158424,30.80789029628204,0 79.1021095986338,30.8077450949685,0 79.10181799674859,30.80738767517381,0 79.10149899071293,30.80718446225714,0 79.10125127756464,30.80685522446509,0 79.10092138099749,30.80655966266217,0 79.10082995583069,30.80650164373025,0 79.10049943028692,30.8062055345838,0 79.10022494859477,30.8060313455462,0 79.10016834316326,30.80590895861437,0 79.09996326899622,30.80560466251168,0 79.09984909776047,30.80535872773659,0 79.09969992579295,30.80517697478246,0 79.09956193254843,30.80474014079776,0 79.09938828248511,30.80436705995643,0 79.09928300848833,30.8038573835217,0 79.09910753825065,30.80347870055792,0 79.09893114174876,30.80309801447305,0 79.098766216808,30.80281349808235,0 79.09818232169516,30.80212135741524,0 79.09748184410458,30.80082018900272,0 79.09729979383278,30.80070579641572,0 79.0970454506074,30.80033236074669,0 79.09691802802459,30.80014512558967,0 79.0967298775773,30.79991880706361,0 79.0964196985789,30.79961545042734,0 79.09611539113369,30.79942377322956,0 79.09575093196979,30.79919262406066,0 79.09557552728195,30.79918923468317,0 79.09520442875528,30.79884567239635,0 79.09477911438805,30.79857638324913,0 79.09434637569456,30.79819346307962,0 79.09373860079056,30.79780814235384,0 79.09349532829747,30.79765439588457,0 79.09300882866367,30.7973469313851,0 79.09258319565082,30.79707792820502,0 79.0921576111445,30.7968089567504,0 79.09185372872038,30.7966166996344,0 79.09151909257476,30.79672960082804,0 79.09120605919142,30.79707043673367,0 79.09134604215748,30.79737536321285,0 79.09147601937295,30.79756567970097,0 79.09156501195027,30.7979431348086,0 79.0917041766662,30.79824406867447,0 79.09179259975271,30.7986175209959,0 79.09183074236694,30.79906140839389,0 79.09181869068962,30.79957460870549,0 79.09162907096264,30.79997179672198,0 79.09138204152121,30.80032855255633,0 79.0910787414424,30.80064444929105,0 79.09088488214545,30.80092442432228,0 79.09063415861525,30.80116530729018,0 79.09017417952937,30.80146835178865,0 79.08971855203696,30.80176851388492,0 79.08941716906975,30.8019670892324,0 79.08923224805115,30.80223745429344,0 79.08894564117821,30.8025366883934,0 79.0886950025931,30.80266441467324,0 79.08841219339566,30.80296028401463,0 79.08807506971812,30.80321787248611,0 79.08779682269322,30.80350932985137,0 79.08753294513934,30.80389899617464,0 79.08735817708342,30.80415725650057,0 79.08729577941581,30.80448499883447,0 79.08719050288173,30.80487438302491,0 79.0871160993887,30.80510086646961,0 79.08699847923101,30.80539083222615,0 79.08689341177838,30.80577767423892,0 79.0868201404884,30.80600053594041,0 79.08655362687273,30.80627577438858,0 79.08633102180797,30.80648743583103,0 79.08615141881641,30.80663658286935,0 79.08587722301648,30.80681111348372,0 79.08556388431433,30.80704470696869,0 79.08522659057887,30.80708720000844,0 79.084797087965,30.80715495078777,0 79.08437012776759,30.80722229030519,0 79.08402414687703,30.80717032010446,0 79.08378578238751,30.8071867940381,0 79.08353370936405,30.80710971084488,0 79.08317556175182,30.80696454866429,0 79.08277970032576,30.80687913319821,0 79.08256711700462,30.80674294578385,0 79.08235464490751,30.80660636173947,0 79.08214219120045,30.80646968241419,0 79.08186110626363,30.80620436757187,0 79.08173918092501,30.80604132018886,0 79.08144139475041,30.80568057165517,0 79.08126584701165,30.80548125890984,0 79.08118072009442,30.80525445630127,0 79.08098833264737,30.80495815994627,0 79.08074509053863,30.80437447456227,0 79.08060408330471,30.8041128844222,0 79.08042875818794,30.80365648622921,0 79.08039466497722,30.80346223845013,0 79.08032615260437,30.80307218882176,0 79.08022022037122,30.80274311994977,0 79.08004189006122,30.80227893040376,0 79.07998936111571,30.80198142591688,0 79.07986244678901,30.80181221003799,0 79.0794797219602,30.80156807828338,0 79.07833331755566,30.80110131188875,0 79.07811512612618,30.80096218546101,0 79.07779079240858,30.80101841382519,0 79.07744857795629,30.80097490390192,0 79.07725070266938,30.80093588692201,0 79.07710378320896,30.80065963488406,0 79.07695548596657,30.80039059816049,0 79.07675201018434,30.80008787783192,0 79.07660273363169,30.79981756804033,0 79.07650776806673,30.79958092830621,0 79.07648171683958,30.79920922240716,0 79.07649026764472,30.79876751417909,0 79.07637388852672,30.79842448537697,0 79.0762222463251,30.7981485786647,0 79.07598023968156,30.79790512768209,0 79.07579328539205,30.79769609482173,0 79.0756614693522,30.79752195382043,0 79.07541851886903,30.79727770091709,0 79.07514124465422,30.79710225382601,0 79.07480855561906,30.79689152103979,0 79.074564867319,30.79664616591247,0 79.07444331653403,30.79629535926991,0 79.07437694517816,30.79597841087741,0 79.07454535907576,30.79562478188702,0 79.07473714596907,30.79537537997394,0 79.0750552600409,30.79501614532068,0 79.07534149813777,30.79472611951354,0 79.0757652133952,30.7946142106042,0 79.07613463564312,30.79446572241865,0 79.07641323899347,30.7943537364212,0 79.07684408269454,30.79423979954334,0 79.07703181261238,30.79416466629996,0 79.07744615592499,30.79393916709119,0 79.0777479608018,30.79363995571556,0 79.07811027880042,30.79337479289712,0 79.07843720385101,30.79318310396602,0 79.07870766073205,30.79295401760984,0 79.0789797471593,30.79272419002876,0 79.07927322635302,30.79260605590849,0 79.07960780499016,30.79241002111185,0 79.07994455570949,30.79221268823848,0 79.08024307259328,30.79209187945594,0 79.08060256562766,30.79200786091755,0 79.08100494828757,30.79184569274053,0 79.08124860647881,30.79168573491164,0 79.08161352930139,30.79160018367425,0 79.08202224259846,30.79143700876545,0 79.08243383444527,30.79127173535025,0 79.08264065052052,30.79118869068063,0 79.08299566549621,30.7909833664538,0 79.08335304682784,30.79077663722363,0 79.08381842413395,30.79052586429603,0 79.08403014791983,30.79044049241954,0 79.08428769262659,30.790272988806,0 79.08469936600287,30.78997852247534,0 79.08502215467198,30.78984778251487,0 79.08533109288385,30.78959378254374,0 79.08562672499791,30.78921496376382,0 79.08581503891399,30.78887796864456,0 79.08589454595976,30.7885837469123,0 79.08602210618921,30.78820250097396,0 79.08608737692728,30.78777904304651,0 79.08631300852611,30.78721835853521,0 79.08628287087045,30.78696322486061,0 79.08639851359027,30.78644232339011,0 79.08648121080805,30.78613554653055,0 79.08654932451412,30.78569709946657,0 79.08673165484524,30.78520654416964,0 79.08698030141585,30.78475271325367,0 79.0871661323994,30.78425365951193,0 79.08725236832601,30.78393550818892,0 79.08719314430016,30.78340002218061,0 79.08706749114511,30.78282069735647,0 79.08700686137365,30.78227891618396,0 79.08687960845272,30.78169191448459,0 79.08695076179737,30.78122549320975,0 79.08700706561652,30.78061686544826,0 79.08714624712833,30.78018460669965,0 79.08728643394615,30.77974923653571,0 79.08749495152739,30.77935345698583,0 79.08782534256547,30.77889768178931,0 79.08810547799995,30.77853836911179,0 79.08847035986216,30.77836325543607,0 79.08883729217735,30.77818709712863,0 79.08938522104916,30.77784633453076,0 79.08981337485355,30.7775631354121,0 79.09025746436707,30.77742585464632,0 79.09056545688578,30.77720043677924,0 79.09119868905913,30.77689515489807,0 79.09184927782049,30.77673746417669,0 79.09243464202496,30.77653440992099,0 79.09335642951849,30.77624909729945,0 79.09428891631004,30.77596046636844,0 79.09490159847636,30.7759048485301,0 79.09565223331883,30.77578611845174,0 79.0961294254559,30.77563993518844,0 79.09626518198979,30.77557592886343,0 79.09702703528802,30.77545497515673,0 79.09716451863072,30.7753899855914,0 79.09778877744459,30.77517648779775,0 79.09849022875079,30.77500821838853,0 79.09891572121248,30.77496991284226,0 79.09927012182908,30.77488486388615,0 79.09998314183031,30.77471374718347,0 79.10034564331448,30.77478655212014,0 79.10092584508284,30.7748397788875,0 79.10129040033655,30.7749129296848,0 79.10173183659781,30.77519177536392,0 79.10188492852184,30.77559894912656,0 79.1018921012646,30.77607170226678,0 79.10175467174902,30.77660788057778,0 79.10140368272806,30.7771559627604,0 79.10112609051465,30.7775889641347,0 79.10056459052737,30.77799280454993,0 79.10014393939358,30.77817947058371,0 79.09962241012069,30.77846872485871,0 79.09866420700014,30.77868145915686,0 79.09842539014849,30.77869191214077,0 79.09822861018741,30.77872782064267,0 79.09791876441156,30.77885113310808,0 79.09765148340016,30.77900001677092,0 79.09746222599591,30.77911777143271,0 79.09719760726244,30.77926589389218,0 79.09701552788717,30.77946410980926,0 79.09675421647948,30.77960989383067,0 79.09661501317673,30.77983078779117,0 79.09643115194515,30.77994489967432,0 79.09625939064694,30.78021838962814,0 79.09616839163152,30.78053993906547,0 79.09611199089279,30.78080521772344,0 79.09613458219906,30.78111934971359,0 79.09607867714333,30.78138099830154,0 79.09616925993007,30.78158407370551,0 79.09625876859639,30.78178853946987,0 79.09634246001484,30.78191561500831,0 79.09643644161038,30.78219673812263,0 79.09660288129948,30.78244920055027,0 79.0967640244557,30.78262409243804,0 79.09688596968529,30.78277406186456,0 79.09711967791991,30.78292199788696,0 79.09720708390033,30.78312254293824,0 79.09729413776275,30.78332263717091,0 79.09741971882207,30.78354658278348,0 79.09746301315248,30.78364598619469,0 79.09747673708512,30.78386941502425,0 79.09753327959338,30.78419050065524,0 79.09753767558598,30.78426448665903,0 79.09755955083388,30.78463268243354,0 79.09750918828394,30.78502247901887,0 79.09755599365413,30.78519189418584,0 79.09753522165383,30.7854568858009,0 79.09748540281602,30.78583930889575,0 79.09743604421017,30.7862181919369,0 79.09749127976723,30.78652368310433,0 79.09750484188832,30.78673295672982,0 79.09748988105828,30.7870562651569,0 79.0975407108411,30.78728645375023,0 79.09767019825652,30.78763060266585,0 79.09774896867074,30.78774541691338,0 79.09783184972505,30.7879280706609,0 79.0980217514276,30.78811211500917,0 79.0982151415559,30.78836377954602,0 79.0984370617218,30.78850407248525,0 79.09879717723301,30.78853468119898,0 79.09901343492317,30.78853951578308,0 79.09915597644327,30.78849734149141,0 79.09943676936446,30.78827555728655,0 79.09964507927043,30.7880042549482,0 79.09970338255437,30.78763678096757,0 79.09976811636304,30.78740531291197,0 79.09990430461974,30.78707890999307,0 79.09997030925561,30.78684367457656,0 79.099995806113,30.78651157777389,0 79.09994963086261,30.78627261031836,0 79.0999803786795,30.7860807280399,0 79.10004485577072,30.78576697664226,0 79.10014624237223,30.78540178181916,0 79.10025086092682,30.78510722473233,0 79.1003196286608,30.78485985484026,0 79.1004256901627,30.78456101433317,0 79.10053306491508,30.78425898109466,0 79.10056631375856,30.78405666802235,0 79.10048284948771,30.783855165496,0 79.1003969645912,30.78357642715564,0 79.10023379406511,30.78332272981919,0 79.1000726561644,30.78314526462134,0 79.09991126599675,30.78296751998952,0 79.09967273950481,30.78281699552681,0 79.09963298861743,30.78279191062856,0 79.09935768587278,30.78269406416116,0 79.09904364003326,30.78257045157797,0 79.09876945858436,30.78247269608615,0 79.09865062274838,30.7823974720348,0 79.09848859722519,30.78221911152939,0 79.09844171255369,30.78203746761761,0 79.09827536165481,30.78177970660573,0 79.09814352480608,30.78146915948073,0 79.09809042751654,30.78120892409297,0 79.09807729238459,30.78097243346018,0 79.09825202618217,30.78062347494101,0 79.09851059267317,30.78031954263068,0 79.09869837937751,30.78012280512341,0 79.09892754023606,30.77995184983495,0 79.09924064040811,30.77982997907942,0 79.09951466079269,30.77968178575718,0 79.09975582558288,30.77967065425307,0 79.10016034216818,30.77967998692065,0 79.1004464443978,30.77977949298202,0 79.10068951294244,30.77977051147609,0 79.10089635156113,30.77990047917083,0 79.10110132549232,30.77994788155899,0 79.10130666025935,30.77999536801484,0 79.10138780743432,30.77996492632587,0 79.10179870031912,30.77997735475966,0 79.10204606285981,30.77996818638291,0 79.10225248656336,30.77993286333662,0 79.10250160547199,30.77992339729197,0 79.10291844603071,30.77985178214562,0 79.10317005952432,30.77984209675828,0 79.10342256016041,30.77983237731124,0 79.10384557296361,30.77975993309288,0 79.10418658427099,30.77963390170934,0 79.10461497943136,30.77956071886393,0 79.10491913327813,30.77932141534689,0 79.10513726787426,30.77919826152278,0 79.10540121072016,30.77901503954059,0 79.10562198303954,30.7788902817138,0 79.10597931424917,30.77858583235435,0 79.10620313360884,30.77845931090892,0 79.10652025848617,30.77821085648769,0 79.10688771889811,30.77789760913991,0 79.10711692472152,30.77776743110344,0 79.10748468779224,30.77762782370251,0 79.10785532099979,30.77748694916185,0 79.10813706530149,30.77729288686401,0 79.10851060677827,30.77715295655938,0 79.10888687074107,30.77701200523337,0 79.10936106856001,30.77683436482242,0 79.10973874144531,30.77678276794136,0 79.11002215295778,30.77676678663098,0 79.11054661687896,30.77670627586715,0 79.11082670327707,30.77678324326482,0 79.11120546261184,30.77682410787537,0 79.11144015799454,30.77687437595908,0 79.11186530229692,30.77694630619495,0 79.11204752305464,30.77706198742426,0 79.11236635316746,30.7772645183373,0 79.11245743442431,30.77732241039116,0 79.11278278792413,30.77743414628009,0 79.11287352843628,30.77749260412496,0 79.11318137050789,30.77779123347547,0 79.11329876791344,30.77806491861485,0 79.1135058262052,30.77839601872864,0 79.11372156088071,30.7786340738201,0 79.11373767059908,30.77893862527562,0 79.11386262328824,30.77911724983968,0 79.11392273408308,30.77944862621446,0 79.11403699613425,30.77971676040237,0 79.11410627166444,30.7799550477817,0 79.11401178946029,30.78037504739901,0 79.1139815147796,30.78064297617561,0 79.1138436615248,30.78102892049348,0 79.11377116124007,30.7812636165295,0 79.11373375526681,30.78161204347028,0 79.11360793572422,30.78190305956435,0 79.11334299651996,30.78219406873261,0 79.11301823344994,30.78262604396477,0 79.11266345308249,30.78294037826,0 79.11236359735177,30.7831951248638,0 79.11203174177338,30.78333689170711,0 79.11165199623905,30.78353326461586,0 79.11131766622744,30.78375533762875,0 79.11112669928949,30.78389330360036,0 79.11089495612349,30.78400314074121,0 79.11056847971003,30.78421955690369,0 79.1102023240894,30.78440807648962,0 79.10996958023765,30.78459549300984,0 79.10974409311721,30.78470199562477,0 79.10942641870565,30.78491315519235,0 79.10906518040225,30.78517476661185,0 79.10888064887971,30.78538320504108,0 79.1086612112225,30.78548621927508,0 79.10830236310812,30.78582039398727,0 79.10799249466659,30.78609984053247,0 79.10768286143996,30.7864512636397,0 79.10741684380406,30.78682422977562,0 79.10727999367668,30.78712076120332,0 79.10718399964634,30.78744024882113,0 79.10708564957457,30.78783032699352,0 79.10703375188824,30.7880966733898,0 79.10689885566552,30.78845419752708,0 79.1068043694525,30.78883316947517,0 79.10683488019035,30.78907155941917,0 79.10682065850409,30.78942517954512,0 79.10680069233453,30.78991582231503,0 79.10678938049091,30.79019377234877,0 79.1068193456755,30.79042556888909,0 79.10684916117219,30.79065629040327,0 79.1069550430576,30.79093488456062,0 79.10694902914484,30.79107124472127,0 79.1070511920731,30.79141543503127,0 79.10704199882632,30.79161774450322,0 79.10714952512659,30.79182461206076,0 79.10718104296028,30.79198260341362,0 79.10721246362516,30.79214010641217,0 79.10727501693563,30.79245365679851,0 79.10729965050417,30.79274133333188,0 79.1073615538039,30.79305111773383,0 79.10750786857072,30.79321173673881,0 79.1075384443886,30.79336554628827,0 79.10756550338402,30.79358350042807,0 79.10763307426127,30.79375988156084,0 79.10770044215971,30.79393572630793,0 79.10776760708613,30.79411103700426,0 79.1078345662703,30.79428581711798,0 79.10793830133565,30.79448365068881,0 79.10803421014707,30.79480701509607,0 79.10814096239429,30.79494042378203,0 79.10820686972288,30.79511280392044,0 79.10837874475239,30.79541722382642,0 79.10844001345184,30.79565020426304,0 79.10846852378784,30.79579716896512,0 79.10853344760028,30.79596698189146,0 79.10863462693827,30.79615954333588,0 79.10870331369247,30.79626722500436,0 79.1087634460587,30.79649654654016,0 79.10890449544986,30.79664997207447,0 79.10896837513455,30.79681736493155,0 79.10907271991211,30.79694710227901,0 79.10917239659517,30.79713676270102,0 79.1092040434329,30.79721985106112,0 79.10934404159431,30.79737195454392,0 79.10951043445732,30.79766595954993,0 79.10967609329208,30.79795866623071,0 79.10977908281294,30.79808652006082,0 79.10987692236728,30.79827298226903,0 79.10997447403658,30.79845889900121,0 79.11006662393808,30.79870253702952,0 79.11016354578359,30.79888714864665,0 79.11030111890939,30.79903615720605,0 79.11029058240462,30.79915169296871,0 79.1105183938698,30.79954036444113,0 79.11061425261686,30.79972244976867,0 79.11078078705761,30.79994916676598,0 79.11088160413434,30.80007356180941,0 79.11097660001126,30.80025422899571,0 79.11114781776075,30.8004231647556,0 79.11138354396573,30.80069287636841,0 79.1114835058894,30.80081620947835,0 79.11161860354036,30.8009618208483,0 79.11179499826959,30.80107408471418,0 79.11207080747751,30.80130916174308,0 79.11224053673695,30.80147664478427,0 79.11237482103957,30.80162148629627,0 79.11247362702241,30.80174377102323,0 79.11257905976765,30.8018109901495,0 79.11270580387732,30.802010234169,0 79.11288126146735,30.80212211649872,0 79.11305672586387,30.80223400300843,0 79.11319709514588,30.80232351278879,0 79.11326728255222,30.80236826800781,0 79.11370284791613,30.80270766858248,0 79.11492238478724,30.80342656827757,0 79.11516770261441,30.80358301495616,0 79.11540167229475,30.80361388606549,0 79.11557713896573,30.80372582997988,0 79.11561223166159,30.80374822269688,0 79.1158525230624,30.80384224237184,0 79.11612831762824,30.80395880253314,0 79.11636937064795,30.80405305129564,0 79.11651006963801,30.80414278924867,0 79.11668594409395,30.80425496207193,0 79.11683130401156,30.80440717163024,0 79.11700705847049,30.80451926808852,0 79.11726180728537,30.80480048750815,0 79.11734057309211,30.8049691266313,0 79.11751583106531,30.80508090620214,0 79.11776119792114,30.80523740001036,0 79.11787025565313,30.80536602224191,0 79.11804540184326,30.80547771883573,0 79.11818185942333,30.80550565129108,0 79.11852558642933,30.80560640581242,0 79.11883835000654,30.80574651312238,0 79.11901099219378,30.80579707341558,0 79.11918388761677,30.80584770662916,0 79.11935703788043,30.80589841512287,0 79.11973936519073,30.80602253821503,0 79.11984516259329,30.80608999279497,0 79.12019345569493,30.80619206268895,0 79.12043666123734,30.80622677728847,0 79.12078508636976,30.80626774071908,0 79.12099455477242,30.80628006015122,0 79.12134402772848,30.80625952919328,0 79.12172988287912,30.80619982043549,0 79.12194121197929,30.80615014447796,0 79.12201186226999,30.8061335383297,0 79.12243795226212,30.8060333778572,0 79.12265246389779,30.80598291595817,0 79.12304846516129,30.80592124881151,0 79.12330210253279,30.80582980642715,0 79.12355724134099,30.80573783118653,0 79.12377682166729,30.80568612104503,0 79.12403465952735,30.8055933094325,0 79.12444333317276,30.80540045745152,0 79.12462923780691,30.80538878137424,0 79.12485492472517,30.80527085497365,0 79.12508213463617,30.80515206285276,0 79.1253107782379,30.80503249688329,0 79.12554081853692,30.80491220028873,0 79.12608241439052,30.804650784382,0 79.12627725154125,30.80457077676784,0 79.12659138800176,30.80442855674102,0 79.12690797657831,30.80428522699366,0 79.12742732926755,30.80405843312535,0 79.12783068827706,30.80389262578784,0 79.12819536832122,30.80376968472357,0 79.12848557979707,30.80359641863713,0 79.12877371207372,30.80349149511158,0 79.12910725433478,30.80334075256839,0 79.12927742111718,30.80322978848634,0 79.12957592594448,30.80305199731591,0 79.12974832575077,30.80293961893487,0 79.13000578017085,30.8028057055234,0 79.13031019302245,30.80262442390814,0 79.13052582008329,30.8025351717728,0 79.13101278282007,30.80223554856666,0 79.1313655284622,30.80207506593376,0 79.13154639844557,30.80195761643418,0 79.13185621888739,30.80184300110555,0 79.13230450208646,30.80165674392686,0 79.13270869889605,30.80151738402899,0 79.13335430835203,30.80120620347499,0 79.13358541281012,30.80111016438042,0 79.13404208757768,30.80099289891075,0 79.13436874402049,30.80087195392576,0 79.1346977863151,30.80075005413127,0 79.13498737552825,30.80060066941156,0 79.13537313795899,30.80042585110857,0 79.13565664606776,30.80035238821758,0 79.13595257275944,30.80020006660421,0 79.13644275078526,30.79999661015282,0 79.13663560729457,30.79994636622807,0 79.13709012308027,30.79971292379329,0 79.13724269367542,30.79963456039478,0 79.13790122178901,30.7993459826926,0 79.13825583691384,30.79921375671863,0 79.13882800033038,30.79894552075215,0 79.13908780072406,30.79883753477441,0 79.13961161474173,30.79861980819782,0 79.14008182526722,30.79845529112933,0 79.14034835744668,30.79834458262511,0 79.14088579536667,30.79812134084289,0 79.14121766075506,30.79795219318893,0 79.14133986800525,30.79783866780797,0 79.14195086381473,30.79755270312293,0 79.14235345419084,30.79732147751004,0 79.14243413761867,30.79717644447761,0 79.14319275894584,30.79668281936506,0 79.14403441545569,30.79616919634831,0 79.14420928057345,30.79612073790553,0 79.14449403271112,30.79598058834472,0 79.14474106554835,30.7959222301043,0 79.14495574557331,30.79584209807986,0 79.14513449326603,30.79579242649661,0 79.14538896167483,30.79568037258802,0 79.14553942596989,30.79555555416259,0 79.14587311395913,30.79537890156993,0 79.14605620442515,30.79532757950183,0 79.14624019338865,30.7952759845476,0 79.14650259032352,30.79516033335482,0 79.14669309597841,30.7950540551441,0 79.14696358419215,30.794882460512,0 79.14712214800666,30.79475243834265,0 79.14743143260544,30.79460049216114,0 79.14770281063997,30.79448033814387,0 79.14782443617388,30.79438101058277,0 79.14806926774369,30.79418106444061,0 79.14827491645319,30.79401311445471,0 79.14847601368643,30.79390046561975,0 79.14880413072841,30.79368465606138,0 79.14893691269015,30.79352455155382,0 79.14910634725295,30.79338635256421,0 79.14935556145828,30.79323538410704,0 79.14957047373432,30.79306028430672,0 79.1496568878209,30.79298988032953,0 79.14979417041408,30.79282532819563,0 79.15010027306801,30.79257565476615,0 79.15027662956648,30.79243180664233,0 79.15032088238986,30.79239570885159,0 79.15064058327802,30.79208144933704,0 79.15078345234527,30.791911101511,0 79.1511090513298,30.7915909361088,0 79.15130911263732,30.79131852570825,0 79.15155738772199,30.79100549660678,0 79.15166812233629,30.79080456478836,0 79.15177953747508,30.79060238843375,0 79.15189164631261,30.79039895531832,0 79.15199521787535,30.79025763282246,0 79.15225151526509,30.7899333991529,0 79.15229927331747,30.78989375126889,0 79.15261695816673,30.78946054841603,0 79.15278251513243,30.78920900565333,0 79.15299847691146,30.78891439761772,0 79.153187901918,30.78852568547784,0 79.15334749456868,30.78833367556728,0 79.15341879890092,30.78815757273181,0 79.15355154733001,30.78787054620341,0 79.15367433710344,30.78764933126963,0 79.15374713119917,30.78746984281672,0 79.15392232369619,30.787202569512,0 79.1540361034471,30.78704623970672,0 79.15421363026529,30.78677546926689,0 79.15435238771464,30.78647682616372,0 79.15458510657673,30.7861564112599,0 79.1548447461183,30.78568961921813,0 79.15493503083093,30.7854278540857,0 79.15506689889214,30.78519044234004,0 79.15519974319341,30.78495137303591,0 79.15535943479662,30.78456336168909,0 79.15549454232988,30.78432003696579,0 79.15569885173584,30.78395198030555,0 79.15583621012284,30.78370451030225,0 79.15597397519545,30.78345569096079,0 79.15616875545285,30.78315556957909,0 79.15630905892145,30.78290270699563,0 79.15640785730358,30.78262106912224,0 79.15665062620549,30.78207886676081,0 79.15679493786971,30.78181842750428,0 79.15702835302356,30.78134447221787,0 79.15707360058872,30.78110413974617,0 79.15720591887244,30.78091775043167,0 79.15723627454815,30.78075623632307,0 79.15750336544372,30.78037913868378,0 79.15764105455921,30.77991436161468,0 79.15774842977827,30.7796110412695,0 79.15791707938416,30.77924986110405,0 79.15796508884775,30.77899809365039,0 79.15811912832065,30.7787166898252,0 79.15826386698875,30.77823273277937,0 79.15828594739934,30.77785961901221,0 79.15841604126698,30.77745364843797,0 79.15842175283362,30.7771623984375,0 79.1585817761794,30.77686751821261,0 79.15865133092355,30.77651254542034,0 79.15865805264617,30.77621540648539,0 79.15866481351671,30.77591658746468,0 79.15854442988668,30.7757386284754,0 79.1584697170899,30.77558972129731,0 79.15844721852295,30.77516711250497,0 79.15840092413653,30.77513780792996,0 79.15825034737814,30.77483719775973,0 79.15815748433244,30.7747785659879,0 79.1576459833922,30.77445681687269,0 79.15679621828802,30.77371389626508,0 79.15643921995117,30.77369482194252,0 79.15613073730384,30.7737043180524,0 79.15576210974091,30.77377726168178,0 79.15547091726251,30.77369429857031,0 79.1551650787829,30.77370466040864,0 79.15475421503615,30.77374933745119,0 79.15455744589649,30.7737247679367,0 79.15427009302022,30.77364170353224,0 79.15398327760556,30.77355879471032,0 79.15359267426541,30.77351020037241,0 79.15335261492822,30.77345680810727,0 79.15290624718767,30.77347171540323,0 79.15266773382079,30.77341856120997,0 79.15228219052879,30.77337051880508,0 79.15204499734155,30.77331753079555,0 79.15170688887972,30.77329845347919,0 79.15141494080719,30.77330826090862,0 79.15107926093216,30.77328927083014,0 79.15079995052606,30.77320796226941,0 79.15056589178779,30.77315551004153,0 79.15017858987585,30.77319914022828,0 79.14989196526676,30.77320896579226,0 79.1496599897369,30.77315685527587,0 79.14937449984055,30.77316744212894,0 79.14900090081608,30.77312170895493,0 79.1487172765744,30.77313281634518,0 79.14843471347211,30.77314388505248,0 79.14810903174286,30.77312673745885,0 79.14787273866996,30.77316589608487,0 79.14759318396577,30.77317700162635,0 79.14731530772234,30.77318726654964,0 79.14693816377043,30.77331869669416,0 79.14666340604933,30.77332811961428,0 79.14634008200785,30.77339800020467,0 79.14596905457459,30.77352819042228,0 79.14564894438074,30.77359801236325,0 79.14528202371629,30.77372762120855,0 79.14500875042266,30.77382397549371,0 79.14473695181616,30.77391981123353,0 79.14437647741599,30.77404726006778,0 79.14415484006408,30.77408301761703,0 79.14371018588332,30.77423987568764,0 79.14340310242653,30.77430604106598,0 79.14305223470001,30.77442996186939,0 79.1427876249801,30.77460718115949,0 79.14248593555463,30.77467173883946,0 79.14210247523022,30.77468206667179,0 79.14189181588704,30.77463165377932,0 79.14146968680038,30.77461519781898,0 79.14121712743766,30.77462214259102,0 79.14104974248016,30.77459882437846,0 79.14075844565859,30.7744952599637,0 79.14055037731946,30.77444533727874,0 79.14034272319286,30.77439540108843,0 79.14000993994978,30.77451602675124,0 79.13988594800952,30.77451944730379,0 79.13955638014555,30.7744732227514,0 79.13943301527097,30.77447679890523,0 79.13914574655919,30.7744577649534,0 79.13873799050285,30.77452471588442,0 79.1384536389876,30.77450522627835,0 79.138172803562,30.77464943896908,0 79.13789386741058,30.77479268103564,0 79.13757990751107,30.77507053805342,0 79.13726900549746,30.77534578604714,0 79.13704075120617,30.7756703555056,0 79.13692943502927,30.77591098290581,0 79.13681884597945,30.77615003238185,0 79.13678734810391,30.77643975298469,0 79.13671427693032,30.77662456506333,0 79.13653216766718,30.77704370133819,0 79.13634770105536,30.77730403384581,0 79.13616237789094,30.77748559750594,0 79.13597571848079,30.77758967071882,0 79.13571539303059,30.77771931717201,0 79.13527680633446,30.77802539736351,0 79.13435604433757,30.77815567402669,0 79.13413564013248,30.77815690387589,0 79.1339159401325,30.7781581279214,0 79.13373037868087,30.77810990881801,0 79.13354511120572,30.7780617640548,0 79.13332705263285,30.7780631368844,0 79.13318037059533,30.7780395801629,0 79.13285500465862,30.77804212484709,0 79.13248807663697,30.77794685574911,0 79.1320469791514,30.77780348133672,0 79.13193398704058,30.77773087205501,0 79.13168248238524,30.77770888620452,0 79.13160713676854,30.77766091044611,0 79.13131226128967,30.77754238924414,0 79.13119933126474,30.77747050602804,0 79.13105547719192,30.77744800078182,0 79.13079219607238,30.7772804132106,0 79.13061120667712,30.77723415666283,0 79.13042330986816,30.77711455244462,0 79.13024276445297,30.77706846648058,0 79.13013012226388,30.77699676393246,0 79.12986729542909,30.77682945969294,0 79.12974692575659,30.77668400007874,0 79.12955899673185,30.77656460585457,0 79.12947586725271,30.77644286968157,0 79.12931731683916,30.77627312969989,0 79.12918799360834,30.77605257212786,0 79.1291125868396,30.77600468580118,0 79.12898275016826,30.77578330902736,0 79.12887342285715,30.77543446100193,0 79.12875123450748,30.77528659526536,0 79.12865811186666,30.77508679924791,0 79.12848865446922,30.77483796766608,0 79.12839465757205,30.77463747242837,0 79.12827122936774,30.77448891461455,0 79.12816736709209,30.77421114654266,0 79.12808163052925,30.77408599618355,0 79.1279863843137,30.77388358225364,0 79.12785246319187,30.7736562522641,0 79.1277660947905,30.77353040475396,0 79.12762167815787,30.77322462086676,0 79.12749632663858,30.77307372180055,0 79.12738073392906,30.77300077986966,0 79.12718809173975,30.77287921758522,0 79.12695694257199,30.77273335567679,0 79.12669774326403,30.77264185419967,0 79.1265159027609,30.77259899606564,0 79.12633440959158,30.77255594210116,0 79.12615323838288,30.77251284105977,0 79.12589568002034,30.77242128178493,0 79.12563855674588,30.77232987760359,0 79.12533210139972,30.77213593955444,0 79.12523232314051,30.77193021500032,0 79.12518555689449,30.77161584982407,0 79.12515028962598,30.77137877789718,0 79.12511487911422,30.7711403848111,0 79.12514501240014,30.77086958653046,0 79.12526855280629,30.77050926962615,0 79.12540504013894,30.77022689150235,0 79.12552670891256,30.77008108928663,0 79.12567683644052,30.76987656464723,0 79.12593525480028,30.76966136341179,0 79.12620705359329,30.7695277442388,0 79.12648067318294,30.76939333292457,0 79.12671610958768,30.76923340231759,0 79.12695313551906,30.76907238903037,0 79.12720230758109,30.7689951215223,0 79.12737208091578,30.76886719916599,0 79.12758312028603,30.76876403033598,0 79.12779523826791,30.76866033531838,0 79.12807975529101,30.76852124724049,0 79.12832543224224,30.76835556124595,0 79.12846936132219,30.76828499279987,0 79.12868619515579,30.76817865815156,0 79.12901823769903,30.76806158208926,0 79.12920573266129,30.7680156380984,0 79.12947644696691,30.76802129225388,0 79.12966539327657,30.76797520046312,0 79.12997071571738,30.76791907932657,0 79.13012818154617,30.76793503152248,0 79.13052712113016,30.7680192004662,0 79.13069345179136,30.76812357067746,0 79.13085199985835,30.76813974894174,0 79.13109416097952,30.76820823670747,0 79.13130249495768,30.76833895280747,0 79.13147645555927,30.76853156698046,0 79.13169174409349,30.76874997551467,0 79.13178899820434,30.76897706758665,0 79.13196888655051,30.76925538427314,0 79.13206535430382,30.76948088231756,0 79.1321614528393,30.76970577710127,0 79.13229842433903,30.7699560614702,0 79.13235255377705,30.77015374413879,0 79.13248876063925,30.77040242397029,0 79.13258967580796,30.77070940063279,0 79.13269618511022,30.77109918536224,0 79.1327552101705,30.7713770021027,0 79.13289557761213,30.7717038139647,0 79.13298880929875,30.77192069623322,0 79.13311643213167,30.77208007774264,0 79.13320892969364,30.77229623045531,0 79.13333610118282,30.77245483064258,0 79.13339308118026,30.7727262630044,0 79.13347385799958,30.77277709989952,0 79.13368604214338,30.77306786789262,0 79.13377671744841,30.7732817713541,0 79.1338670938125,30.77349496848978,0 79.13395717391728,30.77370746301148,0 79.13408230744231,30.77386390902016,0 79.13416717481067,30.77399487137605,0 79.13448759165165,30.77419700635848,0 79.13464733590348,30.77429919598668,0 79.13484712331974,30.77442668483966,0 79.13500317586224,30.77444819807037,0 79.13527966841235,30.77454616740784,0 79.13559331115106,30.77458950789607,0 79.13590485919572,30.77455246369679,0 79.1361401746218,30.77454502479562,0 79.13641378224693,30.77448255397718,0 79.13664829681207,30.77439397418104,0 79.13687917817592,30.77414171987,0 79.1369487018352,30.77378326194792,0 79.13693679813572,30.77336951954777,0 79.13689082426154,30.77317708080401,0 79.13688337468193,30.77292648008455,0 79.13683460773791,30.77264827135182,0 79.13678285957502,30.77228419783619,0 79.13677761878134,30.77211440190487,0 79.13680614864961,30.77171382084607,0 79.13695806951689,30.77130314227312,0 79.13707422690564,30.77103593523086,0 79.13723569205078,30.77088119158456,0 79.13748052386298,30.77069151884075,0 79.13785263418895,30.77049334742955,0 79.13805884346142,30.77027389197874,0 79.13826774643157,30.77014264212926,0 79.13851942061103,30.76994832361648,0 79.13877313229597,30.7697521214669,0 79.13898555427407,30.76952677652442,0 79.13906931977169,30.76921707679682,0 79.13915369378917,30.76890513402061,0 79.13923778960765,30.76840478640178,0 79.13923689882171,30.76821795572861,0 79.13914815732862,30.76797448204994,0 79.13910252299206,30.76766370810131,0 79.13905636458863,30.76735180499123,0 79.13896616178025,30.76710597764392,0 79.13883222274853,30.76692663078527,0 79.13860659331103,30.76649974532412,0 79.13847033781742,30.76622328126904,0 79.1383797425149,30.7660705414657,0 79.13815517011159,30.76583266528197,0 79.1380194849603,30.76565098622867,0 79.13775158737033,30.7654812206208,0 79.1376154062511,30.76529910012278,0 79.13734480230257,30.765031625263,0 79.13707371894269,30.7647636725139,0 79.13693361121932,30.76448228883935,0 79.13684383284084,30.76442569170906,0 79.13666113383806,30.76421390689679,0 79.13634363371773,30.76391557970736,0 79.13625383636288,30.76385853626419,0 79.13598419591004,30.76368812758642,0 79.13579609950091,30.76337674726323,0 79.13556255807083,30.76303480454329,0 79.13529408523534,30.76277675740732,0 79.13491306293034,30.76208645623865,0 79.13478293553663,30.76189105614872,0 79.13474872561405,30.76186938809157,0 79.13456994695117,30.76158669797444,0 79.13447324973028,30.76141263605069,0 79.13439046415766,30.76130396058954,0 79.13429333715739,30.76112940165616,0 79.13416147585078,30.76093173614066,0 79.13409821637505,30.76077703273825,0 79.13402027471443,30.76055506394479,0 79.13396206238883,30.76028723010166,0 79.13391819001299,30.76008540831725,0 79.13387949111215,30.75976886898404,0 79.13383518995707,30.7595647351137,0 79.1337758381779,30.75929141118384,0 79.13378639439785,30.75906093419506,0 79.13383224176835,30.75885152982833,0 79.13391919872403,30.7585462893147,0 79.13395082594248,30.75826396061303,0 79.13407468434959,30.75797686978842,0 79.13418471914919,30.75761628278232,0 79.1342686343839,30.75742126812745,0 79.13441667929938,30.75707719436247,0 79.13455963265511,30.75685180899511,0 79.1347400576001,30.75664725584876,0 79.13480517392793,30.75649630178408,0 79.13508293415266,30.75628476211811,0 79.13524499884176,30.75612744369653,0 79.13548994578243,30.75588966636173,0 79.13573714092324,30.75564970573773,0 79.13606119383104,30.75545476700687,0 79.13626642870528,30.75531594914756,0 79.13667066342013,30.75516465442558,0 79.13683135533674,30.75512966650549,0 79.13705442311054,30.7550661202422,0 79.13715418276418,30.75506088330166,0 79.13745439838752,30.75504512161276,0 79.13783191663576,30.75507741148766,0 79.13795790686437,30.75501868540418,0 79.1382112244265,30.75510985398935,0 79.13835075067001,30.75512874800656,0 79.13863046447122,30.75516662710446,0 79.13884697792165,30.75523400707052,0 79.13905170347537,30.75522369863941,0 79.13933362961325,30.75526205852423,0 79.13955155896831,30.75532989247066,0 79.13979657966344,30.75534416852864,0 79.14000394106537,30.75533410684378,0 79.14017345859996,30.75529958596344,0 79.14047548709124,30.75520571883354,0 79.14068524941989,30.75519536297878,0 79.1409235951697,30.75513054484354,0 79.14116311144377,30.75506524682699,0 79.14137536350454,30.75505437652332,0 79.14168468818315,30.7549584108091,0 79.14188860961751,30.75486745597164,0 79.14213278607213,30.754800885993,0 79.1423781498771,30.75473399180993,0 79.14254577849491,30.75461688528125,0 79.14300246007636,30.75445614845836,0 79.14317283936454,30.75433750205911,0 79.14341460765859,30.75418680690418,0 79.14358700711681,30.75406668203319,0 79.14387170506733,30.75393932446855,0 79.14407776424568,30.75376030072256,0 79.14453444853679,30.75342451854599,0 79.14478537127253,30.75326790648112,0 79.14514453282393,30.75301786947058,0 79.14536643936739,30.7529177912728,0 79.14562292578317,30.75275768508446,0 79.14592975921291,30.75270854580857,0 79.14638244216278,30.75250473064989,0 79.14661052427503,30.75240201939387,0 79.1468814066255,30.75232514053055,0 79.14703496600995,30.75225606635821,0 79.14754073529608,30.75207395125261,0 79.14782246959321,30.75208372322206,0 79.14802105175586,30.75204026513618,0 79.14830468262899,30.75204978788537,0 79.14850491866882,30.75200575764661,0 79.14883270289462,30.7520419906916,0 79.14899703147592,30.75206015404412,0 79.14936444998261,30.75203413638941,0 79.14961477364084,30.75210620531432,0 79.14986560779832,30.75217824551532,0 79.150322249428,30.75220640356521,0 79.15053197250393,30.75225169145619,0 79.15078146215785,30.75223439539287,0 79.15095258054434,30.75234244481363,0 79.15116345729477,30.75238794356554,0 79.15146044078117,30.75248764583812,0 79.15163174198906,30.75259625126969,0 79.15175771161225,30.75258811081029,0 79.15214128756549,30.75274325687991,0 79.15256671319276,30.75283625580648,0 79.15269565494629,30.75291803084318,0 79.1530801639548,30.75298342739542,0 79.15329563506668,30.75311965009976,0 79.15376753983242,30.7532416112363,0 79.1540681964587,30.75325448020749,0 79.1545434862439,30.75346648065227,0 79.15467331591434,30.75354870374703,0 79.15497633649781,30.75365143695561,0 79.15519293640227,30.75378860690264,0 79.15558284317342,30.75403552984006,0 79.15575614670956,30.75414527982605,0 79.15597273098157,30.75428256883387,0 79.1561459955858,30.75439242415363,0 79.15627483163783,30.75456312018531,0 79.15636018811114,30.75470613655135,0 79.15653178124683,30.75490375810938,0 79.15665970018992,30.75507400802773,0 79.15674276361924,30.75530388382276,0 79.15695791063325,30.75544106234816,0 79.15699914381185,30.7555555962072,0 79.15716516471643,30.7559255647783,0 79.15733453878877,30.75612136030502,0 79.15746082723139,30.75628950304839,0 79.15754185621113,30.75651585852138,0 79.15762260926636,30.7567414378993,0 79.15761792729506,30.75691190074544,0 79.1576132637951,30.75708177917523,0 79.15759917457969,30.75758821645473,0 79.15763454466932,30.75786616373294,0 79.15766974842387,30.75814268230384,0 79.15766251434565,30.75839142973695,0 79.15769710643673,30.75866572810784,0 79.15764554442806,30.75896726786399,0 79.15764071808768,30.75913056634457,0 79.15763055117864,30.75945627574473,0 79.1576204551659,30.7597797888354,0 79.15769287060058,30.76015377142531,0 79.15777074396294,30.76036519678284,0 79.15793086015904,30.76062798437354,0 79.15804907776709,30.76086417549577,0 79.15812558865653,30.76107390085531,0 79.15824879210831,30.76115192404859,0 79.15836893281096,30.76130842127992,0 79.15861185818466,30.76154260636187,0 79.15889494033277,30.76180287273459,0 79.15934496155985,30.76208912846952,0 79.15950463248306,30.76227068543189,0 79.15962733327211,30.76234862559751,0 79.15987274090328,30.76250451261043,0 79.16003635241914,30.7626084414455,0 79.16024087264819,30.76273835373381,0 79.16044530160647,30.76286837631817,0 79.16060882065806,30.76297242695503,0 79.16085410653531,30.76312850624402,0 79.16115083439217,30.76315739525046,0 79.1613146473638,30.76326161441629,0 79.16157179111471,30.76326450915324,0 79.16177702843969,30.76339488375907,0 79.1619822714239,30.7635252655012,0 79.1621875302867,30.76365564532883,0 79.16230443771391,30.76381020044469,0 79.16242115456753,30.76396450275059,0 79.16253767789355,30.76411855350749,0 79.1626195888596,30.76417058292412,0 79.16281770089086,30.76437632575012,0 79.16300862599708,30.7646571006954,0 79.16312407869081,30.76481028006712,0 79.16319856473847,30.76493728410775,0 79.16340245172445,30.76506689333816,0 79.16352478606551,30.76514465947736,0 79.16386638645976,30.76520235792643,0 79.16408639329038,30.76518221969284,0 79.16436416784985,30.76503755459392,0 79.16456099290788,30.76483990839049,0 79.1646842450313,30.76451256464783,0 79.16466709930656,30.76425717212082,0 79.16455831908212,30.76402493722652,0 79.16449095047129,30.76381823496288,0 79.16441538095029,30.76368831018835,0 79.16431363790231,30.76337639098674,0 79.16424552375636,30.76316758110848,0 79.16409996124752,30.76282740802321,0 79.16402318369882,30.76269599861988,0 79.16401095887846,30.76235393617664,0 79.16402684903065,30.76219452983241,0 79.16401654066517,30.76184714257219,0 79.16404828489382,30.76152465588848,0 79.16402171229322,30.76133556798331,0 79.16411218453466,30.76087324707033,0 79.16414446524166,30.76054415671804,0 79.16417672773248,30.76021302561523,0 79.16410630686168,30.75999224070122,0 79.16409486557117,30.75963047653388,0 79.16396461442405,30.75954851705869,0 79.16389335690577,30.75932555850054,0 79.16377053706466,30.75915907445133,0 79.16361151708777,30.75888006391978,0 79.16354689813031,30.75856963986631,0 79.16351823830472,30.75837096302445,0 79.16340211802408,30.75811599855764,0 79.1634174925958,30.75794296625925,0 79.16349210638371,30.75762322834108,0 79.1636640111893,30.75726866804687,0 79.16387374466743,30.75702748218411,0 79.16412116238898,30.75690154870457,0 79.16456639703284,30.75670890383669,0 79.16480842489833,30.75667087393476,0 79.16499712433694,30.7566941924314,0 79.16542086065239,30.75676895616451,0 79.16561045296454,30.75679266538067,0 79.16598054191456,30.75693005005481,0 79.1662057343918,30.75707209901164,0 79.16645189011072,30.75703505110696,0 79.16683448021732,30.75708352755436,0 79.16708334317337,30.7570457189564,0 79.16737860256666,30.75703631133282,0 79.16779070606344,30.75690199179489,0 79.16825204898065,30.75679510734631,0 79.16841484098124,30.75669847862719,0 79.16883455356478,30.75656184295671,0 79.16918527006256,30.75657894124577,0 79.16932439593376,30.7566652971656,0 79.16934362697245,30.75687794922708,0 79.16933575024547,30.75727228018183,0 79.16931434765121,30.75775414793584,0 79.16932002999009,30.75805241896399,0 79.16924116302243,30.75858665278046,0 79.16918854419208,30.75894005083156,0 79.16913630701258,30.75929088696514,0 79.16899444059479,30.75958312887517,0 79.16882984568818,30.7600440635796,0 79.16871569665111,30.76015958865384,0 79.16849642243564,30.7606718088301,0 79.16835943151189,30.76095400685745,0 79.16832351563807,30.76120558600788,0 79.16814403669649,30.76145672255635,0 79.16799847208975,30.76181555683831,0 79.16800777602785,30.76208923325161,0 79.16791876926939,30.76238848385823,0 79.1680376604276,30.7625512640566,0 79.16818808451642,30.76282184248445,0 79.16839306577579,30.76303804197394,0 79.1685229476861,30.76311937064696,0 79.16885001256867,30.76314844807428,0 79.16913477676229,30.76315044199253,0 79.16938990689631,30.7630440290585,0 79.16983046969598,30.76269230125463,0 79.17007332243172,30.76239086847938,0 79.17021572150519,30.76211489500811,0 79.17050589584949,30.76183683135483,0 79.17073990965781,30.76161257765855,0 79.17112447453198,30.7613859053672,0 79.17139268143276,30.76127148282626,0 79.17185734558885,30.76118403025725,0 79.17211345726882,30.76115425047816,0 79.17247685309881,30.76109514441519,0 79.17293752944049,30.7608042784519,0 79.17318679697874,30.76057027061903,0 79.17350098571092,30.76027530616754,0 79.17353579138351,30.76009877271267,0 79.17369779316834,30.75980174638038,0 79.1738326665306,30.75938362403291,0 79.17388680132834,30.75911300660728,0 79.17400622566719,30.75877893662802,0 79.17416245595457,30.75825929214789,0 79.174649483572,30.75753792666353,0 79.17534278497135,30.75703374084899,0 79.17639557782879,30.75642125295423,0 79.17663387418439,30.75624830106702,0 79.17695477757502,30.75588054787788,0 79.17708266825667,30.75563293315766,0 79.17716478773313,30.75543738750104,0 79.17729374125614,30.75518760615492,0 79.17736632698377,30.75490015921941,0 79.17754358276864,30.75459336629905,0 79.17762749062905,30.75439380199439,0 79.17791142812801,30.75406570275013,0 79.17810184734908,30.75384566855201,0 79.17840913635368,30.75369802102566,0 79.17881460384133,30.75343849345216,0 79.17924195618026,30.75336325014569,0 79.17955446930087,30.75321353635925,0 79.1799859866258,30.75313724259551,0 79.18041966417421,30.75306063001598,0 79.18068770731871,30.75296533223174,0 79.18107497713369,30.75294433866377,0 79.18140458312001,30.75288582138165,0 79.18191321035492,30.75293980344407,0 79.18219401892554,30.75293835582246,0 79.18253500256407,30.75297454718572,0 79.18292905566877,30.75295357555373,0 79.18342996929533,30.75281748243929,0 79.18360234919312,30.75283555243395,0 79.18410760096521,30.75269839952133,0 79.18444199208231,30.75254233669028,0 79.18489881759174,30.7524618020915,0 79.1853580762579,30.75238083767283,0 79.18593008712287,30.75218170183215,0 79.18621246434802,30.75198383381862,0 79.18661847703238,30.75186218897278,0 79.18708746192523,30.75177902293204,0 79.18750233730586,30.75175506704482,0 79.18773888525601,30.7517131326848,0 79.18804189451004,30.7518088049863,0 79.18846841991744,30.75198245992166,0 79.18871077781492,30.75203950368401,0 79.18901844775529,30.75223451955012,0 79.18926447186571,30.752390642668,0 79.18963384678048,30.7526245947751,0 79.18987976583637,30.75278083611777,0 79.19031254582943,30.75315257504246,0 79.19049919610526,30.75336774952524,0 79.19092924409669,30.75364071130614,0 79.19111372111314,30.75375758346664,0 79.19148270396205,30.75399134453958,0 79.19184875949036,30.75403008470045,0 79.19221334690178,30.75387315408014,0 79.19239301030932,30.75349915685439,0 79.19238891942385,30.75310338731172,0 79.19220036989192,30.7527863787915,0 79.19207371272211,30.75250790192615,0 79.19207257333744,30.7524078767293,0 79.1918805452577,30.75188761453016,0 79.19181542646129,30.75164624570532,0 79.19155917410244,30.75108201722933,0 79.19149647776327,30.7510422266745,0 79.19136209098365,30.75045274456636,0 79.19122965016022,30.75006588231329,0 79.19109667525881,30.7496774549102,0 79.19109026263349,30.74936733995706,0 79.19108597258676,30.74915988952924,0 79.19094973558597,30.74866308004435,0 79.19100460266132,30.74828425573253,0 79.19131468198722,30.74795879633127,0 79.19163055431345,30.74784321077872,0 79.19194634124889,30.74762068104411,0 79.19245763535689,30.74751926452521,0 79.19284252572369,30.74744325580929,0 79.19322915476226,30.74747471458817,0 79.1936167468382,30.74750638762789,0 79.19400564909422,30.74764549747066,0 79.19432999900907,30.74763651564006,0 79.19485070333829,30.74775097171455,0 79.19537369407367,30.74765089599138,0 79.19576708195585,30.74768337535448,0 79.1961616012423,30.74771594912629,0 79.1964916925933,30.74770711866014,0 79.19695407000296,30.74778137239728,0 79.19728434076501,30.74788095803639,0 79.19767814821812,30.74813087200334,0 79.19794044389036,30.74829767884046,0 79.19839947590982,30.7485895966474,0 79.19865850834725,30.74886428573608,0 79.19878283570097,30.74916280678909,0 79.19897202513837,30.74950213260538,0 79.19909525047935,30.7497991120774,0 79.19942130635967,30.75000677403236,0 79.19960884619175,30.75034409372,0 79.19960480161903,30.75045022893663,0 79.199852657867,30.75093304285213,0 79.19997423775841,30.75122615788134,0 79.20031194044654,30.75111708013912,0 79.20045557642915,30.75088318524599,0 79.20060890221646,30.75043582193734,0 79.20055701214307,30.75007431634959,0 79.20050025629496,30.74981865201277,0 79.20045215318557,30.74934695187153,0 79.20032471109884,30.74915537817346,0 79.20034135760379,30.74872253365359,0 79.20028752743662,30.74835431913267,0 79.20029575187112,30.74813604219819,0 79.20010475374497,30.74779058694643,0 79.20005388725231,30.74730843529551,0 79.19985691654293,30.7470717152971,0 79.19966009480017,30.74683437941382,0 79.19947405112852,30.74626244555033,0 79.19934416610307,30.7460654804749,0 79.19914669224829,30.74582601796178,0 79.19901842571078,30.74551704012682,0 79.19875495700526,30.74512228206734,0 79.19855554624832,30.74488197120149,0 79.19835580266762,30.74464137316029,0 79.19815885723446,30.74428638992199,0 79.19809137182196,30.74424373598262,0 79.19775883650421,30.74380207961059,0 79.19748853526497,30.74363124264689,0 79.1971505579738,30.74341781998028,0 79.19688024880307,30.74324705169934,0 79.19667926080336,30.74300398570989,0 79.19640876710001,30.74283312299745,0 79.19600170872337,30.74269225410454,0 79.19579898716241,30.7425642480335,0 79.19539205598717,30.74253881961602,0 79.19478361500909,30.74261560705529,0 79.19431302961586,30.74277651952374,0 79.19404525693113,30.74283550667304,0 79.1936457324756,30.74303716757894,0 79.19318241751446,30.74319517476742,0 79.19272098899451,30.74323913246014,0 79.19252257775725,30.74311243819609,0 79.19219290625335,30.74301481700612,0 79.19199311933454,30.74277495174769,0 79.191659092198,30.74222058007738,0 79.19270228710765,30.74094435706828,0 79.19316841543474,30.74066175460672,0 79.19370591557536,30.74041986342607,0 79.19411264107086,30.7403247370799,0 79.19458966580054,30.74015401818543,0 79.19513771132996,30.74002578369382,0 79.19568983921536,30.73989599994151,0 79.19603762273292,30.73975439190971,0 79.19652862908467,30.73945883721276,0 79.19688475854973,30.73907337610537,0 79.19717162026339,30.738762891452,0 79.19746023017795,30.73845050519068,0 79.19761070062488,30.73804778174072,0 79.19775921449379,30.73776627181344,0 79.19777364387899,30.7371459563105,0 79.19785275874891,30.73681619787285,0 79.19808283187135,30.73619701289283,0 79.1983084313752,30.73582600196023,0 79.19875675562726,30.7353326860284,0 79.19913310818717,30.73491852338496,0 79.19965627508496,30.73459218103869,0 79.20025127073352,30.73443858268157,0 79.20085144943909,30.73428261975131,0 79.20115258773414,30.73420465948045,0 79.20166649545638,30.73439520462378,0 79.20202970349961,30.73462463391363,0 79.20210235125192,30.73467052255072,0 79.20253824667684,30.7349458622443,0 79.20305393904918,30.73513705995456,0 79.20334471994696,30.73532088675359,0 79.20363543108005,30.73550479030131,0 79.20399873606431,30.73573476918514,0 79.20428918121631,30.73591895970269,0 79.204490795909,30.73631539266008,0 79.20470830051788,30.7364533281129,0 79.20506228140488,30.73681178708316,0 79.2053433230506,30.73712378740837,0 79.20570531885802,30.7373533523433,0 79.20599492500317,30.73753701066025,0 79.2062027057987,30.73780234589241,0 79.20648246348799,30.73811311939977,0 79.20677165122282,30.73829651250138,0 79.20696852031554,30.73868746111416,0 79.20724705733122,30.7389968471559,0 79.20745309763193,30.73926004516457,0 79.20765881833088,30.73952284459644,0 79.20779225331093,30.73973959304628,0 79.20813031877775,30.74021771218307,0 79.20833509534965,30.74047882913489,0 79.20852839751306,30.74086360343126,0 79.20877065144548,30.74153867064751,0 79.2089741837937,30.74179715796996,0 79.20902289538009,30.74208735946088,0 79.20904849052603,30.74262018066927,0 79.2090150104093,30.74298348741941,0 79.20906384342814,30.74326954136402,0 79.20933675970593,30.74356884921302,0 79.2093140862671,30.74380870291545,0 79.20959779735804,30.74398738921774,0 79.20987024304635,30.7442851941419,0 79.21008318079146,30.74441894910086,0 79.21060459895396,30.74449282141119,0 79.2109015057012,30.74455219291879,0 79.21135421807749,30.74458167725008,0 79.21183551358554,30.74437109702684,0 79.21209088914972,30.74414481896211,0 79.21260559104974,30.74368886226202,0 79.21295180044373,30.74338226790864,0 79.2132134016932,30.74315073551193,0 79.21347599687242,30.74291825143645,0 79.21400526517577,30.74244975314159,0 79.21450674122944,30.74222711957171,0 79.21484761232301,30.74203659502112,0 79.2155001113576,30.74190480112381,0 79.21608326641589,30.74172564349825,0 79.21657841504687,30.74162547220001,0 79.2174643419129,30.74163146121026,0 79.21803988512308,30.74157736786534,0 79.21850456800421,30.74173133492287,0 79.21882117606405,30.74179177354768,0 79.21940119673177,30.74173855883516,0 79.21996410807739,30.74181265971693,0 79.22028369030404,30.74187334686665,0 79.2207747101202,30.74190054802742,0 79.22146111620359,30.74176564278287,0 79.2220541563035,30.74171141606831,0 79.2225744625329,30.74160938918336,0 79.222922767933,30.74154108297876,0 79.22369850037065,30.74145178730866,0 79.22453019861936,30.74109938314028,0 79.22501327694424,30.74081394982539,0 79.22578231072525,30.74040650990246,0 79.22653178323103,30.74012893488371,0 79.22718212342734,30.7399346682224,0 79.22765339335753,30.73977583276651,0 79.22823356996628,30.73952998081505,0 79.228973624467,30.73938140817042,0 79.2292371525165,30.73939378740615,0 79.23003041301368,30.7394310582604,0 79.23082754598143,30.73946863812158,0 79.2312194946566,30.73971764150281,0 79.23161125586978,30.73996674758146,0 79.23173582414032,30.74020268509979,0 79.2321272432789,30.74045160141046,0 79.23237509521771,30.74092184792947,0 79.23246607617907,30.74129127639213,0 79.23262189215052,30.7413906137489,0 79.23283515021508,30.74199168121968,0 79.23292511676905,30.7423576775186,0 79.23301477643923,30.74272245658581,0 79.23329114750011,30.74305261163616,0 79.23375547922643,30.74334863547441,0 79.23395443239129,30.74362836689585,0 79.23410918719772,30.74372691082095,0 79.23476225185925,30.74398971794357,0 79.23514947914468,30.7442362887225,0 79.23545927251531,30.7444335516148,0 79.23576903545076,30.74463082866053,0 79.23630385381414,30.74466511399649,0 79.23680577514358,30.74483025096296,0 79.2374229506453,30.74491387991754,0 79.23777134644777,30.74498054796047,0 79.23827654954731,30.74514639623548,0 79.23897661362447,30.7452804679745,0 79.23940585908886,30.74539733776692,0 79.23991422915526,30.74556411596993,0 79.24034502439909,30.74568142941018,0 79.24069805283513,30.74574915214834,0 79.24120886749722,30.7459166593882,0 79.24160182829345,30.74616584269673,0 79.24203523001725,30.74628397829131,0 79.24254810292516,30.74645224137291,0 79.24294119398418,30.74670208534635,0 79.24341270647192,30.74700196781313,0 79.24384866835975,30.74712095081983,0 79.24468478208172,30.74717930601436,0 79.24536578792178,30.74713783604652,0 79.24589602018244,30.74699386207759,0 79.24671586295675,30.74686732481286,0 79.2474601285256,30.74668964495686,0 79.24817547459539,30.74632619581767,0 79.24855913699123,30.74607602852826,0 79.24928516365914,30.74570702448997,0 79.24980687601048,30.7453678597063,0 79.25020059892947,30.74511189255571,0 79.25117842817338,30.74437074908862,0 79.25163122486056,30.74397016486303,0 79.25205620674532,30.74337399640016,0 79.25234899300989,30.74286169705596,0 79.25259067760825,30.74248824330595,0 79.25315982395136,30.74178890848774,0 79.25340428527318,30.74140998264369,0 79.25356504619425,30.74097603130614,0 79.25352547378753,30.74047051976478,0 79.2530336657654,30.73891243762856,0 79.25276473899601,30.73861759133089,0 79.25226857155559,30.73830710145949,0 79.25198529192963,30.73812959183739,0 79.25163166086344,30.73790747332189,0 79.25120625946943,30.73764161058605,0 79.25085181719052,30.73742009533907,0 79.2504974272822,30.73719861043753,0 79.25035568345162,30.73711002231178,0 79.25001335018807,30.73676979406353,0 79.24951720222281,30.7364594749733,0 79.24924514042021,30.73616285006197,0 79.24896148890544,30.7359854396503,0 79.24875927927853,30.73573302405264,0 79.24847392538347,30.73555654873691,0 79.2482073083187,30.73514134518596,0 79.24792132824315,30.73496489071312,0 79.24758545656516,30.7345017473324,0 79.24746262423314,30.7341706517499,0 79.24749165765323,30.73380620958277,0 79.24760342528359,30.7333615570136,0 79.24807425537786,30.73313931942412,0 79.24853692342309,30.73303956283376,0 79.24872480468322,30.73263407827592,0 79.24905813962005,30.732317133692,0 79.24932149866972,30.73195229014524,0 79.2498159562809,30.73159658499633,0 79.25046082486574,30.73132971725978,0 79.25099809521717,30.73139749434472,0 79.2512906296874,30.73158183077612,0 79.25201856072614,30.73135964334317,0 79.25242857998693,30.73120699727717,0 79.25298716685889,30.73114731532672,0 79.25301880676267,30.73157721352268,0 79.25297669407675,30.73195893446791,0 79.25300785485631,30.73238518006054,0 79.25314171201029,30.73260276169842,0 79.25333523352529,30.73299119447214,0 79.25346877145215,30.73320770144096,0 79.25358721680148,30.73354916538899,0 79.25370530538318,30.73388959506941,0 79.25396963795916,30.73431999854018,0 79.25408679133341,30.73465825208373,0 79.25410090267235,30.73519590688355,0 79.25404187667701,30.73568527704687,0 79.25412794749266,30.73626192953341,0 79.25440197142159,30.73656375472718,0 79.25460273036063,30.73682041021427,0 79.25471552819487,30.73715199892871,0 79.25514676598149,30.73742316320409,0 79.25570017547373,30.7373782816592,0 79.25596735383648,30.73715152010075,0 79.25618034981449,30.73675655075949,0 79.25650188855647,30.7361596743489,0 79.25648046136216,30.73574495086487,0 79.25653100717902,30.7353748801129,0 79.25634297126922,30.7349903224175,0 79.25621181476143,30.73477474239716,0 79.25593301258182,30.73446709400439,0 79.25572797539078,30.73420467623172,0 79.25552135107465,30.7339426629163,0 79.25538871605814,30.73372599092075,0 79.2551823912644,30.73346273757352,0 79.25476899997882,30.73293499147212,0 79.25473932551394,30.73251015070309,0 79.25463541165196,30.73203693124496,0 79.254517398554,30.7316885919327,0 79.25439861894006,30.7313394463865,0 79.25435429040604,30.73103558173287,0 79.25423569891478,30.73068378958545,0 79.25422470995825,30.73011534001644,0 79.2543640442447,30.7296369534979,0 79.25441287158428,30.72924070061204,0 79.25453717736639,30.72888983160128,0 79.25467907536172,30.72840322324116,0 79.25465335207339,30.7279531365979,0 79.25453517905206,30.7275882261568,0 79.25458579388281,30.72718145915868,0 79.25463769524947,30.72677189402483,0 79.25453658729279,30.72626466586516,0 79.25468006628194,30.72576243866952,0 79.25484262109779,30.72511700353575,0 79.25506573015736,30.72465539611739,0 79.25529033688743,30.72419067332842,0 79.25559362387021,30.72377208604794,0 79.25580376590008,30.72344339262369,0 79.25638498144163,30.72287851778296,0 79.25695571262396,30.7224502546292,0 79.25743252148035,30.72211419881682,0 79.25789111308748,30.72192289448981,0 79.25861100277936,30.72173381594111,0 79.25931138221931,30.72169295467966,0 79.25980857645193,30.72184847689105,0 79.26033156771617,30.72185524180832,0 79.26085642187975,30.7218620269477,0 79.26135719835632,30.72201837367923,0 79.26154172460075,30.72197089268727,0 79.26222946062366,30.72208013700901,0 79.26270434000276,30.72238801200982,0 79.26294174771026,30.72254194566902,0 79.2633374037095,30.72279848477158,0 79.26376110092545,30.72290609349873,0 79.26412889101371,30.72331128195106,0 79.26420596112764,30.72385500779807,0 79.26404579197929,30.72424330612995,0 79.26370240748663,30.72467343408042,0 79.26302354786201,30.72504187090379,0 79.26250050973995,30.72502919797342,0 79.26203480108796,30.72520879450875,0 79.26139139153983,30.72543032379312,0 79.26086446780919,30.72603044623279,0 79.26062003041491,30.72649254706908,0 79.26037723850875,30.72695154014893,0 79.26003709718647,30.72749679069197,0 79.25954520058585,30.72794092165977,0 79.25893957401273,30.72860494065957,0 79.25872740126435,30.72891356758211,0 79.25840366102121,30.72943905955281,0 79.2581731564884,30.72987792918668,0 79.25803960207773,30.73022865599317,0 79.25785259249861,30.73097049476503,0 79.25789263061255,30.73127813526069,0 79.25791497409857,30.73171418799564,0 79.25793721723423,30.73214819703148,0 79.25812762395937,30.7325452935382,0 79.25833642309922,30.73281276566594,0 79.25847011206811,30.73303301631876,0 79.2586617148696,30.73342608878826,0 79.25914801765363,30.73345186014311,0 79.25974747075721,30.73327016451988,0 79.26022237139785,30.73286280683159,0 79.26070123809841,30.73245208031221,0 79.26133681894031,30.7321326462322,0 79.26173988894479,30.73223895331621,0 79.26208842216137,30.73216743459176,0 79.26254505704074,30.732453924743,0 79.26292437167375,30.73269340846984,0 79.2633037110411,30.73293290685842,0 79.26365208846126,30.73286430142393,0 79.26415484233816,30.73289103764581,0 79.26496090669492,30.7326684309257,0 79.26559519442274,30.73247933963285,0 79.26633626591281,30.73220471780504,0 79.26705712196541,30.73206145730467,0 79.2674193536415,30.73198946441357,0 79.2681474557628,30.73184475552419,0 79.268513575101,30.73177190739131,0 79.26951304604545,30.73163768170801,0 79.27004005451006,30.73166290311474,0 79.27067714574443,30.73160177476114,0 79.27128422381566,30.73167807797348,0 79.27173675601955,30.73165479733519,0 79.27215872061083,30.73176841379823,0 79.27258138598592,30.73188222056519,0 79.27319411134121,30.73195968211289,0 79.27354039085967,30.73202365674053,0 79.27404392554938,30.7321884143302,0 79.27424495079572,30.73247625382824,0 79.27429940180332,30.73298570737116,0 79.27408624592826,30.73347766167987,0 79.27371941534507,30.73386665954712,0 79.27335505268938,30.73425304611504,0 79.27273114199245,30.73462054330782,0 79.27199111514668,30.73475425581075,0 79.27143926998164,30.73485395792687,0 79.27088961458257,30.73495342502916,0 79.27049458147894,30.73515040623929,0 79.26992020484562,30.73537908717654,0 79.26914060470762,30.73576809681082,0 79.26851696611794,30.73625077562487,0 79.26817946645507,30.73661807879304,0 79.26776941889375,30.73693506283524,0 79.26751105020387,30.73734551350613,0 79.26707914240799,30.73778347058168,0 79.26689879584848,30.73823563391389,0 79.2668933859766,30.73865563838596,0 79.26664112502989,30.73905528149507,0 79.26636468519951,30.73957472400382,0 79.26611537463856,30.73996879097892,0 79.26593985595883,30.7404072583375,0 79.26574075699804,30.74096276365756,0 79.26549581247667,30.74134845015102,0 79.26532423587689,30.74177795316327,0 79.26505763596526,30.7422764668272,0 79.26488864897129,30.74270001757489,0 79.26472078354604,30.74312088247929,0 79.26464918345837,30.74346890127212,0 79.26438937246792,30.74395430030099,0 79.26413156040572,30.74443595016599,0 79.26382857318967,30.74475533195313,0 79.26325047390461,30.7452758460491,0 79.26304436903919,30.74552284979383,0 79.26286115444383,30.74565704088375,0 79.26229340960479,30.74616806068535,0 79.26209037762526,30.74641114519861,0 79.26168636685506,30.74689425783185,0 79.26146502281087,30.74724317552798,0 79.26149264689721,30.74750450491052,0 79.26212751624387,30.7474209942519,0 79.2627847330304,30.74722867207125,0 79.26326373787359,30.74716603242649,0 79.26383650465343,30.7470375596461,0 79.26425093907507,30.74692955599997,0 79.26485317324618,30.74668865384607,0 79.26550553653939,30.74660258773719,0 79.26611665941179,30.74635879344667,0 79.26663819368858,30.74618012127738,0 79.26726057915407,30.74593210006396,0 79.26788662346935,30.74568254849601,0 79.26849001561565,30.74554570177545,0 79.26895417161578,30.74531636506216,0 79.26949283417345,30.74513158844556,0 79.27003478983134,30.74494568300535,0 79.27089765054834,30.74482733810573,0 79.27121565674466,30.74489617714875,0 79.27195521511622,30.74496407786166,0 79.27252277990657,30.74505601166285,0 79.27288568257184,30.74528846887997,0 79.27360076489075,30.74547423525019,0 79.27389135060354,30.74566053216501,0 79.27421358833483,30.74573047465178,0 79.27475460804797,30.74594046035217,0 79.27508598910549,30.74628976424992,0 79.27537677110112,30.74647618205939,0 79.27574024215328,30.74670919609413,0 79.27595831931848,30.74684899994762,0 79.27643070249798,30.74812827722615,0 79.27617636398476,30.74984862930545,0 79.27596236181921,30.75024165498995,0 79.27589094414999,30.75072378078483,0 79.27588661217401,30.7512504778094,0 79.27625789139805,30.75135867073409,0 79.27673754659168,30.75127347614317,0 79.27720015935012,30.75130804825524,0 79.27764454674775,30.75146284344199,0 79.277837463499,30.75172004283639,0 79.27805004092664,30.75185727661349,0 79.27851529759995,30.75189282543047,0 79.27906197382025,30.75144888145277,0 79.27961382458172,30.7510007229187,0 79.27974859260985,30.75068207652928,0 79.27988350671977,30.75036214639837,0 79.27996813724349,30.74987099693801,0 79.28003196714009,30.74950055750056,0 79.28009607019102,30.74912834017846,0 79.28010928689068,30.7485821789541,0 79.28026760003142,30.74812737374685,0 79.28052083956901,30.74759084742938,0 79.28075391515112,30.74717773953004,0 79.28115813103902,30.7467291756096,0 79.28171412375474,30.74637270155887,0 79.28225438134328,30.74614147497186,0 79.28269929337705,30.74599109779975,0 79.28312194790141,30.74597068510171,0 79.28397142627331,30.74592965967373,0 79.28447352094162,30.74595743547255,0 79.28492619974992,30.7462471613771,0 79.28530346655867,30.74648857599724,0 79.28550351837582,30.74676388482471,0 79.28562791306196,30.74699053185125,0 79.28580087567796,30.74739457597119,0 79.28589819457908,30.74774923915215,0 79.28581889470438,30.74813527812522,0 79.28566528400839,30.74847161368508,0 79.28538619660874,30.74901259830753,0 79.28530944625734,30.74939178206341,0 79.28505987246119,30.74979977138393,0 79.28478837608374,30.75032896570129,0 79.28432372198891,30.75100662170109,0 79.28403186926086,30.75123475268589,0 79.28364804930941,30.75194838211463,0 79.28348256024871,30.75238565591556,0 79.28339026106576,30.7528664239894,0 79.28329771234569,30.75334453098752,0 79.28320574033791,30.7538196298016,0 79.28304255296163,30.75424608172391,0 79.28295166644776,30.75471551281717,0 79.28288332847514,30.75506589315183,0 79.28265017212381,30.75544002027359,0 79.28244071914877,30.75569651692027,0 79.28197575830322,30.75604640227797,0 79.28160638819881,30.7563243580229,0 79.28123930239015,30.75660058612931,0 79.28082504660141,30.75671747337686,0 79.28016218892338,30.75692588042072,0 79.27950542527547,30.75713227864858,0 79.27901041888964,30.75731430463609,0 79.27844957411118,30.75745108729733,0 79.27806683436269,30.75745325959395,0 79.27730473815683,30.75745762409616,0 79.27663433342119,30.75739482850776,0 79.27620582886938,30.75724284500042,0 79.275761461725,30.75720143910639,0 79.275334588465,30.75704993450111,0 79.27504487673157,30.75698590088597,0 79.2746190568692,30.75683484628991,0 79.27318155279772,30.75651606435685,0 79.27180090840433,30.75586613350708,0 79.27159788166219,30.75573575218703,0 79.27111103747851,30.75554231065069,0 79.27108242041747,30.75516599604239,0 79.27127057527369,30.75480719850957,0 79.27147326334297,30.75433373442599,0 79.27159484896059,30.75392632169269,0 79.27170349802837,30.75363025577958,0 79.27176039836323,30.75317286721955,0 79.27190187106436,30.75264110070845,0 79.27209836173414,30.75226646611804,0 79.27200527942091,30.75182677053072,0 79.27189694269612,30.75150247897927,0 79.27178897748068,30.75117674452494,0 79.27144333564003,30.75095127932271,0 79.27116678511096,30.75077088086034,0 79.27105556360807,30.75044450777324,0 79.27049899638192,30.75008452483106,0 79.27155889616752,30.74935800403087,0 79.27202376153716,30.74926934291622,0 79.27236475009315,30.74896796214812,0 79.27249557878004,30.74852735544715,0 79.27229823171449,30.74826785271915,0 79.2721004597779,30.74800799558831,0 79.27174473014263,30.74777948298971,0 79.27129058004374,30.7477500789683,0 79.27107736501823,30.74761323269752,0 79.27055354101518,30.74753885924793,0 79.27025677667618,30.74747900202434,0 79.26966461215284,30.74735955792527,0 79.26913297521332,30.74740776709941,0 79.26844001079832,30.74760804978545,0 79.2679144472984,30.74765538923712,0 79.26753139286903,30.74779241710647,0 79.26685035140005,30.74798954498951,0 79.26633287550293,30.74803556253641,0 79.26573168501943,30.74827380281412,0 79.26521259680216,30.74843639248474,0 79.26461961306021,30.74867153225721,0 79.26425223312553,30.74880292414248,0 79.26381050830162,30.7490066157655,0 79.26322037213184,30.74935418549768,0 79.26285246990554,30.74959878392461,0 79.26233200889648,30.7500995890825,0 79.2621106045811,30.75031263235456,0 79.26160364517618,30.75069263145089,0 79.26131188856223,30.75097346670024,0 79.26073406711218,30.75152979853468,0 79.26044715755486,30.75180589892923,0 79.26001507119895,30.75232771646887,0 79.25980302444118,30.75253154112021,0 79.25944284543196,30.7530880901578,0 79.259094801377,30.75342193610851,0 79.25900960375641,30.75392083910553,0 79.25879543685103,30.75433264605494,0 79.2588563766316,30.75448140415137,0 79.25891334874585,30.75473661702702,0 79.25929707951634,30.75509287231871,0 79.25975373627199,30.75527809364719,0 79.26008163608871,30.75538020789955,0 79.26060925398912,30.75550139085189,0 79.26086830763278,30.75566831044231,0 79.26126244076204,30.75581265343007,0 79.26165123919219,30.7560631717239,0 79.26197521216903,30.7562719166916,0 79.26223436975492,30.75643890352011,0 79.26255178402425,30.75675301540587,0 79.26280403296029,30.75702497327461,0 79.26298412773699,30.75735978208339,0 79.26309911873381,30.75765209962529,0 79.26321428695187,30.75794329370961,0 79.26339344327255,30.75827506308209,0 79.26343658323883,30.75862627081682,0 79.26355118292027,30.7589143438209,0 79.26359446234093,30.75926261461328,0 79.26350263117803,30.75962910830292,0 79.26334752373599,30.75995269449882,0 79.26319328784422,30.76027446501852,0 79.26303991626836,30.76059443937853,0 79.26288739250789,30.76091262479605,0 79.26254070627878,30.76120680946186,0 79.26213930292791,30.76136022064559,0 79.26187638979776,30.7613965438597,0 79.26135273262986,30.76146888672371,0 79.26084161749181,30.7613449301877,0 79.26059122627335,30.76118496648702,0 79.26027376287961,30.76108328059361,0 79.25989421347782,30.76094179411834,0 79.2596441382864,30.7607820527436,0 79.25939019249906,30.7607206995852,0 79.25888709854536,30.76049978110777,0 79.25851324199979,30.76026007634626,0 79.25832671358192,30.76014000276146,0 79.25814471054845,30.75992026412084,0 79.25789674305672,30.75975950508607,0 79.25771428379717,30.75953929659001,0 79.25753172140747,30.75931866324367,0 79.25734887739961,30.75909769744025,0 79.25716927127132,30.75867698952588,0 79.25711377265618,30.75833541507423,0 79.25699367449261,30.75805264734196,0 79.25700329252963,30.75764721554617,0 79.25688245625553,30.75736231307795,0 79.25663061513085,30.75719994024107,0 79.25612096708035,30.75718186902411,0 79.25567445439678,30.75730602576325,0 79.25529564083952,30.75726698759527,0 79.2548535558965,30.75728963684402,0 79.25447588232619,30.75735219343716,0 79.25416223634851,30.75745440808701,0 79.25391141524843,30.75779671880997,0 79.25397276619908,30.75803657772442,0 79.25415797866532,30.75835520869344,0 79.25428146528094,30.75863282787472,0 79.25446689387898,30.75885059532481,0 79.25471393540079,30.75910765508582,0 79.25483700237044,30.75928522406153,0 79.25495810316772,30.75965873889325,0 79.25501711724789,30.75999133414438,0 79.25513741546742,30.76036184880089,0 79.2551960340825,30.76069153763168,0 79.25531645477767,30.76096293667926,0 79.25537651179538,30.76109837008295,0 79.2555551892349,30.76150412527642,0 79.25567201921959,30.76196379230859,0 79.25572927917258,30.76228724359601,0 79.25584380626337,30.76283667833517,0 79.25596263177496,30.76300851503933,0 79.25613769008839,30.76340626200574,0 79.2561921805882,30.76372489567736,0 79.25624569076196,30.76404259381253,0 79.25636049277691,30.76430532042612,0 79.25647497525968,30.76456731883924,0 79.25652756620302,30.76488182875376,0 79.2565802720637,30.76519491363834,0 79.25651057049066,30.76570139456833,0 79.25656417344354,30.76601049877528,0 79.25661960391118,30.76622852806491,0 79.25667303679074,30.76653548943733,0 79.2567243791629,30.76693026769856,0 79.25677927084357,30.76714580822871,0 79.25676786327529,30.76767596520803,0 79.25688090211109,30.76792700787673,0 79.25687341786143,30.76827693935934,0 79.25698414550726,30.76861308592225,0 79.25709858874598,30.76877467988475,0 79.25703020618548,30.76916972363065,0 79.25708618204205,30.76929310052741,0 79.25678310489043,30.76970761465612,0 79.25671637551523,30.77009643488422,0 79.25670917411676,30.77043520722786,0 79.25658784110922,30.77069865748053,0 79.25652573003616,30.77091374985536,0 79.25646051380048,30.77129487159428,0 79.25622722658369,30.77148121115658,0 79.25610798250358,30.77173953545157,0 79.25592861965733,30.77220672499077,0 79.25569619536638,30.77255229163407,0 79.25557953709125,30.77280527180609,0 79.25546100014485,30.7731380421227,0 79.25539999192596,30.77342429350541,0 79.25522242522172,30.77395713188884,0 79.25516209492419,30.77423930928984,0 79.25504585433001,30.77456347727403,0 79.25487655714362,30.77477187156615,0 79.2547070514153,30.77505738964287,0 79.25448407286436,30.77530601722392,0 79.25431753741211,30.77551085034275,0 79.25404215122296,30.7757987791469,0 79.25387767303171,30.77600119152795,0 79.25355203997829,30.77617467056016,0 79.25328216340604,30.77630577963208,0 79.253067203161,30.7764708397989,0 79.25269255457971,30.77660719198789,0 79.25232011898314,30.77674273955057,0 79.25194917563833,30.77680261895995,0 79.25152456386419,30.77675344507137,0 79.25115354062818,30.77666382925705,0 79.25010348477507,30.77665394819271,0 79.24863334479589,30.77615103962257,0 79.24821561565047,30.77602932677288,0 79.247950937718,30.77586036184716,0 79.24757974885398,30.77562394025827,0 79.24741710057316,30.77544788874081,0 79.24725424152442,30.77527163665128,0 79.24709119602758,30.77509517755076,0 79.24687477673166,30.77488466851022,0 79.2466012316083,30.77456448494551,0 79.24648624963137,30.77434549676394,0 79.24637099825461,30.77412599762321,0 79.24615304347786,30.77391412885304,0 79.24598827409908,30.7737360110549,0 79.24587205670539,30.77351532302575,0 79.24570197015893,30.77326006020461,0 79.24548277279445,30.7730469808078,0 79.24510748538907,30.77280839566531,0 79.24463566333309,30.77265586284187,0 79.24432548617305,30.77260566411305,0 79.2440751995688,30.77266633428454,0 79.24363053615838,30.77282082357713,0 79.24338296259667,30.77288072999349,0 79.24318877887649,30.77297430182801,0 79.24275012760032,30.77312670651369,0 79.24245931120471,30.77322774099048,0 79.24216319904103,30.77325304177166,0 79.2417634102094,30.77321137086553,0 79.24141729208721,30.77320322666366,0 79.24102034945263,30.77316173460999,0 79.24066990718961,30.7730785698662,0 79.24032021846601,30.77299561895025,0 79.24001576527516,30.77287107453606,0 79.239755943826,30.77270479113129,0 79.23970392612384,30.77267155492516,0 79.23934776873719,30.77251414314613,0 79.23903574735495,30.77231487874111,0 79.23893173837577,30.77224845411571,0 79.23851527693198,30.77198295797727,0 79.23829805773525,30.77177479142647,0 79.23802841759348,30.77153319425214,0 79.23776730441306,30.77136736451439,0 79.23760147482392,30.77119191522727,0 79.23743546015739,30.77101626832048,0 79.23725045875371,30.7706876805958,0 79.23718857037261,30.77057794620772,0 79.23694980901948,30.77021478797662,0 79.23681550364907,30.76991708251711,0 79.23673349892059,30.76965172298878,0 79.23659836254288,30.76935201343645,0 79.23639961910968,30.76893975153876,0 79.2363160609987,30.76867142339177,0 79.23627512000932,30.76835703847939,0 79.23623383577264,30.76804130790885,0 79.23620261402697,30.76780365224104,0 79.23621440494614,30.7675192728229,0 79.2361398491563,30.76732586595125,0 79.23620488369238,30.76707361754028,0 79.23621611093883,30.7667864019715,0 79.23628136631642,30.76653193282977,0 79.23634697986644,30.76627622701044,0 79.23652155103302,30.76608763643743,0 79.2367299344116,30.76576921651156,0 79.23681809430944,30.76567386353941,0 79.23708368209053,30.76538657190644,0 79.23746075290555,30.76516665147653,0 79.2378516010124,30.76502753611544,0 79.23825407649834,30.76497156614002,0 79.23851063427401,30.76497893434596,0 79.23893380342847,30.76509111286264,0 79.23909929795595,30.76519630838677,0 79.2394302945127,30.76540671453416,0 79.23969723627518,30.76549863305516,0 79.23997325442088,30.76567408714803,0 79.2402876529236,30.76571773379255,0 79.24053124741938,30.7655585452246,0 79.2406091904252,30.76529282339691,0 79.24047280020612,30.76496916758847,0 79.24029711409108,30.76477862618688,0 79.24015124284401,30.76436818436289,0 79.24002208654181,30.76412678844409,0 79.23978942285585,30.76389951224522,0 79.23961267022914,30.76370732081443,0 79.23938889275524,30.76356517668289,0 79.23920303313619,30.76328624049416,0 79.2390728091155,30.76304223922719,0 79.23904583744992,30.76278179273447,0 79.23912225751469,30.76250465373076,0 79.23924649341905,30.76217428896797,0 79.23949333811001,30.76200237223416,0 79.23985480893474,30.76190187504323,0 79.2401612883825,30.7617646161673,0 79.24048591474298,30.76180448938131,0 79.24081139032712,30.76184443621114,0 79.24118697446697,30.76183176424637,0 79.24151445100084,30.76187181447488,0 79.24190003501036,30.7619484218053,0 79.24212184843323,30.7620050423076,0 79.24228660467797,30.76202522628235,0 79.24279615280629,30.76226438950339,0 79.24296855295334,30.7623737917774,0 79.24330679871946,30.76250355231756,0 79.24358830231432,30.76259669920164,0 79.24404945649413,30.76288830480562,0 79.24433167167268,30.76298177915753,0 79.2447940226848,30.7632730730816,0 79.24490962334158,30.76334590432462,0 79.24519864842856,30.7635280066897,0 79.24571391919247,30.76376739425444,0 79.24606109957622,30.7639861271083,0 79.2464036976118,30.76411658556093,0 79.24657709499466,30.76422626073235,0 79.24686595454308,30.76440916933908,0 79.24715485317175,30.76459207261381,0 79.24744773344034,30.76486290076343,0 79.24785210833529,30.7651187892329,0 79.2481401719199,30.76530202818859,0 79.24865846323263,30.76563199981731,0 79.24900406267047,30.76585195651917,0 79.2493506712445,30.76607141490747,0 79.24969254785218,30.76611658625288,0 79.24974115595423,30.76580326679413,0 79.24967867959283,30.76559072701087,0 79.24955779386177,30.76534088303913,0 79.24937855228919,30.76505345525998,0 79.24919885409986,30.76476529050033,0 79.24907689390571,30.76451342340531,0 79.24895461820097,30.76426091100523,0 79.24883202674097,30.76400774525162,0 79.24865081587983,30.76371668049246,0 79.24859244110452,30.76367947389855,0 79.24829382796912,30.76331307059972,0 79.24823537391443,30.76327581506461,0 79.24793568001314,30.76290857010695,0 79.24758320094853,30.76268560954296,0 79.24739990701295,30.76239156700874,0 79.24704776413022,30.76216784404434,0 79.24680446442356,30.76183563073115,0 79.24662349045074,30.76163204675627,0 79.24632303032014,30.76135459986459,0 79.24614028802515,30.76115138684631,0 79.24583603491485,30.76077945657428,0 79.24564484450428,30.76038787056597,0 79.24540303473263,30.760144872943,0 79.24527475409596,30.75988245794909,0 79.24501213389274,30.75926091223642,0 79.24482399654538,30.75895773479697,0 79.24463399269267,30.75865491777222,0 79.24449747317162,30.75829362155976,0 79.24431266004517,30.7580843635117,0 79.24412215844203,30.7577783575179,0 79.24387739718763,30.75752992652766,0 79.24357860512973,30.75733985264929,0 79.24322694497441,30.75720798056554,0 79.24298824846026,30.75705586174603,0 79.24252588637685,30.75694391500155,0 79.24217621422238,30.75681196700352,0 79.24171581672951,30.75670055407256,0 79.24160478424061,30.75672089187546,0 79.24136735417859,30.75656902110215,0 79.24079862261098,30.756478595798,0 79.24035011277499,30.75646444746436,0 79.24023185467802,30.75638881486549,0 79.2397261885297,30.7563372920289,0 79.23955807475971,30.75632016392015,0 79.23904581153303,30.75617296073038,0 79.23898691304098,30.75613528849991,0 79.23853495696011,30.75602605162825,0 79.23819185780143,30.75589633028316,0 79.23784916830013,30.755766814895,0 79.23749680716142,30.75554118040946,0 79.23714437962342,30.75531560645337,0 79.23685066571609,30.75512764394062,0 79.2367331789843,30.75505245534068,0 79.23621553465445,30.75481082024195,0 79.23581615995308,30.75464418065376,0 79.23541730691025,30.75447771535054,0 79.23535870492387,30.75444013671269,0 79.23507750143455,30.754349053287,0 79.23457459496532,30.75420483510407,0 79.23451608328801,30.75416735794205,0 79.23401426782993,30.7540240145895,0 79.23379306894505,30.75397115018571,0 79.23340988921402,30.75390291757648,0 79.23292456593413,30.75385632776057,0 79.23190173072156,30.75372610636669,0 79.23028242091829,30.75372624212529,0 79.22976722159785,30.75373857516231,0 79.22942645296972,30.75386085232513,0 79.22903045728778,30.75394546041748,0 79.22867771952943,30.75397214034366,0 79.2282032283069,30.75417134570432,0 79.22792665904832,30.75432751043561,0 79.22749822443073,30.75446711352601,0 79.2272250887255,30.75462127690799,0 79.22695330089815,30.75477467854639,0 79.22658737712594,30.75494755750637,0 79.22641363341266,30.75507950905642,0 79.22601244378228,30.75530588698739,0 79.22574670951155,30.75545556326213,0 79.22544403169624,30.75565951802456,0 79.22523636446793,30.75584313584573,0 79.22504710568903,30.75611557486482,0 79.22480401561892,30.75635118445782,0 79.22463691416513,30.75647780586657,0 79.22448803607603,30.75669266507084,0 79.22428526534435,30.75687151111132,0 79.2240101302925,30.7571556066487,0 79.22391827578348,30.75740182226643,0 79.22377270203204,30.7576121750641,0 79.22355563592643,30.75792583686794,0 79.22339397799067,30.75827129974647,0 79.22317989137186,30.75857991805221,0 79.22305602626828,30.75886981995418,0 79.22302065313886,30.75892078842477,0 79.22279229283446,30.75936050060783,0 79.22265238867757,30.75956187890515,0 79.22251313700659,30.75976229949315,0 79.22237452654301,30.75996181625191,0 79.2221677967825,30.76025943452445,0 79.22196253362526,30.76055480037942,0 79.22175869065308,30.76084808419173,0 79.2217094520026,30.76102731599973,0 79.22145551554831,30.76128437354714,0 79.22128840701488,30.76152492644323,0 79.22095284417583,30.761793063385,0 79.22068533383791,30.76196462489952,0 79.22050323263669,30.76212086999006,0 79.22032194524086,30.76227642923212,0 79.22005812763341,30.76244555553129,0 79.21989773362797,30.76267879453403,0 79.21970644030608,30.76295696040065,0 79.2195796189343,30.76314138726372,0 79.21949147887604,30.76348103648418,0 79.21941624053032,30.76369548890171,0 79.2193603637145,30.76398628117561,0 79.21936713663303,30.76418558881261,0 79.21939282554901,30.76446093195088,0 79.21944951408936,30.76469057355758,0 79.219543579457,30.76507164205662,0 79.21982385284906,30.76597616364359,0 79.22096010655686,30.76731717974608,0 79.22109614104865,30.76750618556063,0 79.22135762092614,30.76777519928955,0 79.22149319154363,30.7679636235306,0 79.22170095563494,30.76829983587308,0 79.22183600394942,30.76848750286296,0 79.22203310699111,30.76871545603461,0 79.22223918317083,30.76905022283666,0 79.22232016916196,30.7693037946157,0 79.22258796121528,30.76967611732941,0 79.22265937515479,30.76982195724385,0 79.22292652669655,30.77019224647478,0 79.22301543865211,30.77054753068008,0 79.22321919902228,30.77087596786146,0 79.22331576400754,30.77133286451961,0 79.22340341942153,30.77168356821072,0 79.22348226764936,30.7719296111112,0 79.22356940684463,30.77227777823335,0 79.22366458115819,30.77272678787798,0 79.22368937249745,30.77303307745751,0 79.22378324738787,30.7734786242289,0 79.22386860065325,30.77382087771589,0 79.22384022552421,30.77418437905106,0 79.22387249526878,30.77458476953061,0 79.22394902384863,30.77482288946148,0 79.22404117206267,30.77525860387143,0 79.22406478055073,30.77555502365407,0 79.22414052969539,30.77579050378907,0 79.22422378985695,30.77612334887126,0 79.22424703945434,30.7764163531638,0 79.22421037698426,30.77667002059956,0 79.22424102700614,30.77705771220019,0 79.22426390851615,30.7773471442531,0 79.22428685925088,30.77763526905401,0 79.22414761322561,30.7779991793598,0 79.22411178755733,30.77824658899827,0 79.22414261706325,30.77862538541917,0 79.22405559861197,30.77892721502436,0 79.22408629581908,30.77930241360156,0 79.22417529507314,30.77971306946592,0 79.22424882582287,30.77993626198913,0 79.22432952388721,30.7802514406104,0 79.22435170840421,30.78052825270158,0 79.22447535348604,30.78069459851005,0 79.22460622797807,30.78095227659005,0 79.22478763029487,30.78115499818979,0 79.22497583006904,30.78144861117772,0 79.22516354842743,30.78174147496319,0 79.22534402102573,30.78194304312021,0 79.2256333330983,30.78212776538344,0 79.22598050571723,30.7823494293399,0 79.22626981321653,30.78253415157856,0 79.22650125787045,30.78268192306617,0 79.226668909168,30.78270263189503,0 79.22713208945953,30.78299836362411,0 79.22730024778022,30.78301928740218,0 79.22787423704943,30.78329944270631,0 79.22793217091531,30.78333647649579,0 79.22832790281707,30.78341607649691,0 79.22861819843476,30.78360131468941,0 79.22907847146145,30.78380784761133,0 79.22948560705953,30.78406705017233,0 79.229772208368,30.78416281940158,0 79.23012085253892,30.7843854842272,0 79.23046876391004,30.78460857691926,0 79.23064617554961,30.78480926266403,0 79.23093909279604,30.78508399391035,0 79.23105486981439,30.78515826866591,0 79.23135037381645,30.785521071023,0 79.23158458174292,30.78575766653012,0 79.23176072892586,30.78595692862305,0 79.23182934500045,30.78634520452812,0 79.23189229329009,30.78655704331513,0 79.23201254504622,30.78680518221159,0 79.23202029096093,30.78706592312202,0 79.23202800862566,30.78732568120367,0 79.232038255059,30.78767049591826,0 79.23193715557518,30.78802612911606,0 79.2318881647154,30.78824572603232,0 79.23184201288541,30.78854936269217,0 79.23196053561053,30.7887913045151,0 79.23197072767258,30.7891286855215,0 79.23203675836383,30.78950066823309,0 79.23215350285267,30.78974023821063,0 79.23243237593465,30.78983712632815,0 79.23265170431145,30.78973068539712,0 79.23303179370242,30.78931215671161,0 79.23336168924159,30.78902298619971,0 79.23363750209266,30.7886948373119,0 79.23380347019668,30.78846246575949,0 79.23402514321137,30.78809335576703,0 79.23430734173542,30.78784511868356,0 79.23464920498371,30.7876323415479,0 79.23487774818297,30.78743148660516,0 79.23522313864314,30.78721627019909,0 79.2354547212806,30.78710142707228,0 79.23580361889091,30.78688410182773,0 79.23627221674396,30.78674044662591,0 79.23650754311788,30.78671278774173,0 79.23692058140779,30.78670882004615,0 79.23727403560248,30.78693475358912,0 79.23733212311866,30.78706139238952,0 79.23744723232683,30.78740275642372,0 79.23744470258406,30.78766779609025,0 79.23761857823583,30.78795628083655,0 79.2375564189082,30.78826953203696,0 79.23755369780511,30.78853138057798,0 79.23755098530198,30.78879222945313,0 79.23743133115103,30.78906427107807,0 79.23731226633758,30.7893349335614,0 79.23772128483135,30.78924985691476,0 79.23813496010665,30.78899102612687,0 79.23837352840093,30.78879249329245,0 79.23873023169078,30.78866788687729,0 79.2390883944632,30.78854276039592,0 79.23950926662266,30.78836662023917,0 79.23981021213768,30.78829059570142,0 79.24041824175383,30.78804888480114,0 79.2408441887187,30.78795874288985,0 79.24126781452735,30.7879579544946,0 79.24144584710977,30.78807232233555,0 79.24161692894393,30.78836474462776,0 79.2417285803473,30.78861831589297,0 79.24183954965827,30.78887135845066,0 79.24188749313754,30.78917388521629,0 79.24194262950827,30.78929974223416,0 79.24186122926906,30.78978733778186,0 79.24184631701294,30.79013539434155,0 79.24189357649664,30.79043282193753,0 79.24188610009068,30.7906054595224,0 79.24180570651527,30.79108335960191,0 79.24172951717269,30.79147261056922,0 79.24141945492659,30.7917955056133,0 79.24117212232954,30.79206896645071,0 79.24098954844943,30.79221018906753,0 79.2406838574281,30.79252777221693,0 79.24044001177288,30.79279678811095,0 79.2400811917426,30.79307358582557,0 79.23984346913267,30.79325696739648,0 79.2397250558606,30.79334831723078,0 79.23920453353232,30.79343068719727,0 79.23892224902717,30.79324943606315,0 79.23869822607028,30.79302250580924,0 79.23864387966718,30.79290407497815,0 79.23853744544995,30.7925021039856,0 79.23842708126,30.79226396508715,0 79.23820143989065,30.7920352579747,0 79.23791741406207,30.79185292353051,0 79.23763230303705,30.79175375306473,0 79.23711791916936,30.79184097581669,0 79.23677585245157,30.7920363687527,0 79.23660472597706,30.79225695109842,0 79.23649073548847,30.79251244387627,0 79.23643346303916,30.79280259298285,0 79.23654514701011,30.79303679655131,0 79.2367690353104,30.79326121788619,0 79.23693526906469,30.79361086819008,0 79.237269638426,30.79382582620719,0 79.23743422075074,30.79409395973845,0 79.23748780620645,30.79428982195277,0 79.23737299326619,30.79453748995904,0 79.23742568200908,30.79481136585635,0 79.23731197293192,30.79505660950034,0 79.23725450203925,30.79525749549477,0 79.23714128895094,30.79550069610868,0 79.23691675617177,30.79582828236551,0 79.23669363344214,30.79607621543886,0 79.23652698670185,30.79628048566362,0 79.23630732840427,30.79652552324492,0 79.23614342365401,30.79688014596089,0 79.23614323200299,30.79718446391317,0 79.23619744441109,30.79721911678894,0 79.23613296194689,30.79794014234467,0 79.23722910428984,30.79892248450575,0 79.23753874906549,30.79930704420372,0 79.23772310934569,30.7995180819948,0 79.23784755048555,30.79969055231816,0 79.23821033897926,30.80001579814194,0 79.23839859404097,30.80032108595473,0 79.23864156565509,30.80056863678163,0 79.23876491571795,30.80073984983883,0 79.23895608864703,30.8011377941617,0 79.23908744379037,30.80149602411563,0 79.23915524717323,30.80172123142144,0 79.23894031984257,30.80203623287383,0 79.23883561290847,30.8022393106303,0 79.23845595543794,30.80262262426049,0 79.2381869118453,30.80289427056892,0 79.23780261351556,30.80308994692492,0 79.23764309741398,30.8032513206776,0 79.23731524431828,30.8033913917831,0 79.23709396034734,30.80342414087581,0 79.23654322704206,30.80350564275314,0 79.23610522807886,30.80357042022934,0 79.23572071803889,30.80358199915121,0 79.23522935790247,30.80360963897024,0 79.2348481598827,30.80362112245209,0 79.23441811510497,30.8036851846683,0 79.23410392465861,30.80382195587643,0 79.233684976348,30.8039738305172,0 79.23331775731219,30.80407289899015,0 79.23300877548236,30.80420767992268,0 79.23279856734125,30.8042386315293,0 79.23243589993231,30.80433638972592,0 79.23207504749861,30.80443365548589,0 79.23166869160598,30.80458122147251,0 79.23130367104756,30.8045903043159,0 79.2309021897911,30.80473622022202,0 79.23054932302226,30.8048310991166,0 79.22994946446634,30.80500514358258,0 79.22955570002742,30.80514866069547,0 79.22945521072853,30.80516313848784,0 79.22897451488103,30.80540458670274,0 79.22864133664588,30.80558093076706,0 79.22836489543437,30.80579091878871,0 79.2281677128067,30.80581871667395,0 79.22783956590996,30.80599234507362,0 79.22757814601889,30.80628254094236,0 79.2273078239392,30.80648820940997,0 79.2270391163576,30.8066926522328,0 79.22667592508442,30.80690891217977,0 79.22642200982237,30.80719209887967,0 79.22625367387526,30.80737982905691,0 79.22591929127282,30.80775271974888,0 79.22583614862793,30.80784543087921,0 79.22564065539069,30.80815603742001,0 79.22548756824305,30.808418809384,0 79.22541715388461,30.80858917801141,0 79.2252538047392,30.80877066993407,0 79.22495799947272,30.80900789870742,0 79.22465249636122,30.80916529387867,0 79.2243121242486,30.80908845422157,0 79.22410412978397,30.80895529045478,0 79.22384412804848,30.80878882564321,0 79.22363611436707,30.80865565017486,0 79.22331139152117,30.80837740189691,0 79.22325937397872,30.80834405501787,0 79.22309047143392,30.80816540968191,0 79.22271305221148,30.80785297349938,0 79.22264783196877,30.80774063394539,0 79.22245170857167,30.80740280486172,0 79.22221599497379,30.80710992238844,0 79.22197970649995,30.80681633393755,0 79.22191371598903,30.80670285766405,0 79.22166279017576,30.80632800076257,0 79.22158242417152,30.80613367510497,0 79.22148783980947,30.80585818487919,0 79.22135421095349,30.80562915832022,0 79.22128719985335,30.80551456720776,0 79.22104723742741,30.80521752477656,0 79.22091254537301,30.80498732436226,0 79.22070992546004,30.80464100552912,0 79.2206128841129,30.8043610635292,0 79.22054510743919,30.80424483688379,0 79.22032608656708,30.80381310204716,0 79.22022787224869,30.80353045904637,0 79.22022122494596,30.80323153845809,0 79.22025305644084,30.80288164702026,0 79.22030000161587,30.80261426843475,0 79.22043977796153,30.80233008244797,0 79.22061953055156,30.80199353057335,0 79.22077633138899,30.80179072286636,0 79.22097353805326,30.80153554908321,0 79.22128143052851,30.801347778531,0 79.2216863171049,30.80114178563785,0 79.22199817706662,30.80095209338747,0 79.22242223366189,30.8008314185964,0 79.2229456447063,30.80069261873719,0 79.22308402576111,30.80062260850528,0 79.2237927807678,30.80067682874251,0 79.22408654196727,30.80062435561504,0 79.22449315629487,30.80064246012711,0 79.22491411721563,30.80074931164447,0 79.22537957026729,30.80080330015124,0 79.22574687775693,30.8008751113478,0 79.22605891738449,30.80091149042758,0 79.22642786249315,30.80098381640897,0 79.22672970414503,30.80093138678064,0 79.22735943351668,30.80100517509281,0 79.22777732593181,30.80102468776376,0 79.22824261660317,30.80099053143028,0 79.22861789404018,30.8010638814186,0 79.22877752080176,30.80108251429393,0 79.22936116941116,30.80112097100415,0 79.22978643512538,30.80114102645523,0 79.23014658830186,30.80103404723833,0 79.23061330841189,30.80090911636385,0 79.23080508349732,30.80069108032501,0 79.23099773307966,30.80047203536372,0 79.23106669806451,30.80008583624224,0 79.23098100725774,30.79977149246567,0 79.23092315243248,30.79973447459029,0 79.23052773924739,30.79956818887527,0 79.23002699773444,30.7994211424881,0 79.22964277970034,30.79934838809552,0 79.22931717089558,30.79931264142092,0 79.22899239707436,30.79927698005453,0 79.22861079537134,30.79920490616317,0 79.22818370204281,30.79918872371778,0 79.22770091072904,30.79913611259999,0 79.22733442885006,30.79915652901755,0 79.22707184984343,30.79915795140924,0 79.22649158713058,30.7991246544265,0 79.22628781775497,30.79916262184543,0 79.22581264459502,30.79911095434092,0 79.22569891769224,30.79903876449638,0 79.22533932670343,30.79905943471008,0 79.22471104624447,30.79899105195295,0 79.22435492587206,30.79901172229305,0 79.22408596472,30.79892301067077,0 79.2236755813931,30.7989079776672,0 79.22325279234276,30.79880271330962,0 79.22294350872129,30.79876902727617,0 79.22263502913658,30.79873538127475,0 79.22227122992247,30.7986663062538,0 79.2219643010643,30.79863301810105,0 79.22165823818497,30.7985996264505,0 79.22131214287421,30.79862066841288,0 79.22091166302869,30.7986062109446,0 79.22066404322037,30.79860839251626,0 79.22030596684864,30.79853990393154,0 79.22004400714641,30.79845277893227,0 79.21971097420165,30.79824103113438,0 79.21969503574128,30.79815142646679,0 79.21940122616284,30.79788504748464,0 79.21920200283331,30.79759895512079,0 79.21915311673493,30.79732786504975,0 79.219031887032,30.796929012171,0 79.2189100376811,30.79652823090767,0 79.21884987433108,30.79592094789678,0 79.21882273061115,30.79549409000511,0 79.21892537057995,30.79522975430723,0 79.21901182144559,30.79487043507118,0 79.21907533712545,30.7946609647922,0 79.21921980789969,30.79433405886706,0 79.21942244512398,30.79404137960951,0 79.21964287177583,30.79384231796569,0 79.2199631208663,30.7936196281164,0 79.22027621739264,30.79364737141228,0 79.22043306883303,30.79366127176404,0 79.22074738859102,30.79368912430479,0 79.22117817876472,30.79379054334758,0 79.22150973057936,30.79391489430686,0 79.22184172245856,30.79403941138058,0 79.22218907623756,30.79426040491704,0 79.22253645954284,30.79448137625127,0 79.22286938239313,30.79460632906249,0 79.22320272896168,30.79473148738215,0 79.22352234870593,30.79476089389211,0 79.22388700954296,30.79473115132938,0 79.22436967048459,30.79477543867712,0 79.22467909024809,30.79470835419024,0 79.22503505251405,30.79458114057989,0 79.22546462510425,30.79458788150434,0 79.22588312439713,30.79449721421105,0 79.22630347731285,30.79440670673341,0 79.22678514386408,30.79435342310185,0 79.22709150936829,30.79418663055552,0 79.22733987751295,30.79398141095831,0 79.22745861272101,30.79359955756965,0 79.22736312754309,30.79326235484318,0 79.22737484946192,30.79289995131928,0 79.22725516920319,30.79282340597031,0 79.2268714143795,30.79239226068721,0 79.22669164880037,30.79227728189436,0 79.22639203913882,30.79208564693876,0 79.22605832929689,30.79205790682794,0 79.22581895447853,30.79190478296579,0 79.22541316861272,30.79173841289985,0 79.2248883687875,30.79149583789167,0 79.22446999409276,30.79122821045961,0 79.2241571984554,30.7909349868134,0 79.22402352744973,30.7907562223789,0 79.22382968101124,30.7905391303713,0 79.22339532078232,30.7901696325688,0 79.22306548815826,30.78977348063828,0 79.22300540856,30.78973525539761,0 79.22267483583812,30.78933743174985,0 79.22237435371699,30.78914522669578,0 79.22174092678479,30.78855556160865,0 79.2214999996648,30.78840224420704,0 79.22106208255777,30.78802971259623,0 79.22068388819878,30.78769510408356,0 79.22040907212214,30.78733207094356,0 79.22034868814416,30.78729363250537,0 79.22013351822122,30.7869680821764,0 79.21993495876374,30.78674723270704,0 79.21958018450214,30.78623727229605,0 79.21945893900336,30.78616009308299,0 79.2193101337744,30.78558926917789,0 79.21913503873189,30.78519061307044,0 79.21889820027728,30.7847513060713,0 79.21873978546749,30.78445739800679,0 79.21851971072942,30.78412369258605,0 79.21837880015283,30.78393707381867,0 79.21821911095401,30.78364121800352,0 79.2181016059732,30.78327481848841,0 79.21798362113854,30.78290694252138,0 79.21777963678318,30.78268014476209,0 79.21762229127701,30.78208904477027,0 79.21754578440878,30.78164200339291,0 79.21746443626581,30.7814908227691,0 79.21721962633788,30.78103656627754,0 79.21718042263518,30.78081198663488,0 79.21697680971558,30.78028135166817,0 79.21677187877097,30.77974907336472,0 79.21681454891633,30.77967484324774,0 79.21665111755245,30.77906453443093,0 79.21667604085377,30.7785692088421,0 79.21661512719737,30.77822259153059,0 79.21676711770206,30.77780125454599,0 79.21692018473878,30.77737693443544,0 79.21696666444014,30.77698739075817,0 79.21707743579744,30.77663639332673,0 79.21704025229408,30.77608121297629,0 79.21706725413354,30.77556334257278,0 79.21700603739026,30.77520119780283,0 79.21681498204946,30.77475535789371,0 79.21668795989169,30.77434927042744,0 79.21656050249965,30.77394062109121,0 79.21630218007458,30.7734467970526,0 79.2162157919302,30.77328195143978,0 79.21582515009141,30.77270270020886,0 79.2155638207788,30.77220452155508,0 79.21530133999508,30.77170433049706,0 79.21503771771332,30.77120196645922,0 79.21468443730686,30.77052873127495,0 79.21466181672203,30.77040197754054,0 79.21432909964467,30.76985157364834,0 79.21399827825492,30.76964028476853,0 79.21364403202244,30.76930106688243,0 79.21328926507648,30.76896134789261,0 79.21282545958091,30.76866476699393,0 79.21242791538971,30.76841028392919,0 79.21196410256859,30.76811337729298,0 79.21176532401216,30.76798613074589,0 79.21081609413601,30.76783640016705,0 79.20842901280021,30.76787096713876,0 79.20811454394753,30.7680007324173,0 79.20760613864336,30.7680050421248,0 79.20722998427122,30.768092233883,0 79.20679064338542,30.76813757001684,0 79.20623481959458,30.76832282865714,0 79.20587028984302,30.76851950716266,0 79.20543755520889,30.76856354360544,0 79.20500667742914,30.76860735637199,0 79.20457764205067,30.76865095239097,0 79.20427131026881,30.76866629742153,0 79.20402968194865,30.76872238723373,0 79.20337242104336,30.76893032250342,0 79.20289500235332,30.76904101490504,0 79.20242021696832,30.76915111237913,0 79.20189347847489,30.76932806706109,0 79.2015414178053,30.76940960303462,0 79.20108318673304,30.7696248243536,0 79.20074385798576,30.76981190626768,0 79.20045940544422,30.76993162170139,0 79.20007066614026,30.77018315447043,0 79.19956087709691,30.77035356422768,0 79.19916783505886,30.77049703656008,0 79.19872568514933,30.77070478478393,0 79.19833730208922,30.7708464051245,0 79.19795100502547,30.7709872589002,0 79.19768874009665,30.77120564897297,0 79.1974278538771,30.77142291738239,0 79.19711912319018,30.77170215689963,0 79.19682404469943,30.77208089050341,0 79.19668881073932,30.77237041162087,0 79.19655428966088,30.77265839811416,0 79.1966489506037,30.77299793839431,0 79.19690019908842,30.77325151830791,0 79.19709109154984,30.7734666109453,0 79.19729253300872,30.77378122268569,0 79.19744466284634,30.77415569420996,0 79.19764496384001,30.77446833928594,0 79.1977364348857,30.77480206156408,0 79.1978167552753,30.77503686870883,0 79.19790724717814,30.77536883592978,0 79.1979486679228,30.7757586749223,0 79.19793101980542,30.77610852347236,0 79.19791346338876,30.77645654391423,0 79.19788570802614,30.77670692791085,0 79.19792678269957,30.77708947897394,0 79.19801577040498,30.77741266735194,0 79.19810445725567,30.77773453465564,0 79.19825092906672,30.77809252386419,0 79.19828086345596,30.77837441489292,0 79.19842642845782,30.77872976018615,0 79.19860003921819,30.77884157479748,0 79.19883150609287,30.77899064984017,0 79.19912081662773,30.7791769768999,0 79.19944958475645,30.77921446461902,0 79.19972117078268,30.77921468752219,0 79.20000170894461,30.77930887975123,0 79.20034042127962,30.77944080397154,0 79.20067945796902,30.77957292230667,0 79.20096953121961,30.77976035315212,0 79.20114355757906,30.77987280054155,0 79.20160785281536,30.78017234695383,0 79.20184079409221,30.7803213134451,0 79.20208198772934,30.7805621369234,0 79.20242404809937,30.78069287634101,0 79.20276655261435,30.78082378181388,0 79.20310948160483,30.78095487481609,0 79.20344574537413,30.78099407908766,0 79.20384798246941,30.78116306560596,0 79.20408176353647,30.78131241041762,0 79.20449087892426,30.78157376245805,0 79.20484154780846,30.78179777378119,0 79.2050753253952,30.78194711406566,0 79.20525065997236,30.7820591167805,0 79.20565977797921,30.78232044718115,0 79.20595182904758,30.7825072420577,0 79.20624345718116,30.78269433261611,0 79.20630178140658,30.78273174932766,0 79.20648162015299,30.78293516789451,0 79.20678234827994,30.78330389011213,0 79.20696120775972,30.78350674524128,0 79.20701930314704,30.78354410596313,0 79.20726383492668,30.78396495406128,0 79.20738755885294,30.78421987625308,0 79.20756101093369,30.78433172912886,0 79.2075228749695,30.78474257462345,0 79.20764626565818,30.78499496688444,0 79.20771584935351,30.78529827432516,0 79.20767033624293,30.78552659426588,0 79.20757120722739,30.78580544052006,0 79.20730468414801,30.78606060330737,0 79.20698309685876,30.78627747510934,0 79.20655038826769,30.78641984884172,0 79.2062287235576,30.78654770755204,0 79.20584768028131,30.78655216591684,0 79.2055805048913,30.78662928625719,0 79.20520162585632,30.7866338229278,0 79.20487482453903,30.78658866862514,0 79.20448712442294,30.78642154539458,0 79.20415598947032,30.78629074286559,0 79.20383114007447,30.78624615557618,0 79.20355659219456,30.78615202045458,0 79.20332533197475,30.78592221677886,0 79.20298795078554,30.78570635673016,0 79.20286179573472,30.78546182783143,0 79.20258027917731,30.78528171277586,0 79.20224221812991,30.7850657418869,0 79.20201697358699,30.78492165716641,0 79.20163781275387,30.78484323125658,0 79.2013157616215,30.78480093245166,0 79.20094631516442,30.78480941322049,0 79.20069016750092,30.78488945767879,0 79.20042676323811,30.78488307545266,0 79.20009948197273,30.78475506676983,0 79.19982851102066,30.78466286727724,0 79.19949365044738,30.78444849194939,0 79.1993174230891,30.78425473324173,0 79.19898229108124,30.78404024756999,0 79.19880552640854,30.78384619266191,0 79.19857266368034,30.78361604307881,0 79.19837698962078,30.78324625890778,0 79.19776075632592,30.78285154517036,0 79.19733479652889,30.78183950952966,0 79.19724797858316,30.78153595175376,0 79.19721726915492,30.78126760778641,0 79.19707304716974,30.78092569371773,0 79.19684625325867,30.78078059582821,0 79.19678955298863,30.78074432198926,0 79.19654134482029,30.78041856376465,0 79.19630338596627,30.7801826729764,0 79.196121965019,30.77998284951251,0 79.19592918257357,30.77969168526879,0 79.19569021349891,30.77945471910028,0 79.19549650647143,30.77916230882546,0 79.19535940135313,30.77890568634201,0 79.19516476806763,30.77861181797965,0 79.19496963759146,30.77831718692075,0 79.19477389710043,30.77802195280299,0 79.1946470993793,30.77785578350607,0 79.19450791625856,30.77759627160468,0 79.19431085397707,30.7772993121382,0 79.19411328479396,30.77700159055251,0 79.1939278601276,30.77679716420685,0 79.19374219650486,30.77659247387974,0 79.19354364053564,30.77629262212549,0 79.19329985851284,30.77604979237276,0 79.19299769700483,30.77577005739605,0 79.1927664468197,30.77562207474494,0 79.19236174785789,30.7753630990994,0 79.19230393218231,30.77532610021074,0 79.19179764736835,30.77508850112461,0 79.19048714603423,30.77502242034734,0 79.19013024898386,30.77504908319602,0 79.18988906050238,30.77514916521799,0 79.18954987459911,30.77526981037185,0 79.18915554822874,30.77535311062418,0 79.18881996365053,30.77547243321942,0 79.18842940231554,30.77555482304642,0 79.18815370804944,30.7757095117374,0 79.18768650672921,30.77590378970276,0 79.18735825060466,30.77602047074378,0 79.18703161034165,30.77613657286085,0 79.18689685324219,30.77621240189282,0 79.18638313762823,30.77636702314617,0 79.18600565201649,30.77644575144646,0 79.1857027233273,30.77665030617211,0 79.185439565919,30.77679892544757,0 79.185232880079,30.77698217586363,0 79.18500969652108,30.77707477227378,0 79.1847127079224,30.77727542660261,0 79.18462059082401,30.77729430684462,0 79.18436275289454,30.77743978168631,0 79.18375982031166,30.77774739976271,0 79.1834155982593,30.77790911247358,0 79.18310920832477,30.77801687849376,0 79.18280427265457,30.77812413007667,0 79.18273331184939,30.77822951339395,0 79.18230630844305,30.77840606771798,0 79.18202428783064,30.77859810426402,0 79.18174392048974,30.77878904422294,0 79.18144611978184,30.77889308849434,0 79.18114971424421,30.77899661361142,0 79.18085467791566,30.77909975740088,0 79.1805610171924,30.77920242502028,0 79.18018264421377,30.77932165522522,0 79.17997777057666,30.77940637761131,0 79.17968816862802,30.77950764289273,0 79.1793999041742,30.77960844482507,0 79.17911296791935,30.77970877815261,0 79.17882735019984,30.77980864978141,0 79.17849089419877,30.77987467354257,0 79.17823956448667,30.77992397428566,0 79.1779264065968,30.78007225815147,0 79.17761503032581,30.78021970125737,0 79.17730543172453,30.78036639829669,0 79.17707960638624,30.78049636495497,0 79.17685480137271,30.78062552847072,0 79.17649835258729,30.78073697781352,0 79.17617370881655,30.78079929001095,0 79.17592290813941,30.78097478046609,0 79.17570292098166,30.78110142026083,0 79.1755854291726,30.78129241994895,0 79.1753670931006,30.78141722869206,0 79.17519285197689,30.78170047157926,0 79.17507732733004,30.78188826844509,0 79.17500543163396,30.78223285220816,0 79.17489099846073,30.78241880426046,0 79.17487702235472,30.78266776343199,0 79.17491298036451,30.78294750552644,0 79.17492040952688,30.78327164707383,0 79.17514060880733,30.78347598907128,0 79.1757703613028,30.78397227697552,0 79.17720560906386,30.78435052905711,0 79.17750126511135,30.78453922607784,0 79.17798256832924,30.78466638837483,0 79.17821940380173,30.78481754165717,0 79.17854956180385,30.78493827466955,0 79.1788801307565,30.7850588736502,0 79.17923588386694,30.78528651741184,0 79.17953232428468,30.78547595480683,0 79.17959161145583,30.78551382313216,0 79.17986375137451,30.78559712614744,0 79.1804924313719,30.78590803954864,0 79.1809079836198,30.78617346471854,0 79.18126417516102,30.7864011317981,0 79.18156099686763,30.78659090737682,0 79.18179845159685,30.78674272986503,0 79.18205881405574,30.78699966754473,0 79.18247408451873,30.78726517281477,0 79.1827707036103,30.78745481498231,0 79.18291169465084,30.78763531310927,0 79.1830302647891,30.78771111795201,0 79.18344525568598,30.78797643646271,0 79.18376346312979,30.78826994334628,0 79.18378521507822,30.78837399201516,0 79.18419972743739,30.78863813998932,0 79.18433951914302,30.78881757387803,0 79.1846565323365,30.78911011366898,0 79.1850113291886,30.78933677974876,0 79.18523027116846,30.78965630605312,0 79.18540743970624,30.78976948807852,0 79.18560511228074,30.78998542368717,0 79.18603845445777,30.79035180443179,0 79.18635334118623,30.79064243633041,0 79.18666780992427,30.7909327803051,0 79.18700140275254,30.79132435492364,0 79.18731482945003,30.79161375230846,0 79.18737361051274,30.79165135785082,0 79.18780413232335,30.79201521411192,0 79.18786289236479,30.79205270203137,0 79.18817541943871,30.79234094060611,0 79.18842886034599,30.79259139933053,0 79.1887222569633,30.79277873697548,0 79.18913301302044,30.79304100490177,0 79.18936773268246,30.79319087400899,0 79.18956160391959,30.79340318069981,0 79.18998964690285,30.79376488422497,0 79.19034127604125,30.79398938784734,0 79.19069290511602,30.79421389174395,0 79.19104451679165,30.79443845868774,0 79.19139621319566,30.79466274506573,0 79.19145482534103,30.79470014801141,0 79.19174784646305,30.79488725002377,0 79.19221666223916,30.79518666337438,0 79.19233384206068,30.79526157637839,0 79.19282977619466,30.7954015396909,0 79.19312311465444,30.79558902100718,0 79.19340108689298,30.79567802998297,0 79.19345979125403,30.7957155489449,0 79.19391437961674,30.79591732337849,0 79.19403186178217,30.79599240960074,0 79.19426682619076,30.79614257920571,0 79.19466348805865,30.7963070718618,0 79.19513383111183,30.79660732743765,0 79.19548661505542,30.79683246654283,0 79.19589828023372,30.79709495748367,0 79.1962511426444,30.79731995267022,0 79.19660400521293,30.79754496534997,0 79.19701565797794,30.79780752484007,0 79.19725088823874,30.79795756046833,0 79.19785142302496,30.79842968747574,0 79.1982627515026,30.79869220011015,0 79.19849779938426,30.79884220749701,0 79.19896789493868,30.79914222040102,0 79.19920294218018,30.7992922253705,0 79.19962563616072,30.79965081712207,0 79.19975435115289,30.79982168053497,0 79.20004778697972,30.80000894511203,0 79.20023478123029,30.8002169218696,0 79.20042153949429,30.80042462573206,0 79.20072520754874,30.80070681966488,0 79.20096995152447,30.80095129463117,0 79.20133137915641,30.80127011707127,0 79.20151695742931,30.80147660444811,0 79.20187757470396,30.80179468034888,0 79.20217934242743,30.80207508500968,0 79.20230567489141,30.80224342307209,0 79.20267440461434,30.80265383067309,0 79.20285840773687,30.8028586495155,0 79.20299304979864,30.80311903679014,0 79.20312734845629,30.80337875900157,0 79.20316315725256,30.80374830899105,0 79.20335459521566,30.804043169782,0 79.20338093481063,30.80431818695396,0 79.20351380688337,30.8045745741371,0 79.20359733336485,30.80488445670551,0 79.20372953406627,30.80513929710198,0 79.20386141556907,30.80539348430676,0 79.20399296504525,30.80564702877608,0 79.20413229819286,30.80598972567897,0 79.20432018303954,30.80627829170171,0 79.20449954401602,30.80647709798863,0 79.20478497514293,30.80665965932423,0 79.20484205884198,30.80669617198588,0 79.2052913111386,30.80689931575659,0 79.20556965044784,30.80699304892512,0 79.20595573526911,30.80707102477621,0 79.20648771856033,30.80690219829091,0 79.20669081877755,30.80669090179755,0 79.20699739455536,30.80637195469178,0 79.20713852289015,30.80603026319679,0 79.20721591513626,30.80555780762175,0 79.2072548256741,30.8053202266742,0 79.20739165145942,30.80487975303196,0 79.20743750381699,30.80473217093712,0 79.20755683676686,30.80400678547285,0 79.20764308094485,30.80361307890147,0 79.2076895048049,30.80346252456297,0 79.20772338021435,30.80312221872038,0 79.20774458426534,30.80258951694046,0 79.2078386583818,30.80228290276003,0 79.2078733238875,30.80193633405776,0 79.207908170279,30.80158794997777,0 79.20788289827564,30.80119926341629,0 79.20797841217841,30.80088567693644,0 79.20796581793074,30.80068963951826,0 79.20794028326927,30.80029625613215,0 79.20798168995906,30.80003882888094,0 79.20795557897608,30.79964240811519,0 79.2078747564285,30.79930479715258,0 79.207848127513,30.79890472852795,0 79.20770537788486,30.79852489777682,0 79.20763061246369,30.79828365833418,0 79.20736464750321,30.79782179509093,0 79.20727557873126,30.79737419788339,0 79.20689835042681,30.79703475457666,0 79.20664408488884,30.79677396903227,0 79.20638194468859,30.79640964394134,0 79.20588708529928,30.79609300233682,0 79.20557749898357,30.79589545815541,0 79.20544527829786,30.79571300445225,0 79.20511821949046,30.79530784759452,0 79.20479896640947,30.79500609806178,0 79.20453233803551,30.7946391636154,0 79.20427393495945,30.79437654915883,0 79.20401519299165,30.79411358271117,0 79.20393230827877,30.79386599929635,0 79.20388923531783,30.79345105926344,0 79.20403827208895,30.79314743161656,0 79.2042519280072,30.79288075113083,0 79.20476426986835,30.79259802385286,0 79.20506272048195,30.79258323558634,0 79.20548029270798,30.79254081357739,0 79.20583603460779,30.79245796597922,0 79.20636844177427,30.7922787228249,0 79.20677651606802,30.79201717968775,0 79.20731582500866,30.79183527481954,0 79.20767253869057,30.79164007745789,0 79.20810292293336,30.7915949568256,0 79.2085998765984,30.79159054853872,0 79.2089106854564,30.79157401918224,0 79.20922869524397,30.79166814748983,0 79.20973591151746,30.79177497938114,0 79.21006044106879,30.79198075162337,0 79.21038492734199,30.7921866087043,0 79.21064452311489,30.79235129954479,0 79.21096903545067,30.79255717375269,0 79.21123343102373,30.79283207029807,0 79.21169146521561,30.79323047104658,0 79.21207875700735,30.79347897874904,0 79.21240166426016,30.79368587038827,0 79.21254256394282,30.79409593781461,0 79.21267868299313,30.79439626652693,0 79.21281785008247,30.79480411894775,0 79.2129527871527,30.79510273982399,0 79.2129023711837,30.79549203709144,0 79.21260033302843,30.79582293818843,0 79.21254365041978,30.79599552347743,0 79.21218815630107,30.79649437541534,0 79.21202082572589,30.79700524305753,0 79.21191385727234,30.79744789634564,0 79.21193282887403,30.79796787644445,0 79.21200285842993,30.79821501020145,0 79.21226346653641,30.79868457531662,0 79.21239165052464,30.79886734050594,0 79.21264748824299,30.79923211119563,0 79.21290569923754,30.79969763530825,0 79.21321913069968,30.79999846126342,0 79.21340532413755,30.80011798909364,0 79.21378037288346,30.80045797542788,0 79.21396897462694,30.80067813255167,0 79.21415489651953,30.80079747946139,0 79.21434721022969,30.80121805804057,0 79.21441525906819,30.80155772807431,0 79.21430078429665,30.80187648476794,0 79.21418221576266,30.80199582314191,0 79.2138914075471,30.80249009725761,0 79.2137206591093,30.8028623530486,0 79.21325587518309,30.80332812812879,0 79.21314044247984,30.80344381130328,0 79.21285633788361,30.80382773236465,0 79.21268824984695,30.80409488022658,0 79.21241170877222,30.80456827152261,0 79.21230615350174,30.80486964698364,0 79.21226088545213,30.80520763784391,0 79.21204846675934,30.80570943091178,0 79.21194493001642,30.80600494998117,0 79.21190095638833,30.80633684529087,0 79.21179832990639,30.8066292613234,0 79.21153932679907,30.807263470646,0 79.21148865089157,30.80740760576001,0 79.21150438805609,30.80776959700075,0 79.21152379889526,30.8082196003154,0 79.21152766304383,30.80830926233586,0 79.21166208074482,30.80883058518185,0 79.21177829109413,30.8089046825801,0 79.21195634480719,30.80910455307352,0 79.21213375009755,30.80930441692163,0 79.21242368697935,30.80948955279471,0 79.21271657857076,30.80976305025451,0 79.21289296633894,30.80996240129378,0 79.213181581664,30.81014778173686,0 79.21341746881981,30.81047168031495,0 79.21365059889216,30.81070721444715,0 79.21394551244953,30.8111536035823,0 79.21417762285059,30.81138812677025,0 79.21440943182697,30.81162234098787,0 79.21469831393664,30.81189309510734,0 79.21487214527231,30.81208984713426,0 79.21499046140072,30.81233533522541,0 79.21510864629082,30.81258014462775,0 79.21534099203323,30.81289761648879,0 79.21539975416351,30.81301944062511,0 79.21557275848677,30.81321428841363,0 79.21574949104065,30.81366279686309,0 79.21592383781253,30.81402515420942,0 79.21609554553572,30.81421845011586,0 79.21632550235027,30.81461522951057,0 79.21655412910613,30.8149272415529,0 79.21672582161651,30.81520215994592,0 79.21689708550912,30.81547640344372,0 79.21701135693891,30.81571385284218,0 79.21718128899893,30.81598696186012,0 79.21729421449369,30.81614132406974,0 79.21740703368701,30.81629548704807,0 79.21746333589982,30.81657690485071,0 79.21751914809362,30.81693861618088,0 79.21763064016901,30.8173343587852,0 79.21786688164187,30.81780580666239,0 79.21827938977347,30.81894902229607,0 79.21827194708966,30.81926115810105,0 79.2182645394963,30.81957177861715,0 79.21831224711747,30.81991617871218,0 79.21840274581572,30.82020872988201,0 79.21850455650258,30.82058549615381,0 79.21858263423727,30.82079077151054,0 79.21862903782125,30.8211297228518,0 79.21867521867939,30.82146704217123,0 79.21876407255168,30.821753865222,0 79.21882983700293,30.82187249589504,0 79.21903807895767,30.82231061107134,0 79.21916904991369,30.82254608516363,0 79.21931086469478,30.82286357828553,0 79.21939829786237,30.82314527206237,0 79.21953929371497,30.82346049193478,0 79.21962610916494,30.82374004457101,0 79.21975547701845,30.82397172174929,0 79.21989501952034,30.82428413686154,0 79.22002340525316,30.82451473326809,0 79.22030165178346,30.8247669196932,0 79.22042952890399,30.82499636509524,0 79.22059015220223,30.82509890252326,0 79.22087821486821,30.82542991776045,0 79.22094182234388,30.82554395959197,0 79.22116560518548,30.8257601613836,0 79.22138912784479,30.82597611296313,0 79.22161238813813,30.82619181133305,0 79.22203917073345,30.82646430482174,0 79.22215525542589,30.82661152548101,0 79.22242183163351,30.82678172796437,0 79.22268857643428,30.82695182129788,0 79.22285760998962,30.82713262330325,0 79.22322209799876,30.82729199241759,0 79.22348026853091,30.82738345045943,0 79.22364048296359,30.82748552551838,0 79.22410459893203,30.82763473495001,0 79.22441716687391,30.82776067690721,0 79.22467659677967,30.82785264383636,0 79.22489059887064,30.82798912513106,0 79.2252499267163,30.82807105778639,0 79.22535707183741,30.82813936824381,0 79.22572488406115,30.82829998400982,0 79.22608602190417,30.8283823253139,0 79.22644109673283,30.82838626425755,0 79.22679739149238,30.82839022883193,0 79.22710090247708,30.82835985337901,0 79.22739887546916,30.82825032428945,0 79.22760248730532,30.82822990802628,0 79.22810770305084,30.82809900981148,0 79.22846488597399,30.82802269645043,0 79.22882376453661,30.82794601884727,0 79.22918441217178,30.82786895343086,0 79.2296016817191,30.82782646861991,0 79.22996559891666,30.82774888333661,0 79.23033623215936,30.82775183995998,0 79.23075869797405,30.82770893442509,0 79.23107676328142,30.8276766670617,0 79.23144754193262,30.82759796309821,0 79.23176408412678,30.827483624515,0 79.23214168350637,30.82748626526523,0 79.23252055296661,30.82748895348282,0 79.23300968405836,30.82748048476183,0 79.23333914990033,30.82752976120154,0 79.23371980762249,30.82744979446207,0 79.23410754847079,30.82753503348265,0 79.2343836789611,30.82754876049793,0 79.23482732694561,30.82758738084294,0 79.23510712353031,30.82768420018448,0 79.23533244411796,30.82782811920054,0 79.23561406355132,30.8280080318185,0 79.23572935218046,30.82824533333577,0 79.23595645727632,30.82855390989761,0 79.23601608172474,30.82883608354124,0 79.23607546956994,30.82911721626986,0 79.2360242025394,30.82940716036464,0 79.2358632062394,30.82970532657053,0 79.23575598387153,30.82987624881211,0 79.2355951772857,30.83009136864668,0 79.2354351452569,30.83030544531937,0 79.23527748164416,30.83059800924522,0 79.23511908337298,30.83080970334657,0 79.23501449234584,30.83097657459067,0 79.23474991715217,30.83119506284645,0 79.23454176762286,30.83144701907113,0 79.23444112537362,30.83168932806021,0 79.2342352587971,30.83193841443653,0 79.23408131705372,30.83214377620499,0 79.23387588157655,30.83231323213452,0 79.23362086971478,30.83260089669037,0 79.23346752384818,30.8327267233451,0 79.23321163800053,30.83293578748162,0 79.23300597934149,30.83302633391487,0 79.23270045939898,30.83319922544914,0 79.23234084054462,30.83326193396218,0 79.23193263189707,30.83336550341156,0 79.23162929251254,30.83346136993609,0 79.23132741007777,30.83355677461195,0 79.23097808970162,30.83369228620073,0 79.23073032248522,30.83382053346114,0 79.23028269792715,30.83396155451785,0 79.22988600057107,30.83406163969961,0 79.22953904193545,30.83412134143232,0 79.22919368578899,30.83418076578944,0 79.22904305776707,30.83415404519308,0 79.22850306562978,30.83422615691096,0 79.22806508935722,30.83429123410212,0 79.22776745958285,30.83423802637017,0 79.22742471351768,30.83422427130353,0 79.2268784894605,30.83407910894342,0 79.22657749799717,30.83395417756609,0 79.22580417221106,30.83393427477324,0 79.22397068450454,30.83370043881285,0 79.22375521667406,30.83389529041039,0 79.2235837183938,30.83405038179905,0 79.22336273496805,30.83417255378776,0 79.22314273949671,30.83429417911862,0 79.22293163771344,30.83448551197619,0 79.22276360685916,30.83463780875714,0 79.22254653451836,30.83475752065524,0 79.22223930702174,30.83488254881555,0 79.22206570046917,30.83496358688089,0 79.22180213947327,30.83505008776154,0 79.22149037483312,30.83510458445954,0 79.22117992338326,30.83515885302211,0 79.22081268263743,30.83511277403036,0 79.22056682120875,30.83495522991987,0 79.22041015777118,30.83479182332119,0 79.22011485723201,30.83460264596986,0 79.2200562519794,30.83450204886049,0 79.21982984926987,30.83416824488544,0 79.21975103469299,30.8339282727115,0 79.21967195713259,30.83368750856387,0 79.21963242416373,30.83340756353889,0 79.21964256095509,30.83315819473091,0 79.21969277656169,30.83286884871439,0 79.21966296574982,30.83265612443456,0 79.21971346374755,30.83236409269997,0 79.21941961886945,30.83179255676354,0 79.21901636071739,30.83231438454664,0 79.21841059381332,30.83327283728232,0 79.21833452350082,30.83360416608027,0 79.21813419657104,30.8339485396383,0 79.21806275146385,30.8341848210246,0 79.2176814759241,30.83450121046558,0 79.21742962855609,30.83471048242476,0 79.21717910852472,30.83491865592854,0 79.21698925422152,30.83516375901608,0 79.21691878911254,30.83548342309452,0 79.21685146116263,30.83571259136,0 79.21690203878043,30.83601651300548,0 79.21676707135278,30.8364704786114,0 79.21663913962172,30.83674595223678,0 79.21663033183624,30.83700812846256,0 79.21692295396363,30.83710914092861,0 79.21715799392744,30.83717258067601,0 79.21750955815192,30.83731140368522,0 79.21768400557804,30.83742431399633,0 79.2181619725216,30.83746390755462,0 79.21852053666018,30.83751554768801,0 79.21857004209447,30.83772773388463,0 79.2186149587025,30.83802613821123,0 79.21848117230081,30.83829714584751,0 79.21828600647427,30.83861521480187,0 79.2180958645363,30.83884590581494,0 79.21779537190007,30.83891587615151,0 79.21732064375749,30.83895907400057,0 79.21720246953825,30.83896979867151,0 79.21656039493719,30.83890131246363,0 79.2160953824915,30.83885933961213,0 79.21557195719066,30.83886534017767,0 79.21528238908479,30.83885003649696,0 79.2147604280395,30.83894030585219,0 79.2144147706276,30.8389722375506,0 79.21401492408029,30.83888383275803,0 79.21378818694279,30.83873761763964,0 79.21361905032782,30.83854397599853,0 79.21339283808096,30.8383134830099,0 79.21333759504014,30.8381081258578,0 79.21311049389622,30.83787696062139,0 79.21293980138992,30.83768226855693,0 79.21265423586623,30.83749901689594,0 79.21242522968289,30.83735260764975,0 79.21225251540396,30.83707267219359,0 79.21219302273845,30.83669442820764,0 79.21230636823157,30.83642465760538,0 79.21242054561952,30.83615341344448,0 79.21265121255581,30.83586789722951,0 79.21294162129337,30.83561766451536,0 79.21317521532369,30.83541635060439,0 79.21341022595993,30.83512594419164,0 79.213943283261,30.8346660110556,0 79.21514262978121,30.83416681593597,0 79.2155064260737,30.83403334269676,0 79.21587419773528,30.83380829166402,0 79.21618441945249,30.83354347108822,0 79.21637394563423,30.8332919767849,0 79.21632321385138,30.83288525720592,0 79.21614227346076,30.83276984286588,0 79.21578039140066,30.83253901758072,0 79.21553913876184,30.83238513324144,0 79.21529788514422,30.83223124981529,0 79.21511848113804,30.83202293858303,0 79.21518514564484,30.8316887094469,0 79.21543606190699,30.83137485363168,0 79.21568642971135,30.83115345193718,0 79.21606018523325,30.83100876167496,0 79.21643595424162,30.83086328476389,0 79.21668592616341,30.8308293351666,0 79.21712641812924,30.83072196286599,0 79.21744666516595,30.83053509058333,0 79.2177686954135,30.83034717516879,0 79.21803362472012,30.83002212283197,0 79.21810635766275,30.8297705888607,0 79.21798557978946,30.82959397718315,0 79.21761568628601,30.82925841934448,0 79.2171773271579,30.82907837425895,0 79.21686654378392,30.828880017977,0 79.21655322305801,30.82877964092433,0 79.21623800671473,30.82877725671139,0 79.21586171532714,30.82873534222691,0 79.215479261924,30.82908278522378,0 79.21516292891992,30.82937015943029,0 79.21509675551032,30.82962003722862,0 79.21490541116772,30.82998227047759,0 79.21483865600507,30.83032477914544,0 79.21483443973835,30.83060960084206,0 79.21464666821687,30.83087139553558,0 79.21451931569,30.83126419326388,0 79.21445568765327,30.83150616273548,0 79.21439214818548,30.8317472571666,0 79.21438900844342,30.83202575617454,0 79.21432485207332,30.83235709478306,0 79.21414043568774,30.83270208532672,0 79.21395792142538,30.83295364540355,0 79.21371631031241,30.83325673800262,0 79.21359529955926,30.83354316450415,0 79.21347491720994,30.83382809188603,0 79.21317801017376,30.83408815898763,0 79.21300050018952,30.83442148972565,0 79.21282436200212,30.8346640888193,0 79.21259091400725,30.83495623877806,0 79.21241723305198,30.83528362557606,0 79.21207098342846,30.83558499249627,0 79.21178446481507,30.83583436453344,0 79.21155755725067,30.83611884087406,0 79.211390794745,30.83652362670716,0 79.211507607869,30.83676754704204,0 79.21145505605094,30.83715606159887,0 79.21134349550103,30.83733717984588,0 79.21117779657446,30.8377338627635,0 79.2111237277561,30.83794918731858,0 79.21084566712101,30.83818599540177,0 79.21062443877112,30.83837439025396,0 79.21023858636148,30.83861932998351,0 79.20996441906588,30.83876963348215,0 79.20963906524193,30.8390472737164,0 79.20904307385078,30.83923361455255,0 79.20798196766438,30.83978253337097,0 79.20763280186387,30.83981129362992,0 79.2074239975622,30.83977809002377,0 79.20721529404098,30.83969455543386,0 79.20707654664044,30.83965571867172,0 79.20679800503484,30.83947725774105,0 79.20669279813806,30.83935969691517,0 79.20658593597,30.83919139370462,0 79.20654862381316,30.83906744117624,0 79.20647610080907,30.83892081610972,0 79.20643734321718,30.8387450018552,0 79.20629519598369,30.83860408095846,0 79.20629361444766,30.83855277695731,0 79.20601104707163,30.83837358426814,0 79.20580122722598,30.83829062314467,0 79.20576229153026,30.83816509984656,0 79.20565258710572,30.83799435651472,0 79.20554459773069,30.83787512772194,0 79.20550321463513,30.83769662828843,0 79.20546371801123,30.83756974692788,0 79.20548906463831,30.83733027416993,0 79.20551860551072,30.8371949318046,0 79.20551052480052,30.83698341140036,0 79.20539913531418,30.83680906263513,0 79.20532310901788,30.83665712095052,0 79.20524682799415,30.8365048367025,0 79.20520629273048,30.83637497413193,0 79.20522803324401,30.83607513613675,0 79.20525466339913,30.83588164351857,0 79.20531772344042,30.83571015196747,0 79.20545387394148,30.83558385786971,0 79.20551775929773,30.83541074083642,0 79.20568956420283,30.83525100830084,0 79.20582575379281,30.8350670164165,0 79.20592791040102,30.83491434460046,0 79.20591962948016,30.83469097316124,0 79.20580473368457,30.83450866678583,0 79.20575910277252,30.83425995784999,0 79.20571545988449,30.83406672272691,0 79.20563450064053,30.83384920900966,0 79.20555788993062,30.83374510909357,0 79.20547880514096,30.83358369155132,0 79.20539708988922,30.83336442777221,0 79.20542471416049,30.83315762601806,0 79.20541508403403,30.83292595594786,0 79.20551576073822,30.83270616536736,0 79.20558398918944,30.83257839731051,0 79.2057234353903,30.83238033798961,0 79.20590390990699,30.83226414576542,0 79.20608534073612,30.83214733831871,0 79.20626967070878,30.83208945540968,0 79.20656752909757,30.83204414133044,0 79.20683022387826,30.8320342328912,0 79.20713228747773,30.83204858450278,0 79.20735742939252,30.83195426984484,0 79.20754548877538,30.83183486547416,0 79.2076951288598,30.83162949408479,0 79.20784554068227,30.83142288904497,0 79.20799777016347,30.83127628616144,0 79.20811098666168,30.83104256117793,0 79.20818641441771,30.83084455173133,0 79.20834150587537,30.83075731768572,0 79.20865400123559,30.83064429305693,0 79.20881091715353,30.83055616187986,0 79.20912675321654,30.83044182649974,0 79.20936496638453,30.83040294340751,0 79.20964429661498,30.83032569985896,0 79.20988521848972,30.8302228212252,0 79.21012702677362,30.83011965900993,0 79.21037200398044,30.82988738285022,0 79.21053739570867,30.82966681775847,0 79.21062298228927,30.82939353099984,0 79.21075039584245,30.82914360986445,0 79.21083777122053,30.82886626414149,0 79.21096534032617,30.82867915490975,0 79.21121812268528,30.82850212324933,0 79.21138710193405,30.82840569306856,0 79.21155842813271,30.82824181170255,0 79.21173265453896,30.82800944019936,0 79.21182117135204,30.82785874849774,0 79.21199523386008,30.82769186915254,0 79.21213092778308,30.82742902294825,0 79.21213982698863,30.82715380715792,0 79.21223269450154,30.82693009026721,0 79.21228167418423,30.8267481427876,0 79.21238027684295,30.8263818531476,0 79.21231048681652,30.82590467745377,0 79.21223300876663,30.82563749977643,0 79.21215510329442,30.82536920356646,0 79.21215746159535,30.82529750696412,0 79.21216454499336,30.82508178243815,0 79.21198751611476,30.82492811266026,0 79.21178070169553,30.82437148931333,0 79.21174993870754,30.82425972812768,0 79.21169803369403,30.82419571863291,0 79.21164607951977,30.82413160217709,0 79.21157616329677,30.82405597162158,0 79.21156143095685,30.82398446582742,0 79.21152871968926,30.82390130246857,0 79.2114569631986,30.82385548012679,0 79.21140607008672,30.82376056065388,0 79.21135208224082,30.82372621376375,0 79.21124274859666,30.82368790042882,0 79.2111695099337,30.82367250638248,0 79.21104128745684,30.82365319954679,0 79.21096834737043,30.82363786261,0 79.21084175554249,30.82358834794242,0 79.21078692821487,30.82358450039945,0 79.21058621382748,30.82358054864093,0 79.21045872422685,30.82359174432128,0 79.21036810409143,30.82359540512785,0 79.21024152322897,30.82360653122991,0 79.21011555808632,30.82361754138229,0 79.20997218066886,30.8236469680902,0 79.20984716251928,30.82368748530604,0 79.20972283360662,30.82372777926215,0 79.20961709333589,30.82371990876447,0 79.2095466235954,30.82373440977484,0 79.2094061649518,30.82376337534785,0 79.20933625923328,30.82377776922702,0 79.20923182476824,30.82379922954608,0 79.2090415503328,30.82385294130265,0 79.20888689347429,30.82389934258319,0 79.20881842003115,30.82391342428839,0 79.20859742814639,30.82397331373173,0 79.20854645433633,30.82396930176882,0 79.20836146437887,30.82402172131341,0 79.2082446509215,30.82406004778305,0 79.20811225536454,30.82411577869612,0 79.20801374441139,30.82416441710541,0 79.2078829056654,30.82421947037062,0 79.20776973454238,30.82428490294355,0 79.20764055759992,30.82433920228029,0 79.20754451328138,30.82438665276827,0 79.20744896566389,30.82443386185577,0 79.20735391434637,30.82448082948111,0 79.20730657598729,30.82450421991674,0 79.20716532987444,30.82457399722064,0 79.20707317443875,30.8246475302715,0 79.20698163903934,30.82472056578822,0 79.20692193574683,30.82478703556995,0 79.20689219912954,30.82482014082924,0 79.20677401305524,30.82495172017999,0 79.20668619498585,30.82504948947338,0 79.20662971640203,30.82514069305466,0 79.20660074963027,30.82517290711235,0 79.20651599189023,30.8252952990975,0 79.20648907182617,30.825353267974,0 79.20644801666278,30.82542679614218,0 79.20638078624781,30.82555699113114,0 79.20634208138135,30.82565520126654,0 79.20631578826158,30.82571182358955,0 79.20627561492168,30.8257836202373,0 79.20620975814077,30.82591089032904,0 79.20618398262334,30.82596650205902,0 79.20616020614374,30.82604701008095,0 79.20612476214129,30.82616702704201,0 79.20608958542393,30.82628615208986,0 79.20606239398994,30.82631572625637,0 79.20601216461476,30.82642380863716,0 79.20596229752449,30.82653110619579,0 79.20591683400342,30.82668603476646,0 79.20588099145313,30.82677721618272,0 79.20586061823812,30.82687759751329,0 79.20585355537973,30.82696328913012,0 79.20583142666983,30.82703880094201,0 79.20582455991811,30.8271236227413,0 79.20580260574707,30.82719839622861,0 79.20578284564598,30.82729617410156,0 79.20576110554693,30.82737014402174,0 79.20576947883795,30.82746291130696,0 79.2057736396753,30.8275091382382,0 79.20576697242939,30.82759173502551,0 79.20573678279821,30.8277234641976,0 79.20573026219836,30.82780501814284,0 79.20573443480141,30.8278503850532,0 79.20568772862988,30.82794812904835,0 79.20566660905796,30.82801918728018,0 79.205624646988,30.82816033220071,0 79.20560380911908,30.82823041912921,0 79.20559555904877,30.82828743658639,0 79.20556030526913,30.82834762389735,0 79.20552963361975,30.82845124864771,0 79.20548466013673,30.82854493372797,0 79.20547673283102,30.82860078493296,0 79.20544209035217,30.82865963938269,0 79.20538544217175,30.82876428618676,0 79.20532699062468,30.8288468057661,0 79.20528323510338,30.8289378698583,0 79.20524947121149,30.82899521258202,0 79.20521818686819,30.829073301078,0 79.20519666303274,30.82911813684877,0 79.20516798737528,30.82921637017677,0 79.20513717657127,30.82929324261048,0 79.20510419770253,30.82934905502787,0 79.20509479853017,30.82938134799374,0 79.20504103747739,30.82948043047733,0 79.20499685099485,30.82954694751789,0 79.20495528859061,30.82963338728042,0 79.20493221517343,30.82965616788128,0 79.20484048200694,30.82974676701721,0 79.20482015202691,30.82978933362958,0 79.20476588678378,30.82986527911828,0 79.2047094626524,30.82992090059319,0 79.20467827604439,30.82997391534056,0 79.20464722283121,30.83002670330917,0 79.20458039917901,30.83009243326809,0 79.20455822085903,30.83011424830287,0 79.20448361877237,30.83020966871113,0 79.20445332895865,30.83026138966866,0 79.20439867789374,30.83031500916302,0 79.20437951416011,30.83035563747329,0 79.20435778433149,30.83037693063488,0 79.20430908441914,30.83046815345973,0 79.20429024442549,30.83050826240525,0 79.20427414524524,30.83056722225706,0 79.20426347549226,30.83066369350394,0 79.2042688284339,30.8307013702186,0 79.20409002193786,30.83104162802629,0 79.20379644657018,30.83148586774952,0 79.20370183201257,30.83158091558175,0 79.2036811034026,30.83166024677266,0 79.20363995382614,30.83181787577502,0 79.20363657547085,30.83193704876971,0 79.20359762432275,30.83203332033151,0 79.20352269257639,30.83213624168604,0 79.20344827817355,30.83223845011221,0 79.20339265390754,30.83232190386897,0 79.20331912246286,30.83242286140157,0 79.20326370648638,30.83253398858561,0 79.20317369557961,30.83262260827354,0 79.20310225444858,30.8326929771732,0 79.20303085144954,30.83279123103199,0 79.20292506195597,30.8328953159257,0 79.20283776970685,30.83295348665988,0 79.20276813426564,30.83302207333529,0 79.20271629706636,30.83304551030592,0 79.20256158093284,30.83314304529773,0 79.20245933818693,30.83321665042591,0 79.20235780891548,30.83326235028147,0 79.20224009829997,30.83332443145449,0 79.20215637117609,30.83335302136952,0 79.20207321722963,30.83340857165325,0 79.20199027411056,30.83346399213695,0 79.20187468387371,30.83352499423529,0 79.20182570401082,30.83357395307587,0 79.20171147053378,30.83363412493362,0 79.20163039922048,30.83368833635256,0 79.20153347573103,30.83375852176888,0 79.20140488691941,30.83383384907828,0 79.20127603325815,30.83385623546851,0 79.2012439281221,30.83386181367685,0 79.20106848907778,30.83390539429132,0 79.20092644536601,30.83394285581244,0 79.20077010910607,30.83399568016796,0 79.20067728089143,30.83403747670475,0 79.20056980602159,30.83409460833908,0 79.20053979228545,30.83412551225797,0 79.20040248167946,30.83418727351965,0 79.20029594649998,30.83421782195705,0 79.20017536585387,30.83426339160467,0 79.2000843763488,30.83427854056989,0 79.19999238494738,30.83426845364419,0 79.19987198035713,30.8342885640313,0 79.19976781148684,30.83431864481602,0 79.19966280963617,30.83432344119883,0 79.19955978848579,30.83435315352217,0 79.19945560101786,30.83435788418707,0 79.19933625493258,30.83435263615557,0 79.1992310624681,30.8343325660324,0 79.19912799919905,30.8343373010931,0 79.1990098640504,30.83433208879462,0 79.19892105555317,30.83432201349673,0 79.19880365094062,30.8343168490144,0 79.19869993804726,30.83429697134726,0 79.19867125554795,30.83430185923466,0 79.19852394780683,30.83427710151288,0 79.19840785423236,30.83427209108564,0 79.19833580906295,30.8342720244184,0 79.19820272905724,30.83423272475539,0 79.19810053854489,30.83421310802384,0 79.19802912910454,30.83421310482483,0 79.19789686015923,30.83417404698901,0 79.19778017744953,30.83414480017868,0 79.19770942194592,30.8341448607171,0 79.19762361787643,30.83413520935792,0 79.19750765038248,30.83410614141428,0 79.19744692116295,30.83406724974252,0 79.19740424946545,30.83406248136248,0 79.19730096881145,30.8340188721484,0 79.1972159497786,30.83400941089424,0 79.19714626323443,30.83400966165351,0 79.19701629446297,30.83397120042975,0 79.19697408051174,30.83396651261118,0 79.19684134568307,30.83390383027462,0 79.19674219502116,30.83388489548611,0 79.19663153701788,30.83388067050833,0 79.19652127312895,30.83387646168937,0 79.19650624788447,30.83386683984784,0 79.19635488180171,30.83385806247586,0 79.19625700418172,30.8338393113813,0 79.19617431079088,30.83383018534964,0 79.19608049914079,30.83383564484083,0 79.1959833402173,30.83381700567105,0 79.19589757043607,30.83378387481266,0 79.19581568176207,30.83377486121981,0 79.19573398598553,30.83376586755759,0 79.19560085250895,30.83376691024037,0 79.19554934914422,30.83377689297824,0 79.19541712914055,30.83377786437073,0 79.19532170949638,30.83375944835985,0 79.19523059951054,30.83376492024402,0 79.19512508628911,30.83376095741253,0 79.19503044302272,30.83374264572193,0 79.19491089918047,30.83372934785405,0 79.19487114181044,30.83372493014717,0 79.19474618382422,30.83374968620396,0 79.19463214118707,30.83376005393205,0 79.19459277238278,30.83375564170125,0 79.19445030019439,30.83374735197215,0 79.19434750507961,30.83374348211842,0 79.19430847818943,30.83373909927669,0 79.19417715351617,30.83371676877737,0 79.1940462795522,30.83369450409963,0 79.19400285794563,30.83366676278933,0 79.19391108713414,30.83364890909225,0 79.19377619977338,30.83360341728206,0 79.19370887074095,30.83358070926932,0 79.19368489370217,30.83358567562783,0 79.19352700515131,30.83361292158948,0 79.19310331588308,30.83348360414409,0 79.19305678794829,30.83345392167782,0 79.19296841293998,30.83342097584682,0 79.19294210787385,30.83342759819972,0 79.19284916614268,30.8333683066736,0 79.19275622496886,30.83330901573669,0 79.1927049172884,30.83325288026107,0 79.19265354689505,30.83319667607997,0 79.19260782808452,30.83309699089817,0 79.19255628317842,30.83304047876615,0 79.19251525962693,30.8329670193284,0 79.19248971822475,30.83290333252241,0 79.19243290382636,30.83281956182449,0 79.19240213159308,30.83272847100615,0 79.19237124453379,30.83263703883756,0 79.19236651896692,30.83253799132095,0 79.19236140594126,30.83251064412145,0 79.19238860444145,30.83235822926846,0 79.19241046732567,30.83224979003967,0 79.19243247015329,30.83214065572486,0 79.1924540286543,30.83210496339443,0 79.19248137776809,30.83202305444852,0 79.19253070229716,30.83190427997746,0 79.1925533714908,30.83179258929953,0 79.19257617155894,30.83168028533355,0 79.19262035243391,30.83160649275611,0 79.19264349793862,30.83149297518688,0 79.1926830499518,30.83138912581864,0 79.19272286178321,30.83128459052449,0 79.19274657409976,30.83116889396163,0 79.19275909457127,30.83107158375723,0 79.1927552153436,30.8309633330894,0 79.1927626988214,30.83083524691072,0 79.19278678746386,30.83071692962964,0 79.19276632370347,30.8305962127591,0 79.19276119113562,30.83056593344912,0 79.19273542205231,30.83041392424158,0 79.19271356324073,30.83037274746669,0 79.19268748862315,30.83021977724571,0 79.19264970545575,30.83008603646586,0 79.19264537239674,30.8299731417058,0 79.19262946006073,30.82987999147182,0 79.19263570151647,30.82982847319933,0 79.19262061475244,30.82965146343023,0 79.19261077047079,30.82950477842014,0 79.19262331224827,30.82939982551099,0 79.19261252241115,30.82933627371794,0 79.19259712667228,30.82915554388834,0 79.19260341595857,30.82910228845167,0 79.19261605217756,30.82899528156734,0 79.19261792194861,30.82882198406937,0 79.19261886293056,30.82873479546366,0 79.19263170257469,30.8286254116541,0 79.19264461415877,30.82851542391518,0 79.1927045471725,30.82840513982538,0 79.1927352552529,30.8283052144367,0 79.19277820771137,30.82818291529236,0 79.1928391285022,30.82807090909228,0 79.19288817091965,30.827980742139,0 79.19293748703115,30.82789007156923,0 79.19300488393303,30.82781024487966,0 79.19314813751677,30.8275916121449,0 79.19317343324194,30.82754526785298,0 79.19331145229836,30.82738157578278,0 79.19333715855613,30.82733460988129,0 79.19349528332754,30.82718015020878,0 79.19352655203052,30.82716796230766,0 79.19361556728077,30.82709578925939,0 79.19372839113514,30.82707054661772,0 79.19385513274077,30.82702107381433,0 79.1939874356388,30.82700723229653,0 79.19410663962754,30.82701754192579,0 79.19420775346768,30.82701612178251,0 79.19435996025813,30.82701404429328,0 79.19449882166038,30.82703619667707,0 79.19453582341053,30.82705982308863,0 79.19469800377375,30.82713004957704,0 79.19477633266179,30.82721339414872,0 79.19481333367676,30.82723702004036,0 79.19489987236683,30.82739197339216,0 79.19494093259345,30.8274513265292,0 79.19501875084303,30.82753430762423,0 79.19515167075859,30.82765259020823,0 79.19522529904657,30.82769979618414,0 79.19533573737822,30.82777060332464,0 79.19538714899956,30.82777054058768,0 79.19553081610548,30.82782949589608,0 79.19565263147923,30.82784118751255,0 79.19579329016761,30.82786474040799,0 79.19589732519019,30.82786465276239,0 79.19600167456055,30.82786452926507,0 79.19613686086019,30.82781677764984,0 79.196242016884,30.82781658374834,0 79.19634111397305,30.82774465255525,0 79.19646263963892,30.82772031962243,0 79.19660348624701,30.82770782440707,0 79.1966380526292,30.82769564859737,0 79.19679852592941,30.82769508483444,0 79.19692752124468,30.82774302762295,0 79.19696519460847,30.82776709307161,0 79.19713211278253,30.82783919728635,0 79.19724521012984,30.82791145313567,0 79.19728290834367,30.82793553860569,0 79.19739600347629,30.82800779565242,0 79.19749259890998,30.82810401413308,0 79.1975302686748,30.82812808186717,0 79.19760787153565,30.8282121139649,0 79.19768315428443,30.82826021159517,0 79.19779813518294,30.8283682437785,0 79.19790888297665,30.8284047381819,0 79.19803671492716,30.82841750186386,0 79.19819731234328,30.82834654393491,0 79.19828662983699,30.82829892721754,0 79.19839361853494,30.82822710025291,0 79.19853622080915,30.82810631184519,0 79.19864327904305,30.82799661565503,0 79.19875108392844,30.82788620388121,0 79.19886104421155,30.82781214175492,0 79.19896907403789,30.8276630070677,0 79.19908056021346,30.82758765542983,0 79.19919276128718,30.8275117854559,0 79.19932521477837,30.82744796312495,0 79.19943979797475,30.82740924867788,0 79.19955492591257,30.82737032719095,0 79.19972900393472,30.82733071489556,0 79.19990415026636,30.82729087708081,0 79.19998274266523,30.82730303494444,0 79.20012005744459,30.8272761808248,0 79.20027790076848,30.82726191820853,0 79.20043631750548,30.82720877790335,0 79.20055581974286,30.82716864614549,0 79.20069597323536,30.82710202187895,0 79.20081688766018,30.82702211572042,0 79.20097920394055,30.82692798920774,0 79.2011428107229,30.82683311845196,0 79.20128684690728,30.82676447978069,0 79.20143244343544,30.82665520451435,0 79.20155796199236,30.8265723914021,0 79.20164155350017,30.82654390882644,0 79.20176744765288,30.82650101221623,0 79.20200031094336,30.82640149836689,0 79.20217063534308,30.82634347091323,0 79.20236286424346,30.82629840073448,0 79.20244901101955,30.82626911295417,0 79.20268485512069,30.82625041793363,0 79.20285933797267,30.82619130018123,0 79.20301197622948,30.82616017191059,0 79.20318644147862,30.82614238967138,0 79.20327292612214,30.82615443473143,0 79.2034488459982,30.82613628321855,0 79.20353587709406,30.82614831016381,0 79.20364421528795,30.82617393973975,0 79.20371037296783,30.82617242203164,0 79.20390950552131,30.82616785399884,0 79.20409135211443,30.82610703423167,0 79.20422853613943,30.82606115934062,0 79.2043021810366,30.82597381632806,0 79.20438278060504,30.82579960772068,0 79.20441092261831,30.82572671942202,0 79.20439933599081,30.82558224593903,0 79.20446194070956,30.82534788676453,0 79.20456906394824,30.82513882888886,0 79.20460124833672,30.82501934023865,0 79.20473030012683,30.82484791321269,0 79.20501255109009,30.82444092711525,0 79.20509611283457,30.82433824164456,0 79.20515218052927,30.82426934314059,0 79.20518032318741,30.82423475899173,0 79.20526285391205,30.82410245061143,0 79.20535076642388,30.82402530269966,0 79.20540818869675,30.82395473371841,0 79.20546591267423,30.82388379341077,0 79.20555308580788,30.82377665900394,0 79.205643122879,30.82369738011186,0 79.20571895724071,30.82363572428541,0 79.2057931661349,30.82354472391795,0 79.20586984283371,30.82348231181454,0 79.2059619445803,30.82340120651389,0 79.20599213542251,30.82336427372071,0 79.20614985206447,30.82326691514382,0 79.20624377131377,30.82318431417862,0 79.2062591907607,30.82316553877499,0 79.20640055931779,30.82302546851882,0 79.20644913040782,30.82299847698629,0 79.20656085511584,30.82289494093817,0 79.20665753931887,30.82280989978859,0 79.20675479048313,30.82272440321566,0 79.20686885267685,30.82261879921471,0 79.20696756974593,30.82253199441519,0 79.20706698936537,30.822444563869,0 79.20713280652471,30.8223651639205,0 79.20723463958528,30.82230791268592,0 79.20731915977872,30.82223902461982,0 79.20745573961199,30.82214073841548,0 79.20755941789622,30.82208237554275,0 79.20766275283312,30.82199177597837,0 79.20778493802916,30.82191203490604,0 79.20788979120719,30.82182020483029,0 79.20801364360015,30.82173929777157,0 79.20815670001169,30.8216694285667,0 79.20828239975059,30.82158739754237,0 79.20839098507626,30.82152602543505,0 79.20850018962429,30.82146430512371,0 79.20859149769221,30.82139045191217,0 79.20872052502976,30.82133976655238,0 79.20885030456458,30.8212887847176,0 79.20898084418124,30.82123750475535,0 79.20909338492341,30.82117402647379,0 79.20920674224993,30.82107624075476,0 79.20933985094055,30.82098970455138,0 79.20947400392281,30.8209024593927,0 79.20959016468825,30.82080242869808,0 79.20966852229932,30.82071208147792,0 79.20974740470814,30.82062112805381,0 79.20984667760042,30.82050666495437,0 79.20990809738036,30.82036685389198,0 79.20996918650644,30.82026160788456,0 79.2100314934054,30.82011990654567,0 79.21005427154346,30.81998860215649,0 79.21005674606516,30.81988036368155,0 79.20999972669404,30.81977068109638,0 79.20992149506948,30.81972101606092,0 79.20980351545502,30.81968288599467,0 79.2097247720004,30.81966960780649,0 79.20960712726749,30.81963157689236,0 79.20948957905623,30.81959371127888,0 79.20939133229845,30.8196046114962,0 79.20929354062272,30.81961527969008,0 79.20917672684149,30.81961348138207,0 79.20904092181524,30.81959934420802,0 79.20892484151177,30.81959757644572,0 79.20880911065351,30.81959581311687,0 79.2087320762291,30.81958267277058,0 79.20855932396751,30.81958022973542,0 79.20842575341489,30.81960223592077,0 79.20831149320802,30.81960056186844,0 79.20817898085869,30.8196224395613,0 79.20802863522569,30.81966766224165,0 79.20791573565235,30.81966590137902,0 79.20778581920092,30.81972289139787,0 79.20767468882782,30.81975635771292,0 79.20756502151598,30.81982484339675,0 79.20745594064138,30.81989301993438,0 79.20734748479306,30.81996082429723,0 79.20725723056128,30.82000539630895,0 79.20713149427884,30.82006022373356,0 79.20698919377009,30.82013737409934,0 79.20688346157078,30.82020351144513,0 79.20675985111002,30.82025747091448,0 79.20663695297859,30.82031111890304,0 79.20651490432547,30.82036422182102,0 79.20641188435755,30.82042871465973,0 79.20630941251442,30.8204929071024,0 79.20617284472125,30.82056715577921,0 79.2060897001209,30.82064242722243,0 79.206007029836,30.82071727046521,0 79.2059067977908,30.82078011804891,0 79.20582518877968,30.82085401122512,0 79.20571259776624,30.82096980153635,0 79.2056142336283,30.82103121873481,0 79.2055295636664,30.82103897842069,0 79.20541433885536,30.82108853706342,0 79.20526174293083,30.82108293972361,0 79.20514253742677,30.82106805773956,0 79.20504137816153,30.82106453827363,0 79.2049554769569,30.82104020974262,0 79.20492004992724,30.82101763747937,0 79.20483429352173,30.82099335994613,0 79.2046955904262,30.82093530460546,0 79.20459238240817,30.82089997106755,0 79.20447775803596,30.82091765891192,0 79.20441026407025,30.82090485508582,0 79.20429633895682,30.82092248389438,0 79.2041685763848,30.82096074647129,0 79.20405570502996,30.82097817274843,0 79.20396077790049,30.82100663685036,0 79.20385568331079,30.82108702742348,0 79.20382430835123,30.82109640175128,0 79.2037409543869,30.82121848700086,0 79.20371332091625,30.82125896086773,0 79.20363086997971,30.82137972297261,0 79.20357985159112,30.82149053264578,0 79.20356341634452,30.82162238347419,0 79.20357766746244,30.82174460211647,0 79.20361887479503,30.82182714616684,0 79.20367352461813,30.82189000273221,0 79.20371797466308,30.82200237664847,0 79.20375883527734,30.82208424019087,0 79.20380299553206,30.82219579969859,0 79.20381649796505,30.82231522450336,0 79.20385699066189,30.82239618426931,0 79.20385678595382,30.82253341308399,0 79.20384662103091,30.82258163610739,0 79.20382969951254,30.82270696821393,0 79.20380956681612,30.82280237333399,0 79.20378955926788,30.82289724007175,0 79.20376630621708,30.82296277374361,0 79.20370350707702,30.82308253183053,0 79.2036508968782,30.82315484364181,0 79.20360198389187,30.8232551917018,0 79.20355338539548,30.82335489577342,0 79.20348873451761,30.82344354461693,0 79.20340818509813,30.82352124899748,0 79.2033408313638,30.82358103665347,0 79.20331542025448,30.82361597087068,0 79.20322335563968,30.8237099936675,0 79.20313199434047,30.8238032894508,0 79.20305004068524,30.8238514075678,0 79.20300057332067,30.82391974020324,0 79.20295135486231,30.82398772952061,0 79.20288642643492,30.82404520125445,0 79.20282182930693,30.82410236642563,0 79.20275755500431,30.82415924680716,0 79.20268161864405,30.82423246983923,0 79.20257459401087,30.82428511172704,0 79.20245646814908,30.82435386906327,0 79.20241728672515,30.82437667494062,0 79.20230031846413,30.8244447573709,0 79.20224589803496,30.82445736895052,0 79.20209174589981,30.82454714611095,0 79.20201523962219,30.8245916822696,0 79.20192785873822,30.82465198008879,0 79.20185216333685,30.82469602141051,0 79.20176576941336,30.82475560521498,0 79.20169089934147,30.82479906417656,0 79.2015639516423,30.82485419241553,0 79.20152692540627,30.82487573469609,0 79.20142713989159,30.82492448056037,0 79.20132794734094,30.82497293022047,0 79.20122933857535,30.82502110216525,0 79.20114638782073,30.82507866354468,0 79.20107896752411,30.82514549467393,0 79.20102231438594,30.82519676059726,0 79.20094064833418,30.82525333630694,0 79.20092007235787,30.82528351150257,0 79.20086415325311,30.82533412678149,0 79.20075782569785,30.82545899401839,0 79.20069265920043,30.82552360514949,0 79.20061789976643,30.82560254555924,0 79.20058327790831,30.82562247594149,0 79.20048472184162,30.82570593012792,0 79.20044063480813,30.82574015498344,0 79.2003529091196,30.82580827521174,0 79.20031894353174,30.82582777476846,0 79.20026578337692,30.8258759289377,0 79.2001983606162,30.82591458737828,0 79.20013124366557,30.82595306883501,0 79.20000730917259,30.8260153872775,0 79.19993170450259,30.82606747219002,0 79.19991306894104,30.82609556802066,0 79.19979095956019,30.8261568645285,0 79.19971655087522,30.82620813690405,0 79.19962316451493,30.8262271334707,0 79.19953019190285,30.82624605821514,0 79.19942871685986,30.82627864479876,0 79.19932780280642,30.82631104423502,0 79.19925029014583,30.82633863630695,0 79.19917311855593,30.82636610692547,0 79.19908225500244,30.82638449122317,0 79.1990229557432,30.82638464818109,0 79.19891872688513,30.82639387828871,0 79.19882890403113,30.82641200327251,0 79.19880099123287,30.82639413577305,0 79.19869768904839,30.82640330628158,0 79.19861142424985,30.82638561378505,0 79.1985309875368,30.82639026439538,0 79.19842308526506,30.82637724616389,0 79.19834322713803,30.82638201518608,0 79.19824980474499,30.82637792849269,0 79.19815668405745,30.82637385460253,0 79.1980776433042,30.82637860606837,0 79.19796348607878,30.82637905549951,0 79.19787726000605,30.82639705087089,0 79.19780687286644,30.826388490751,0 79.19777173576105,30.82638421681046,0 79.19769390490009,30.82638891632834,0 79.19759661001913,30.82636291668673,0 79.19748444837009,30.82636339409721,0 79.19737891530221,30.82638572716726,0 79.19728131938663,30.82639481543264,0 79.19724681212583,30.8263905791196,0 79.19712893193672,30.82640405062516,0 79.19705310050887,30.82640864726377,0 79.19698469046443,30.82640020700607,0 79.19690929045851,30.82640481011781,0 79.19683412856608,30.82640939863823,0 79.19675920400087,30.82641397252893,0 79.19668451438966,30.82641853302965,0 79.19660313345672,30.82643599025492,0 79.19658284193072,30.82644034318463,0 79.19629934918106,30.82649919465593,0 79.19580918566315,30.82648969583903,0 79.19570954514055,30.82647222806928,0 79.19568295227518,30.82647832104363,0 79.19561012852634,30.82645484569096,0 79.19546908444409,30.82643397729357,0 79.19538559239994,30.82642664670378,0 79.19529143440529,30.82643526643082,0 79.19522374136257,30.82643773625815,0 79.19518229466455,30.82643408233207,0 79.19505826182159,30.82642311125973,0 79.19496055199484,30.82640604027496,0 79.19487831385094,30.82639883707492,0 79.19480200365072,30.82635025678254,0 79.19473049876649,30.82632728091442,0 79.19465423759561,30.82627873104561,0 79.19458833558238,30.82621428776852,0 79.19451202453391,30.82616576113893,0 79.19448685660254,30.8261046376518,0 79.19444633077607,30.82603364194207,0 79.19442102470816,30.82597221637159,0 79.19441628954259,30.82587821146163,0 79.19443728675681,30.82577720528764,0 79.19445841904302,30.82567553511403,0 79.19450019235487,30.82560948994526,0 79.19454217152392,30.82554310924715,0 79.19456323930271,30.82550979062749,0 79.19465299083804,30.82540245395246,0 79.19472204449521,30.82532806761957,0 79.19475918818824,30.82530417639829,0 79.19485055844059,30.82519506502483,0 79.19488806933144,30.8251708747967,0 79.19498050740282,30.8250606027885,0 79.19502461726013,30.82499141392297,0 79.19510232650731,30.82486956814535,0 79.19515824242207,30.82478191836062,0 79.19522580470223,30.82467601237436,0 79.19528721889003,30.82461520504567,0 79.1953718255387,30.82451837375166,0 79.19539477540428,30.82448252172442,0 79.19544084957946,30.82441054597372,0 79.1955499916524,30.82427587455409,0 79.19563210334349,30.82414771180271,0 79.19569122972109,30.82405536416233,0 79.19576268493093,30.8239437601096,0 79.19578662648033,30.82390636681754,0 79.19584225768365,30.82378304535506,0 79.19587853457668,30.82372631421939,0 79.19596373367435,30.82359307633599,0 79.19597152388886,30.8235441436829,0 79.19607796577306,30.82334052686611,0 79.1961276792354,30.82326261797989,0 79.19616890171538,30.82312343494619,0 79.19624444125785,30.82300471523133,0 79.19628243713096,30.82294499979555,0 79.19635458588137,30.82279384914632,0 79.19640591674759,30.82271307372745,0 79.19641451454108,30.82266159986326,0 79.19647918099248,30.82255971271157,0 79.19658353273438,30.82239535053007,0 79.19666257070523,30.82227080214033,0 79.19674638460658,30.82217732979147,0 79.19684419840756,30.8220621397091,0 79.19687519520009,30.82205213870723,0 79.19694684250267,30.82197847530862,0 79.19707757144144,30.82185147372269,0 79.19716411618559,30.82175520131987,0 79.19721955969112,30.82166865233875,0 79.19728545018114,30.82152656344629,0 79.19732754803147,30.82146076513682,0 79.19740469105406,30.82126105257602,0 79.19741510260079,30.82120504404389,0 79.19745408166102,30.82110405117581,0 79.19749328131147,30.82100248699393,0 79.19757607388782,30.82083204960625,0 79.1976779939811,30.82067155114086,0 79.19773668198417,30.82057914766906,0 79.19776615003943,30.82053275255749,0 79.1978663678659,30.82033413306605,0 79.19797121737503,30.82016894022014,0 79.19801647393335,30.82009764292247,0 79.19807717568538,30.82000194174209,0 79.19815356372114,30.81988149446077,0 79.1982305819384,30.81975995922263,0 79.19840518301346,30.8195265260476,0 79.1984555789238,30.8194891336656,0 79.1985378042835,30.81940185089164,0 79.19863959185747,30.81932624685726,0 79.19879043120236,30.81917445123912,0 79.19885830677313,30.81911066346863,0 79.19899498022491,30.81898222148526,0 79.19904725627809,30.81894327059535,0 79.19915235236356,30.81886483919906,0 79.19923865794868,30.81877344459056,0 79.19939603242504,30.81861483412599,0 79.19952072470079,30.81850761097538,0 79.1996661015354,30.81841213490932,0 79.19981261288469,30.81831591922363,0 79.19986757268994,30.8182746928832,0 79.20001357027888,30.81813753250757,0 79.20014295614413,30.81802649049632,0 79.20023516633198,30.81792934702603,0 79.20030973487167,30.81785929097984,0 79.20041953232453,30.81769239958247,0 79.20043793409337,30.81766442925437,0 79.20056934794083,30.81750847344823,0 79.20066275729266,30.81736667791592,0 79.20075836509653,30.8172657626287,0 79.20085302588684,30.81712239001889,0 79.20094837605224,30.81697802683826,0 79.20108458802785,30.81681637875719,0 79.20126133362541,30.8165939237177,0 79.20132038030467,30.81650471683884,0 79.20152025730991,30.81624808354593,0 79.20162168124054,30.81614053114903,0 79.20176364772367,30.81592670682613,0 79.20190805283666,30.81575501310079,0 79.20203308141799,30.81561288633794,0 79.20215861114366,30.81542426790599,0 79.20228637161431,30.81532489740544,0 79.20243649379262,30.81519266320247,0 79.20258793829871,30.81505921976449,0 79.20278455319954,30.81490597662657,0 79.20285054334312,30.81485454259125,0 79.20309368620356,30.8147746438896,0 79.20324939007007,30.81473210802194,0 79.2034281054529,30.81470347853334,0 79.20351746193147,30.814712854821,0 79.20367442609212,30.81471740292636,0 79.20383193572619,30.81472196621377,0 79.20398884440198,30.81477426678312,0 79.20410144422516,30.81479805341954,0 79.20428116517638,30.81486482295213,0 79.20439288146902,30.81493608120245,0 79.20454929122417,30.81503583264064,0 79.20466111679582,30.81510690878938,0 79.20477115859288,30.81522525711506,0 79.20488103804772,30.81534335568234,0 79.20496649000367,30.81549394611718,0 79.20513859067694,30.81574708681637,0 79.20530836914536,30.81585686822256,0 79.20574751450876,30.81606189371424,0 79.20582795391691,30.81611317522873,0 79.20586013026508,30.81613368756587,0 79.20598546719558,30.81618861518888,0 79.20601765027823,30.81620916605786,0 79.2061431345753,30.81626423407564,0 79.20620432982976,30.81627821626744,0 79.20631396855924,30.81632309509592,0 79.20639148565176,30.81634742191992,0 79.20648220930666,30.81635490696837,0 79.20660555316015,30.81638298342726,0 79.20663790936564,30.81640361804305,0 79.20671590962242,30.81642802080364,0 79.20686940720763,30.81644969589165,0 79.20702349271927,30.81647145469204,0 79.20716189003603,30.81648291269494,0 79.20720814178205,30.81648674035161,0 79.20728705931522,30.81651136569503,0 79.20737740749442,30.81649168219479,0 79.20755002016182,30.81652399019196,0 79.20764594504423,30.81655912271819,0 79.20777253527145,30.81658775040627,0 79.20781953465846,30.81659164202042,0 79.20794659261181,30.81662037725315,0 79.20799379448621,30.81662430006764,0 79.20805960256097,30.8166661844646,0 79.20818926096169,30.81672248626174,0 79.20823867003712,30.81675389904473,0 79.20838501663607,30.81682077519488,0 79.20845094254601,30.81686268802223,0 79.20858279850991,30.81694651731,0 79.20868167834314,30.81700940943319,0 79.20871629363063,30.81705762596613,0 79.20879860084837,30.81711004892707,0 79.20888403405283,30.81721670173985,0 79.20891845398231,30.81726469353957,0 79.20900060580659,30.81731701840435,0 79.20903641789712,30.81739182042612,0 79.20908710410409,30.8174500243249,0 79.20920330473609,30.81754988870184,0 79.20927020651375,30.81761834615017,0 79.20936725503204,30.8176542254921,0 79.20943039601264,30.81764254327815,0 79.20952308368943,30.81757128291527,0 79.20955027741765,30.81745750533614,0 79.2095479691087,30.8174033667503,0 79.209541061387,30.81724005915044,0 79.20952213532213,30.81717474119823,0 79.2095019816764,30.81708175073727,0 79.20948178193498,30.81698836573916,0 79.20943050410122,30.8169287887376,0 79.20936245071199,30.81685848981109,0 79.20932646457455,30.81678156148172,0 79.2092247260765,30.81668970087691,0 79.20917311040408,30.81662973703243,0 79.20912142055762,30.81656970086533,0 79.20906966406538,30.81650958676534,0 79.20900105308766,30.81643870436991,0 79.20886516325253,30.81632494284427,0 79.20882994664885,30.81627525450629,0 79.20876104621908,30.8162040810889,0 79.20869376871355,30.81616123850004,0 79.20858929252978,30.81604000402027,0 79.20855380343403,30.8159899981572,0 79.20844893820464,30.81586829875575,0 79.20844705641802,30.81583958674861,0 79.20832690115356,30.81573551976954,0 79.20825730884431,30.81566361690451,0 79.20820249489192,30.81557342772054,0 79.20811574374392,30.8154904874972,0 79.20807759626345,30.81541069257759,0 79.20799058125252,30.81532749540122,0 79.20791820897931,30.81522566646639,0 79.20784560234448,30.81512363195511,0 79.2077557646177,30.81501047531447,0 79.2076827500909,30.81490788527516,0 79.20762662801056,30.81481590335303,0 79.20751648650919,30.81466111889537,0 79.2074599553651,30.81456850159391,0 79.20738346467628,30.81443458161741,0 79.20732656820967,30.81434135151602,0 79.20730666724343,30.81430012327579,0 79.20724682020965,30.81417607741024,0 79.20721233918296,30.81415409726475,0 79.20715218132516,30.8140295074797,0 79.20713207431078,30.81398786551598,0 79.20703987392466,30.81387126216878,0 79.20697918594715,30.8137454640373,0 79.20692121107348,30.81365026032976,0 79.20690085230642,30.81360810640615,0 79.20682525357073,30.81350141566248,0 79.20670032292692,30.81339239655323,0 79.20661006771709,30.81330546619266,0 79.20652296865484,30.81324982679173,0 79.20643587114537,30.81319418055249,0 79.20633474447189,30.81315888689624,0 79.20618156684486,30.81309029193488,0 79.20608074723948,30.81305511521969,0 79.20599743597734,30.81303108815466,0 79.20591058654823,30.81297554072449,0 79.20572717684142,30.81291625000723,0 79.20567897380634,30.81291443820494,0 79.20552691233515,30.8128460720251,0 79.20536171945601,30.81279840047229,0 79.2052619544702,30.81276369654355,0 79.20521418238998,30.81276212184987,0 79.20513196817035,30.81273836642083,0 79.20496360556888,30.81265936959358,0 79.20491614194935,30.81265782345426,0 79.204834284306,30.81263419904768,0 79.20476534365243,30.81259012665291,0 79.20458930234831,30.812563757777,0 79.20452504856678,30.81255133393113,0 79.20444369994816,30.81252795750574,0 79.20436246015974,30.81250461284602,0 79.20424227203351,30.81242788828002,0 79.20412690450081,30.81238271886791,0 79.20408027850456,30.81238139432753,0 79.20394310326709,30.81229382476773,0 79.20390880951941,30.81227193212366,0 79.20382808915801,30.81224880473289,0 79.20371322827022,30.81220384500581,0 79.20359173530154,30.81221115264635,0 79.20356273126757,30.81222085064187,0 79.20343661624183,30.81219665467043,0 79.20335020331095,30.81222568112759,0 79.20306096562135,30.81231870635762,0 79.20245574172672,30.8125584655987,0 79.20238047296553,30.81264446345397,0 79.20228914870198,30.81271933227138,0 79.20222803279978,30.81275980037006,0 79.2021212154214,30.81282339258531,0 79.20198628354416,30.81291971379104,0 79.20191015215252,30.81294876922362,0 79.20176269687821,30.81306046469448,0 79.20168741856577,30.81308916764394,0 79.20152584070615,30.81318918896908,0 79.20148166378949,30.81321146246053,0 79.20139140186112,30.81322938323887,0 79.20124621975394,30.81331196967473,0 79.20120269628843,30.81333395947768,0 79.20113195680875,30.81338797380061,0 79.20101609412075,30.81343738702465,0 79.2008875343154,30.81350235902015,0 79.20076249761188,30.81359263486079,0 79.20066491624031,30.81365080596465,0 79.20063863753772,30.81368201020109,0 79.20052884311264,30.81375514451779,0 79.20047694178226,30.81381691390448,0 79.20041241677066,30.81389370541085,0 79.2003483056979,30.81397000400605,0 79.2002718834535,30.81406095342643,0 79.20022124506556,30.81412121898145,0 79.20020167014312,30.81420086482427,0 79.20017652752296,30.81423071876551,0 79.20013214023089,30.81433941871723,0 79.20011579390811,30.81444239640326,0 79.20008433482983,30.81453498901946,0 79.20005962391332,30.81456409662285,0 79.19998876545616,30.81467509870911,0 79.19996722764751,30.81472790778694,0 79.19993359529256,30.81479481698347,0 79.19984880175215,30.81489435600873,0 79.19981566421313,30.81496044271968,0 79.19975877293609,30.81505422289454,0 79.19972020055188,30.81518022449371,0 79.19970254875344,30.81525446853713,0 79.19967018061847,30.81531888358226,0 79.19963796847956,30.815382993657,0 79.19955926719416,30.81550093891574,0 79.19955073291493,30.81553729163682,0 79.19949282672057,30.81560442603865,0 79.19944987056057,30.81568050474025,0 79.19936975500991,30.81577328464303,0 79.19926446382947,30.81586918418359,0 79.19923064967452,30.81590838722861,0 79.1991633637828,30.81598639666411,0 79.19910436693266,30.81602893207471,0 79.19902684153324,30.81611891368103,0 79.19896850707002,30.81616089643102,0 79.19891043342703,30.81620269199507,0 79.19883837779756,30.81623522092665,0 79.19876664127918,30.81626760516004,0 79.19868449126298,30.8163124151765,0 79.19864170487085,30.81636252701108,0 79.19857089199074,30.81639442907231,0 79.19850039173085,30.81642619021752,0 79.19843020130148,30.81645781138308,0 79.19836032553255,30.81648928607869,0 79.19823546051643,30.81656069401132,0 79.19820092753409,30.81657623013296,0 79.19807371016051,30.81662591420718,0 79.19806354267242,30.81663804027708,0 79.19792356567172,30.81667846597274,0 79.19786586903079,30.81669695840449,0 79.19776862572905,30.81676327009269,0 79.19769179025863,30.81680531509777,0 79.19761147197914,30.81682655538567,0 79.19732758423966,30.81692697465894,0 79.19657710068711,30.81720972306886,0 79.19645294848314,30.8172685133146,0 79.19643609346562,30.81725773581792,0 79.19626473215224,30.81731280765224,0 79.19615923490872,30.81738152810005,0 79.19605195439847,30.8174212548386,0 79.19599268354314,30.81746422906199,0 79.19584164650159,30.81752845541087,0 79.19572483955909,30.81761332156161,0 79.19561164452611,30.81772553195565,0 79.19554313021264,30.81781255647458,0 79.19549141276006,30.81790946539422,0 79.19544005798102,30.81800570320263,0 79.19542144734398,30.81812222156004,0 79.19538675707337,30.81822765167849,0 79.19538176594172,30.8183259922821,0 79.19539012477814,30.81840716055836,0 79.19536908423791,30.81849429915897,0 79.19534054268992,30.81865082799359,0 79.19533015127635,30.81869383509968,0 79.19528600690728,30.81883845238387,0 79.19525244213556,30.81893952978379,0 79.19522640139843,30.81897166439218,0 79.19518592721846,30.81913982021693,0 79.1951658398294,30.81922327472999,0 79.19513016563083,30.81929626957962,0 79.19510044483093,30.81942007838526,0 79.19508081290506,30.81950202691179,0 79.19504568888935,30.81957366515891,0 79.19500398538841,30.8197106015451,0 79.19497886758428,30.8197410330406,0 79.19492522315396,30.81989154881993,0 79.19490332371431,30.81994638307269,0 79.19485378232903,30.82000613377578,0 79.19483508637026,30.82008515168,0 79.19479201873989,30.82019315257401,0 79.19474316767433,30.82036339365282,0 79.19472195128957,30.820416514686,0 79.19466465309913,30.82051256087704,0 79.19463169552846,30.8205794201004,0 79.19459005047166,30.82068391334738,0 79.19454559583258,30.82076406434695,0 79.19451007338279,30.82080622914443,0 79.19448402438017,30.82091864468128,0 79.19444645523221,30.82104407452554,0 79.19441456403646,30.82110854588889,0 79.19437436810379,30.8212094042194,0 79.19436593663585,30.82124600255109,0 79.19430310695013,30.8213728422326,0 79.19429285416429,30.82149052837204,0 79.19428459215226,30.82152647232131,0 79.19424856036901,30.82164699638966,0 79.19422727969442,30.82177580842945,0 79.1942142415335,30.82186851075089,0 79.19418689354106,30.82195150218816,0 79.19417887103568,30.82198640398453,0 79.19413739139515,30.82205959786149,0 79.19408827722344,30.82216684673824,0 79.19403633463905,30.82225160827305,0 79.19393783062009,30.82236413874227,0 79.19388681391922,30.82244754800288,0 79.19386518220179,30.82247223203532,0 79.19382536458444,30.82254268184321,0 79.1937717464898,30.82260379687378,0 79.193707791389,30.82267669361768,0 79.19362316646449,30.82277315182473,0 79.19359162072561,30.82280910824494,0 79.19354972904114,30.82285685841479,0 79.19348381146072,30.82290741770667,0 79.19337704757172,30.82300477065625,0 79.193356513962,30.82302822848661,0 79.19326112073676,30.82311283931966,0 79.19318315044622,30.82315337799011,0 79.19310201289322,30.82317348119529,0 79.19300763338526,30.82318482170792,0 79.19291365212841,30.82319611460214,0 79.19280893616377,30.82314698597856,0 79.19274495426524,30.82312386026643,0 79.19265776766014,30.82310361363394,0 79.19258044363042,30.82307190524805,0 79.19251671118593,30.82304886727435,0 79.19242994154622,30.82302873973566,0 79.19235683632201,30.82301727383856,0 79.19230289345407,30.82298280330872,0 79.19222999402538,30.82297139904619,0 79.19219360039095,30.82296570748461,0 79.19207528181998,30.82296016586974,0 79.19186345114827,30.82294779314408,0 79.19122326277106,30.82305175463758,0 79.19113404098087,30.82310113037444,0 79.1910452778571,30.82315025125639,0 79.19095963998898,30.82322707373774,0 79.19089094818146,30.82331388876531,0 79.19083903930621,30.82341059986213,0 79.19081731181147,30.82350004056671,0 79.19079568104257,30.82358904300181,0 79.1907849045196,30.82363338047198,0 79.1907985566363,30.823769607677,0 79.1908282608206,30.82391529037117,0 79.19086319978186,30.82396289229271,0 79.1909381817614,30.82411152538227,0 79.19097293946319,30.82415885135739,0 79.19103380163632,30.82432298257805,0 79.19105482255834,30.824386317455,0 79.19112124090378,30.82445378553571,0 79.19114456659411,30.82454316512537,0 79.19124979182089,30.82470938077672,0 79.1912998550395,30.82476609906585,0 79.19139521309104,30.82482728087767,0 79.19146102888831,30.82489407726603,0 79.19146326381642,30.82492006703476,0 79.19151306610101,30.82497656996214,0 79.1915829853854,30.82509481132881,0 79.19161890935251,30.82516662819367,0 79.19165474405031,30.82523826483046,0 79.1916473848744,30.82533047828012,0 79.19166940356567,30.82541698694462,0 79.19166829025744,30.82558411370781,0 79.19165895095819,30.82564950643807,0 79.19167150226976,30.82579955252273,0 79.19166217268212,30.82586422817134,0 79.19163021093712,30.82600761278632,0 79.19159852042789,30.8261497836134,0 79.19158731479084,30.82618877451298,0 79.19153852631871,30.82629534994798,0 79.1914879087619,30.82637707928473,0 79.19145285960325,30.82646806916138,0 79.19143106166038,30.82654436228397,0 79.19139417820689,30.82661058374162,0 79.19132316002288,30.82676567638044,0 79.19129965520386,30.82681700790389,0 79.19126792250223,30.82692873136798,0 79.19124689168177,30.82700277547051,0 79.19121326732575,30.82709006476418,0 79.19118438863305,30.82722283283694,0 79.19113296748631,30.82740387263439,0 79.19111256592451,30.82747570123113,0 79.19109225893583,30.82754719698795,0 79.19107435314949,30.82764079828252,0 79.19104191320555,30.8277244911439,0 79.19103887459208,30.82782637188528,0 79.19100667670811,30.82790908939311,0 79.19098685497551,30.82797864355082,0 79.19096945299314,30.8280697679128,0 79.1909521498193,30.82816037451913,0 79.19090846799077,30.82825370838015,0 79.19087200667646,30.82841092863007,0 79.19085499378421,30.82849966807647,0 79.19083575549718,30.82856665194909,0 79.19083081637035,30.82864242529593,0 79.19082589994751,30.82871785639027,0 79.1907950841567,30.82879581163707,0 79.19076444044227,30.82887333116461,0 79.19074566543388,30.82893864106502,0 79.19071765270537,30.82903606495978,0 79.19069911155731,30.82910063661635,0 79.19068065245401,30.82916492355772,0 79.19065311602263,30.82926082146065,0 79.19063485970526,30.8293244015387,0 79.19061668304101,30.82938770268929,0 79.19059858641941,30.82945072664142,0 79.19056678793245,30.8295046486627,0 79.1905261831203,30.82958950750641,0 79.19048579226258,30.82967383499782,0 79.19045444575627,30.82972683726004,0 79.19042565895477,30.82979931453708,0 79.19038344463318,30.82986269728755,0 79.19032423430407,30.82998632554062,0 79.19032915761041,30.83002516832632,0 79.1902875465162,30.83008740727395,0 79.19025710606834,30.83013868064627,0 79.19024020791493,30.83019832091086,0 79.19019661535674,30.83024056864696,0 79.19014744182603,30.83033114478702,0 79.19007207319626,30.83040403715217,0 79.19003993031642,30.83043511497356,0 79.18998658417306,30.8304866947786,0 79.18990181208346,30.83056865989985,0 79.18988072997036,30.83058904402732,0 79.18978640429631,30.83068024522921,0 79.1897239916663,30.830740578402,0 79.18965925270861,30.83078223393971,0 79.18964136673088,30.83082044122681,0 79.18937078752238,30.83099281427553,0 79.18890846103614,30.83132840871008,0 79.1887895701674,30.83137136591667,0 79.18868688471267,30.8314240243498,0 79.1886014907879,30.83151061724745,0 79.18852953799744,30.8315580839274,0 79.18844525212114,30.83164364690341,0 79.18841729508985,30.8316720271287,0 79.18832147085006,30.83179459511153,0 79.18829390202571,30.83182257056799,0 79.18821461847952,30.83195325122042,0 79.18816014940171,30.83200840758147,0 79.1881210279608,30.83207297967341,0 79.18800163197295,30.8322185665354,0 79.18796160683439,30.83225901783052,0 79.18789352609012,30.83230314792943,0 79.1877749469639,30.83242312090209,0 79.18770969155743,30.83248917065568,0 79.18763193181187,30.83256789288159,0 79.18756754619386,30.83263307552489,0 79.18748883960951,30.83268847817537,0 79.18741256413668,30.83276578169615,0 79.18732427210109,30.83285527705937,0 79.1872991781219,30.83288071322381,0 79.18716828641966,30.83294142120911,0 79.18711668224687,30.83296991750702,0 79.1869873338804,30.8330298789974,0 79.18688323580082,30.83306452874064,0 79.18685900431348,30.83308936775262,0 79.18672934811302,30.83312689522337,0 79.18665292895987,30.83315786555879,0 79.18653650352428,30.83318270765151,0 79.18651044717609,30.8331858370431,0 79.18642072447322,30.83320741232783,0 79.18627466338006,30.83319260786753,0 79.18618062059014,30.83317163897367,0 79.18612924403691,30.8331778684003,0 79.18603557097124,30.83315695835196,0 79.18594208954757,30.83313610196324,0 79.18582907859944,30.83306387005002,0 79.18558069107988,30.83294392216178,0 79.18545367997332,30.83286273891313,0 79.18525911725303,30.83293121199006,0 79.18473201321281,30.83270909839406,0 79.18457451452184,30.83266552917385,0 79.1844802339686,30.83262427735602,0 79.18438248280829,30.83256183103465,0 79.18435455344154,30.83254398901809,0 79.1842707636919,30.8324904613434,0 79.18423553368473,30.83242995902268,0 79.18418993957586,30.83238174424444,0 79.18414429430139,30.83233347402499,0 79.18408086261951,30.83225469247542,0 79.18401728701312,30.8321757328852,0 79.18398164603775,30.83211455875613,0 79.1839420905948,30.83203154533826,0 79.18390625623032,30.83197005355199,0 79.18387034035584,30.83190842392934,0 79.18382414166749,30.83185952426182,0 79.1837417564668,30.83174860636293,0 79.18372368240161,30.83171752519018,0 79.18364503215258,30.83162806260748,0 79.18362687102216,30.83159685780269,0 79.18358036199516,30.83154746695753,0 79.18352370553572,30.83151116462576,0 79.18345881787309,30.83143033736765,0 79.18342217517967,30.83136751741045,0 79.18336538251874,30.83133112579349,0 79.18332858908794,30.83126811674426,0 79.18329171010416,30.83120496327987,0 79.18323050724324,30.83114598602473,0 79.18316922782341,30.83108695310705,0 79.18310354616504,30.83100515689502,0 79.18302782182333,30.83093674762795,0 79.18298057670221,30.83088655563959,0 79.18291452297089,30.83080431765034,0 79.18286263334751,30.83073105829307,0 79.18277284083216,30.83059321915336,0 79.18272060186895,30.83051945332211,0 79.18268263015072,30.83045471767992,0 79.18263991459702,30.83036658160517,0 79.1826017182557,30.83030156765104,0 79.18255871232566,30.83021302012752,0 79.18254452445912,30.83014267974724,0 79.18251577693829,30.83006282365722,0 79.18247239341977,30.8299734024498,0 79.18244341887146,30.82989296998753,0 79.18239003061422,30.82981745968414,0 79.18233161903504,30.82971785601523,0 79.18227793065461,30.8296420020936,0 79.18221445860965,30.82958069390939,0 79.1821751841731,30.82951392502869,0 79.1821115417286,30.82945243684976,0 79.18207207893973,30.82938540470529,0 79.1820031416129,30.82929947696806,0 79.18193921434369,30.82923768734693,0 79.18189943524376,30.82917020850164,0 79.18185006124628,30.82911762291633,0 79.18177116230204,30.82904617853773,0 79.18173109418636,30.82897831327275,0 79.181676164018,30.82890086965074,0 79.18163589045338,30.82883267429023,0 79.18157133657678,30.82877020602853,0 79.18149190453673,30.82869822133962,0 79.18145131992266,30.82862962873836,0 79.1814013344603,30.8285763534448,0 79.18136057138692,30.82850749562202,0 79.18128073481898,30.82843510213673,0 79.18124899605003,30.82835030738637,0 79.1812171427391,30.82826525140107,0 79.18117594543425,30.8281956943309,0 79.1810932586346,30.82805608791812,0 79.18105516611394,30.82794450830496,0 79.1810343618392,30.82790935435825,0 79.18101689271299,30.82783239903819,0 79.18100857086944,30.82773897270685,0 79.18099769889614,30.82757696054966,0 79.18098002352805,30.82749895590424,0 79.18097490417409,30.82736144952592,0 79.1809358950356,30.827246578712,0 79.18093921698103,30.82720349917456,0 79.18092127768124,30.82712409860896,0 79.18089452328339,30.82694748392288,0 79.18088244741171,30.82689401336372,0 79.1808736196508,30.82679647779549,0 79.18081518699123,30.82671323150502,0 79.18079069840518,30.82660508264442,0 79.18071958206372,30.82646687116857,0 79.18067613398731,30.82639256745569,0 79.18065741176892,30.82631036833286,0 79.1806137560328,30.82623564913004,0 79.18056999657178,30.8261607663181,0 79.18051977451634,30.8260580228861,0 79.18046014539931,30.8259728977072,0 79.18040681884041,30.82591541946929,0 79.18035343010897,30.82585787432847,0 79.18030912720333,30.82578221720494,0 79.18026471701731,30.82570637757572,0 79.18020701793499,30.8255740344856,0 79.18018055634926,30.82546095618038,0 79.18016310421895,30.82532882249785,0 79.18017725933009,30.8252159142778,0 79.18019149119898,30.82510216816379,0 79.18022177135084,30.82499779019299,0 79.18029360453828,30.82489392905282,0 79.18034714270225,30.82482748988124,0 79.18044266147022,30.82476186157594,0 79.18055195307511,30.82475513048129,0 79.18068755106398,30.82473935026392,0 79.18075561517726,30.82473142976101,0 79.18090853461061,30.82472583411962,0 79.18096087653136,30.8247075424748,0 79.18103596913774,30.82472936476609,0 79.18112746478913,30.82476163219621,0 79.18120277005762,30.82478361981705,0 79.18130065076875,30.8248457454798,0 79.18138222281795,30.8248975236974,0 79.18148011419632,30.8249596921997,0 79.18153506032897,30.825020415289,0 79.18163289617858,30.82508254949102,0 79.18169812309122,30.82512397430164,0 79.18181227555938,30.82519647117882,0 79.18186698349784,30.82525701167599,0 79.18192162310987,30.82531747402257,0 79.18198189375111,30.82540717453707,0 79.18207450806827,30.82551728401007,0 79.18215066668614,30.82561677353775,0 79.18219422129739,30.82569539144797,0 79.18225934983776,30.825812949144,0 79.18235653166616,30.82595055654843,0 79.1824318710093,30.82604883206779,0 79.1824962321892,30.82616514599139,0 79.18257116422535,30.82626286672384,0 79.18268268561219,30.82648356305285,0 79.18272500646532,30.82656015764594,0 79.18280425941534,30.82668484220736,0 79.18288321805679,30.82680906329625,0 79.18296188395895,30.82693282387481,0 79.18301946635179,30.8270184247928,0 79.18308791072452,30.82708637181204,0 79.18319762307516,30.82722927991238,0 79.18325470667431,30.82731419881359,0 79.18332744759211,30.82740904261376,0 79.1834269495054,30.82749666212703,0 79.18349474784208,30.82756405122377,0 79.18355791247159,30.82760429817848,0 79.18369108951434,30.82764075201034,0 79.18377267688318,30.82761989084337,0 79.1838819343359,30.82759196117571,0 79.18398013776185,30.82758109440298,0 79.18410632748872,30.82756316623595,0 79.18420117141429,30.82752476946121,0 79.18430420535277,30.8274412403668,0 79.18440390200136,30.82732929888226,0 79.18443997517578,30.82727661382183,0 79.18448828673662,30.82720605364472,0 79.18453684859526,30.82713511961124,0 79.1845979000498,30.82704594228719,0 79.18464300207423,30.82694578252239,0 79.18465965132917,30.82685262514513,0 79.18464353964652,30.82673806272602,0 79.18466027608837,30.82664388865628,0 79.18469400911594,30.82645407333055,0 79.18469036321656,30.82631856780654,0 79.18467411351772,30.82620103657105,0 79.18469116273757,30.82610415212892,0 79.1847123708107,30.82603648182412,0 79.18474636785241,30.82594940075633,0 79.18476838940067,30.82577176218222,0 79.18478118480437,30.82575238742942,0 79.1848034805038,30.82557290251422,0 79.184834098247,30.82545295172254,0 79.18484299937191,30.82540257986628,0 79.18489594860716,30.82521063604516,0 79.18490499273231,30.82515960033881,0 79.18492315325874,30.82505711769666,0 79.18495057861327,30.82490235326348,0 79.18496495582251,30.82476689756537,0 79.18498346871741,30.82466228785587,0 79.18498993678173,30.82446126332761,0 79.18499521045025,30.82437615269606,0 79.18502742269607,30.82424840137,0 79.18504227371277,30.82410854650522,0 79.18504364597177,30.82398922837085,0 79.18505864756963,30.82384759973846,0 79.18507781682982,30.82373812845546,0 79.18509708741713,30.82362806833782,0 79.18512619441336,30.82346182497552,0 79.18517349732854,30.82330560152842,0 79.18519325387955,30.82319308516582,0 79.18529751912831,30.82294359910067,0 79.18535418486103,30.82285206303867,0 79.18539294164543,30.82274840639127,0 79.1855405960288,30.82255093720631,0 79.18564242207603,30.82238644484276,0 79.18571957483272,30.82230344372825,0 79.18583056662423,30.82220788287268,0 79.18590876623399,30.82212384209347,0 79.1860398038928,30.8220390762337,0 79.18613781728973,30.82196608381648,0 79.18625174305538,30.82186824370952,0 79.18635443706975,30.82183077041399,0 79.18657363331299,30.82169382462061,0 79.18662409178143,30.82165631234428,0 79.18672545519914,30.82158096064196,0 79.18685948918082,30.8214549549743,0 79.18700504082941,30.82122698383951,0 79.18705400979196,30.82115027072015,0 79.18708091115715,30.8210228180581,0 79.18712740324993,30.82090694740375,0 79.18717418669694,30.82079033739501,0 79.18720171013977,30.82066059814703,0 79.18720979774156,30.82051759789576,0 79.18724870575299,30.82028090632527,0 79.18727961746035,30.82018766210241,0 79.18728803323907,30.8200416529271,0 79.18727948511146,30.81992207816768,0 79.18728508551691,30.81973422982365,0 79.18729078528044,30.81954476124885,0 79.18728220036364,30.81942267622447,0 79.18729081574055,30.8192718000265,0 79.18727929977196,30.81910712450847,0 79.18730821261977,30.8189671790975,0 79.1872966758454,30.81880049702306,0 79.18729664936582,30.81851950786892,0 79.18730247585255,30.81832064475433,0 79.18729659135019,30.81823546231264,0 79.18732597999036,30.81809050859979,0 79.18740318010708,30.81776753647595,0 79.18741529385832,30.81764999596631,0 79.18742457650848,30.81748796063052,0 79.18746721755093,30.8172185310962,0 79.18747962750047,30.8170982920945,0 79.1875074928677,30.81690105180897,0 79.1875143618327,30.81668869191402,0 79.18756392765221,30.81650162410845,0 79.18759254092205,30.81629927292786,0 79.18761859888257,30.81604871046201,0 79.18762889056497,30.81587579863899,0 79.18763921375607,30.81570184032654,0 79.18764394630894,30.81543178559089,0 79.18765440970734,30.81525484130026,0 79.1876868615382,30.81509060010826,0 79.18773595811588,30.81484212496806,0 79.1877689696537,30.81467505050028,0 79.18778278049241,30.81454200743398,0 79.18789039573503,30.814163063139,0 79.18790440530212,30.81373655119055,0 79.18792404682822,30.81366874930132,0 79.18793195493008,30.81355265077728,0 79.18795444542312,30.81344501200345,0 79.18797437825265,30.81337593559998,0 79.18801175235267,30.81327638219116,0 79.18806404751247,30.81318551796034,0 79.18810199628095,30.8130847630565,0 79.18813727014256,30.81302346223293,0 79.18819048347571,30.81293098521649,0 79.18823510813775,30.81285343320716,0 79.18828899747577,30.81275978158682,0 79.18833419060039,30.81268124161964,0 79.18838876828798,30.81258639285408,0 79.18842536622189,30.81252281539996,0 79.18851761847768,30.81236300928805,0 79.18853619723129,30.81233082555378,0 79.18858283167178,30.81224992422775,0 79.18868271420492,30.81211268867644,0 79.18871693081097,30.81208950900857,0 79.18877030121793,30.81203330209993,0 79.18887387387558,30.8119631574357,0 79.18896277480084,30.81188262657968,0 79.18902703720077,30.81180856891136,0 79.18913259746898,30.81173682295919,0 79.18923892347091,30.81166455637506,0 79.18932029709549,30.81159915245079,0 79.18941231700815,30.81151623535608,0 79.18954677649788,30.81143526102102,0 79.18967198036731,30.81137097549703,0 79.18975076901394,30.81134866208438,0 79.18990392430003,30.81127617650775,0 79.19004217312111,30.81126612502547,0 79.19015995192812,30.81121808442478,0 79.1902297075963,30.81121291707308,0 79.19031059831769,30.81118987207406,0 79.19040788688054,30.81117685978564,0 79.19050554686228,30.81116379667289,0 79.19059238467465,30.81116862454075,0 79.19066819467888,30.81119140044844,0 79.1907877656605,30.81121665727077,0 79.19086385728981,30.81123951100016,0 79.19098865561229,30.81129300811496,0 79.19106966948789,30.81134403916819,0 79.19121092885673,30.81140784941463,0 79.19137311841783,30.81151001005287,0 79.19142624351676,30.81156864672646,0 79.19150730853583,30.81161970945324,0 79.19157215906462,30.81166059317387,0 79.19163701380226,30.8117014841264,0 79.19170187477454,30.81174237759153,0 79.19177098768816,30.81181110124633,0 79.1918644534596,30.81194579103251,0 79.19190502323959,30.81202173910629,0 79.19196960821861,30.81206265642817,0 79.19199792391318,30.81215573307001,0 79.19203820575484,30.81223119160436,0 79.19213057970595,30.81236439308389,0 79.19217057583118,30.81243936514843,0 79.19222261190319,30.81249712156118,0 79.19230660061204,30.81257523597241,0 79.19235846673576,30.81263290372505,0 79.19242627644184,30.81270065950977,0 79.19260231859991,30.81281250715467,0 79.1928640585911,30.81290440384753,0 79.1932228053376,30.81293329764781,0 79.19326790400395,30.81293693192001,0 79.19334534108289,30.81296107785726,0 79.1935428509659,30.81298593097889,0 79.19362069938593,30.81301021073683,0 79.19378700460143,30.81301476558325,0 79.19386234551588,30.81301189105931,0 79.19397040590479,30.81302973223838,0 79.19408952458983,30.81300322030359,0 79.19419562706996,30.81299361348374,0 79.19430213878694,30.81298397018546,0 79.19439523265376,30.81299143454336,0 79.19448856660682,30.81299891812871,0 79.19461500628441,30.81302735578144,0 79.19475586924065,30.8130387130183,0 79.19486432885557,30.81302904025412,0 79.19495890472236,30.8130365874678,0 79.19511560122616,30.81303073313279,0 79.1952108399106,30.81303835628765,0 79.19532092961046,30.81302866351104,0 79.19543145128334,30.81301893250639,0 79.19562227027733,30.81300607242283,0 79.19575070846685,30.81300689839887,0 79.19589640376327,30.81301843348417,0 79.19605792622316,30.81301247187612,0 79.19618660232598,30.8129849826792,0 79.19630043951737,30.81297503968019,0 79.1963991242159,30.81298276549022,0 79.19654642768812,30.81296584333567,0 79.1966458333804,30.81297358814992,0 79.1967933276717,30.81292786564042,0 79.19690861810264,30.81288888791594,0 79.1970074166186,30.81283877079727,0 79.1971076113513,30.81281740578906,0 79.19722463339765,30.81277781248786,0 79.19732504059719,30.81272700200643,0 79.19740934545806,30.8126942253609,0 79.19752749407203,30.81262455066591,0 79.19768078588923,30.81254697755898,0 79.19783533021513,30.81246877318782,0 79.19793845333747,30.81235635127521,0 79.19804290196186,30.81230333151688,0 79.19807770552643,30.8122654732823,0 79.1982533577827,30.81213558985964,0 79.19832413317492,30.81205877234335,0 79.19843103812329,30.81194274055366,0 79.19846689829406,30.81190382283952,0 79.19855694899718,30.81183699437512,0 79.19868400908563,30.81173027264588,0 79.19872059008517,30.81169066564053,0 79.19884907721172,30.81158270662937,0 79.19896002467843,30.81149396269317,0 79.19909002345726,30.81141619592791,0 79.19920204403924,30.81135821572703,0 79.19931540048661,30.81126775219904,0 79.19941035131791,30.81119726368505,0 79.19952432606975,30.81113813588058,0 79.19960187088783,30.81105509559518,0 79.19969831692195,30.81098353170889,0 79.19981493935478,30.81089058113119,0 79.19989388586407,30.81080620322217,0 79.19993576932659,30.81069743928508,0 79.19999782017847,30.81056664383279,0 79.20006030706489,30.81043490232732,0 79.20010057247036,30.81039157671237,0 79.20012701526278,30.81020030997187,0 79.20015112210378,30.81007590875912,0 79.20017666513361,30.80991632403714,0 79.2001805507939,30.80981269417425,0 79.20020499259493,30.8096860545573,0 79.20021028890038,30.80954636182306,0 79.20017430808457,30.80945158232454,0 79.20017952416191,30.80931056386176,0 79.20016403757124,30.80919186344131,0 79.20016792831366,30.80908504666165,0 79.20013266722945,30.8089530414401,0 79.20011681464877,30.8088328831474,0 79.20010088907557,30.80871217901796,0 79.20006523494365,30.80857842459227,0 79.20004911946701,30.80845658914739,0 79.19999583021946,30.80823539868163,0 79.1999562906842,30.80821022901115,0 79.19988153932378,30.80801175457479,0 79.19986395362976,30.80792458012852,0 79.19982645696807,30.80782442849631,0 79.19978884492606,30.8077239657239,0 79.19973126058953,30.80761036659834,0 79.19965256486381,30.80752154721308,0 79.19959369435142,30.80744535333636,0 79.19949565956985,30.8073053898443,0 79.19935653469636,30.80717766429761,0 79.19927723162473,30.80708815264025,0 79.19921783347924,30.8070113154173,0 79.19907869379621,30.80684443952985,0 79.19879750488771,30.80670348236092,0 79.19839651565243,30.80632994261158,0 79.19821535841632,30.80617523321651,0 79.19813484768152,30.80612386198494,0 79.19805432878422,30.8060725037937,0 79.19791342138876,30.80598262742658,0 79.19785303243577,30.80594410941653,0 79.19775238477705,30.80587991170592,0 79.19759135002644,30.80577719534407,0 79.1974907036829,30.80571299676386,0 79.19739003341832,30.80564884448722,0 79.19726913441939,30.80557203856813,0 79.1971482989422,30.80549512102565,0 79.19708680945713,30.80541688871028,0 79.19698490099461,30.80531282315866,0 79.19688411359094,30.80524850497696,0 79.19678200166896,30.80514415993918,0 79.19665954056856,30.805026768897,0 79.19655859527954,30.80496234959512,0 79.19645448497208,30.80481723948898,0 79.19629271978316,30.80471400721115,0 79.19617139666762,30.80463658242281,0 79.19605007334418,30.80455915786462,0 79.19596919134858,30.8045075413377,0 79.19586808874765,30.80444302040453,0 79.19574462296451,30.80432480029464,0 79.19568172140538,30.8042451673072,0 79.19558046058893,30.8041805454557,0 79.19535767202417,30.80403841230716,0 79.19529690154747,30.80399967399655,0 79.19507408061942,30.80385763564641,0 79.19499305491529,30.80380598513089,0 79.19487157012779,30.80372836200041,0 79.19477035906084,30.80366359788375,0 79.19464890272978,30.80358587836299,0 79.19448693438051,30.80348232540612,0 79.19432170724178,30.80333711441745,0 79.19415958293402,30.80323354981877,0 79.1940142459823,30.80310097930595,0 79.19381142666751,30.80297141792391,0 79.19364917161846,30.80286776607407,0 79.19348691456887,30.80276411010887,0 79.19336522143037,30.80268636797036,0 79.19312180063193,30.80253101341935,0 79.19304065679749,30.80247924464038,0 79.1929435370996,30.80245710987975,0 79.1928060601208,30.80240918773317,0 79.19266882802576,30.80236122320923,0 79.19257226722412,30.80233907608392,0 79.19247120539706,30.80227433948549,0 79.19229887642878,30.80224317781211,0 79.19219796863112,30.80217854346525,0 79.19206663734823,30.80217339243633,0 79.19191560128992,30.80215537120611,0 79.19179488594998,30.80207804891663,0 79.19167943137499,30.802043364838,0 79.1915440681271,30.80199586740878,0 79.19141437584898,30.80199102674422,0 79.19133414480457,30.80193963696008,0 79.19113923637592,30.80185381737023,0 79.1910047113717,30.80180661371028,0 79.1909246001143,30.80175530047041,0 79.19080442883453,30.80167834864339,0 79.19068424644692,30.80160148210871,0 79.1905840930372,30.80153742571802,0 79.19050396911584,30.80148617967041,0 79.19036375063668,30.80139649778318,0 79.1902435611992,30.80131962614095,0 79.19014340224567,30.80125556585091,0 79.18998314507336,30.80115306647229,0 79.18965029807515,30.80109072471883,0 79.18899462003319,30.80050692064098,0 79.18883547110258,30.80038166476885,0 79.18878839973986,30.80035163763718,0 79.18870755694361,30.80027625222605,0 79.18862909649126,30.80022613135662,0 79.18853493950579,30.80016599007181,0 79.18845644459637,30.80011590873627,0 79.18839364815636,30.80007584397,0 79.18826805672309,30.79999571393382,0 79.18817386304525,30.79993561620384,0 79.18804544750175,30.79982988825176,0 79.18793554162167,30.79975965787382,0 79.18782563436037,30.79968942649314,0 79.18774712765965,30.79963925997054,0 79.18755870885624,30.79951885833399,0 79.18746448971426,30.79945866888206,0 79.18737025927169,30.79939849603783,0 79.18727602844454,30.79933832268821,0 79.18721320714128,30.79929820666107,0 79.18705616418546,30.79919790011372,0 79.18699334615047,30.79915777557152,0 79.18693052774492,30.79911765088745,0 79.18685200467955,30.79906749475313,0 79.18674207107115,30.79899727587015,0 79.18667554848138,30.79893105753278,0 79.18657746508775,30.7988447378149,0 79.18648308036156,30.79878457041784,0 79.18635723536421,30.79870434726922,0 79.18625890518202,30.79861783954979,0 79.18614872764935,30.79854760361118,0 79.18600296428839,30.79843083877282,0 79.18589272223167,30.79836057101301,0 79.18575098523135,30.79827022872067,0 79.18565649603073,30.79821000160952,0 79.18556200846686,30.79814977462387,0 79.18544732791929,30.79805279028188,0 79.18535280133838,30.79799247255092,0 79.18526947809072,30.79791536029903,0 79.18514337595636,30.79783484805491,0 79.18504879928263,30.79777446312317,0 79.18496523919583,30.79769716804704,0 79.18483905916146,30.79761660495842,0 79.18472864637678,30.79754613386112,0 79.18458669119346,30.79745550908776,0 79.18449205510569,30.79739508884647,0 79.18435009729222,30.79730447934638,0 79.18423968571858,30.79723400470808,0 79.18412927435742,30.79716353059091,0 79.18397154397511,30.79706285301342,0 79.1838611324813,30.79699237719145,0 79.18371917557663,30.79690176632989,0 79.18362453813295,30.79684135878925,0 79.18349835400858,30.79676081515978,0 79.18342957566003,30.79669293349967,0 79.18333488072538,30.79663248364547,0 79.18322440328295,30.79656191742653,0 79.18312383140291,30.79647362477822,0 79.18302313471899,30.79638522216897,0 79.18294412337423,30.79633471847885,0 79.18286511105694,30.79628421313974,0 79.18273868939198,30.7962034051968,0 79.18262806999785,30.79613274711281,0 79.18253325572582,30.79607224770546,0 79.18237523901723,30.79597153561974,0 79.18226463077536,30.79590104556548,0 79.18208154611442,30.79580842403613,0 79.18197101242853,30.79573798072243,0 79.18178821555576,30.79564536935434,0 79.18167096844529,30.79554647014198,0 79.18154462966723,30.79546579237096,0 79.18137091351865,30.79535486558305,0 79.18123754410409,30.79524569925957,0 79.18105506290432,30.79515317488306,0 79.18091292006359,30.79506236131212,0 79.18073185146784,30.79492268746929,0 79.18060543569933,30.79484198251438,0 79.18051893567746,30.79476264934645,0 79.18040823620001,30.79469190726895,0 79.18035321291363,30.79463267476321,0 79.18005084108172,30.79453739573754,0 79.17859831549963,30.79361003462513,0 79.17848779197551,30.79353947833126,0 79.17828525117055,30.79343414507252,0 79.17815902220082,30.79335355062188,0 79.17803277799725,30.79327297627943,0 79.1779252320286,30.79322830716619,0 79.17783059366529,30.79316793438617,0 79.17768865586241,30.79307734822933,0 79.17757825260495,30.79300690443531,0 79.17747105973683,30.79296241550385,0 79.17734495743019,30.79288196927593,0 79.17723794190385,30.7928376393586,0 79.17711190406705,30.7927572738017,0 79.17703660821724,30.79273309283368,0 79.17689848927518,30.79266875829975,0 79.17680410709113,30.79260850354131,0 79.17664678985642,30.79250810615013,0 79.17654042089653,30.79246405001721,0 79.17641846982043,30.79241002358193,0 79.17633990342699,30.79235989981645,0 79.17620245927006,30.79229592019672,0 79.17612395621467,30.79224578944938,0 79.17516952968208,30.79229619576145,0 79.17400950185846,30.79209797769813,0 79.17371868936203,30.79211447285505,0 79.1733431138486,30.79221070643838,0 79.17309301672954,30.792317693874,0 79.17276468700069,30.79237277233326,0 79.1724800234185,30.79238817424554,0 79.17219295030098,30.79253275901541,0 79.17190775897009,30.79267639010325,0 79.17170601237829,30.79274181885621,0 79.17142389760306,30.79288401850565,0 79.17114378024607,30.79302519545944,0 79.17082663514486,30.79320280584159,0 79.17066839818089,30.79329146457484,0 79.17047152233171,30.79341734194422,0 79.17019738154292,30.79367942820444,0 79.16996435356529,30.79390220670953,0 79.16984830951988,30.79407456588873,0 79.16969434741435,30.7942827168858,0 79.16942714709295,30.79453751254568,0 79.16935135511271,30.79467053723014,0 79.16923844456321,30.7948387680013,0 79.16908868464998,30.79504175076872,0 79.16897710941197,30.79520807660437,0 79.16882957575301,30.79546811123907,0 79.16871991090341,30.7956913962701,0 79.16853614295783,30.79586523905992,0 79.16846454716618,30.79605147150475,0 79.16828439165367,30.79633937461112,0 79.16806880491959,30.79660104574266,0 79.16792554254981,30.7967359262109,0 79.16781979674221,30.79689377971898,0 79.16767899527538,30.79708421566437,0 79.16750383859652,30.7973065260697,0 79.16736329151109,30.79743831110222,0 79.16718995583865,30.7976581983886,0 79.16701633649943,30.79782080169456,0 79.1668455794067,30.79803776213773,0 79.16670832842958,30.79816616536134,0 79.16636408191009,30.79837511074416,0 79.16626277282298,30.79847013151053,0 79.16609469999132,30.79862776061115,0 79.16592524469532,30.79873040456491,0 79.16569038405203,30.79889480153716,0 79.16545976812408,30.79911154757042,0 79.1651956525911,30.799304038165,0 79.16493393726989,30.79949483895816,0 79.16474107658597,30.79967643921704,0 79.16464505432712,30.79976681028501,0 79.1645175325374,30.79988682301564,0 79.16423010342346,30.80010274844683,0 79.16416733087279,30.80016195498137,0 79.16400747361357,30.80025793735936,0 79.16388263082595,30.80037563440271,0 79.16360419183042,30.80063831251547,0 79.16351218287906,30.80072519819976,0 79.16332899126462,30.80089813629431,0 79.16314663237903,30.801070085764,0 79.16296562046203,30.80124082292401,0 79.16290565857362,30.80129743342702,0 79.16266713853719,30.80152261910231,0 79.16245996471967,30.80171810377587,0 79.16234229643992,30.80182913030235,0 79.16225858988369,30.80196104881803,0 79.16214610151874,30.80211981059896,0 79.16202996881242,30.80222915593086,0 79.16177036471959,30.80247349620464,0 79.16162726420609,30.80260819068942,0 79.16148511415859,30.80274208593901,0 79.16134373447021,30.80287525541399,0 79.16117501149743,30.80303413777661,0 79.16111900390406,30.80308687225169,0 79.16089617990316,30.80329667517173,0 79.16067035534057,30.8034580301431,0 79.160587934245,30.80353569805917,0 79.16039648608582,30.80371600697021,0 79.160206375165,30.8038950023508,0 79.16015231999586,30.80394589721858,0 79.15993767215524,30.80414825539843,0 79.15974619534838,30.80427847004085,0 79.159503101205,30.80445765608593,0 79.15934037433345,30.80456128418708,0 79.15920999789626,30.80468457801477,0 79.15912647633019,30.80471355729932,0 79.1589914208555,30.80479146103809,0 79.15883694412108,30.80493779716691,0 79.15865215569518,30.80506322681752,0 79.15849386643843,30.80516382538712,0 79.1583052306669,30.80524402454708,0 79.15825492121529,30.80529188561125,0 79.15802373483227,30.80546256410753,0 79.15794301962815,30.80549019067905,0 79.15774510657556,30.80567887276543,0 79.15754882328763,30.80586601659666,0 79.15740265330581,30.80600537843962,0 79.15740265330581,30.80600537843962,0 79.15727961912698,30.80662171925509,0 79.15714905549929,30.80749038698479,0 79.15729028234365,30.80770622576642,0 79.15739223381182,30.807896631537,0 79.1574550618943,30.80806170733039,0 79.15764936601694,30.80818592117242,0 79.15766116996474,30.80825581860031,0 79.15786701647438,30.80844968561706,0 79.15804535549906,30.80868793203115,0 79.15818453418792,30.80890077969312,0 79.15832337326926,30.8091129933439,0 79.15840070515246,30.80916236510991,0 79.15850047506659,30.80934931922386,0 79.15871569307419,30.80960966560864,0 79.15893035773692,30.80986936762418,0 79.15906750279061,30.81007944084508,0 79.15919359211844,30.81022116771896,0 79.15939633324052,30.81041187598186,0 79.15945579069332,30.81057172117669,0 79.1595325133687,30.81062079484735,0 79.15971698662226,30.81092092509095,0 79.15976556677438,30.81101255499195,0 79.15992880191767,30.81117743375718,0 79.16002551556458,30.81135999255189,0 79.16024635921032,30.81168170172685,0 79.16032259332951,30.81173044762165,0 79.16049465521064,30.81196036160607,0 79.16059026155489,30.81214100272652,0 79.16071398079076,30.81227970915741,0 79.16086599076687,30.81237682132123,0 79.16105600273195,30.81249820972941,0 79.16131275040918,30.81260260088112,0 79.16145546897363,30.81263474573773,0 79.16161650239511,30.81279813459926,0 79.16168152786283,30.81301870737095,0 79.1618041348776,30.81315704715726,0 79.16186864909597,30.81337636256365,0 79.16193292063781,30.81359484794512,0 79.16198819299916,30.81374813345462,0 79.16205203986655,30.81396523332901,0 79.16204926868713,30.81419710698454,0 79.16201777599854,30.81446728372022,0 79.16203511489357,30.81459411622542,0 79.16210698208651,30.81487066443195,0 79.16214146236946,30.81512165065576,0 79.1622412587502,30.81535712945746,0 79.16236096152881,30.8154910337712,0 79.16236932963484,30.81555335389902,0 79.16248880332014,30.81568696576246,0 79.16278499374678,30.81587746122147,0 79.16289617516685,30.81594866297754,0 79.16313383581026,30.81621559368375,0 79.1632816444577,30.81631083099182,0 79.1634957684939,30.81639189267307,0 79.1636806101975,30.81651099172271,0 79.16400604368486,30.81666368167838,0 79.16416141665738,30.81682012437265,0 79.16438346159362,30.81696252494483,0 79.16453147953192,30.81705746131797,0 79.16467949175235,30.81715239337341,0 79.16487117216482,30.81733233464675,0 79.1649952895598,30.81752572124564,0 79.16517963249466,30.81764458283598,0 79.16525987120279,30.81775289231025,0 79.16551140708648,30.81785849994438,0 79.16575701881368,30.81790351642117,0 79.16604027103242,30.81797230039565,0 79.16631835378081,30.81798035859659,0 79.16642364131256,30.81799097633997,0 79.16677738670997,30.81804677859467,0 79.16684605560836,30.8180335662124,0 79.16716420299656,30.81806564529859,0 79.16748358640678,30.81809774110769,0 79.1677294961099,30.8180818442051,0 79.16797624198372,30.81806596793518,0 79.1681912728193,30.81808738131265,0 79.16840682823001,30.8181088452414,0 79.16848196011918,30.81815694444096,0 79.16869813504573,30.81817851998405,0 79.16896141236266,30.81834707356526,0 79.16922038891899,30.81845435623301,0 79.1694419835149,30.8185376972334,0 79.16966770578739,30.81868253228074,0 79.16970940015872,30.81876773457891,0 79.16986375979396,30.81892515212829,0 79.17006316921331,30.81922779284339,0 79.17018687089063,30.81948136934572,0 79.17019059403519,30.8195416888673,0 79.17028357801108,30.81989014924895,0 79.17033520779178,30.82015307777155,0 79.17034944532858,30.82039093700199,0 79.17039714924138,30.82059230230071,0 79.17040420257244,30.82071030495901,0 79.17042430417979,30.82106335657116,0 79.1704710215771,30.82126255218436,0 79.17056060163102,30.82160084065033,0 79.17060359806655,30.82174027455123,0 79.17071965029713,30.82192629066404,0 79.17079888012684,30.8220884103498,0 79.17095419311592,30.82235396752299,0 79.17106651898746,30.82248126698435,0 79.17115106819685,30.82275562528695,0 79.17119325246956,30.8228922645852,0 79.17120788259467,30.82317430275253,0 79.17128880144048,30.82338911840887,0 79.17130005316497,30.82361272140799,0 79.1713389069496,30.82369154554851,0 79.17138818074075,30.82399247862515,0 79.17139868851244,30.82421355723598,0 79.17140962878665,30.82443330282667,0 79.17142282941005,30.82470674161298,0 79.17140053388373,30.82495571080742,0 79.17144406812963,30.82514071710942,0 79.17145468391122,30.82535613154087,0 79.17153579984955,30.82561581562235,0 79.17157621522846,30.82574519856147,0 79.17179255115784,30.82598717874788,0 79.17197315882709,30.82620604257507,0 79.1721531505947,30.82642446366178,0 79.17233061255989,30.82658978928873,0 79.17236769980525,30.82666488106582,0 79.17258173017801,30.82690471539046,0 79.17265357635756,30.82700194776883,0 79.17272714557936,30.82715119208567,0 79.17280054026291,30.82730008307753,0 79.17304638154288,30.82750875549588,0 79.17322091597339,30.82762064137538,0 79.17332563174284,30.82768776737047,0 79.17356323718175,30.82758572197984,0 79.17373323198002,30.82749017200375,0 79.17383365895202,30.82734909850402,0 79.17389930651403,30.82718475959102,0 79.17393224318668,30.82710230090411,0 79.17392875386827,30.82694425457687,0 79.17392179231275,30.82662645191417,0 79.17395390959793,30.82648946336403,0 79.17398393905086,30.82624481553783,0 79.17397934415637,30.8260297829851,0 79.17400995989075,30.82583693040668,0 79.17403789697332,30.82553456724109,0 79.17403527083823,30.82542559928815,0 79.17417163755513,30.82518988477072,0 79.17438146000009,30.82499898814398,0 79.1746290511681,30.82483010777649,0 79.17484364147332,30.82474805816131,0 79.17502352215465,30.82469797323502,0 79.17527796698597,30.82475042720415,0 79.17549694049832,30.82483532711358,0 79.17553355139383,30.82485877799789,0 79.17575323713751,30.82499946066989,0 79.17593673001834,30.82517221288449,0 79.17615641670248,30.82531275099769,0 79.17637609776931,30.82545328526953,0 79.17652250725625,30.82560223349414,0 79.17677897428213,30.82576595329218,0 79.17696179179627,30.82599280522956,0 79.17707060898762,30.82617262004503,0 79.17721539796204,30.82637540547826,0 79.17732261567755,30.82660887648713,0 79.17742911070015,30.82684161044682,0 79.17753510373458,30.82707353703706,0 79.17764073185929,30.82730461247621,0 79.17774603598429,30.82753483201428,0 79.17785068738502,30.82776429543732,0 79.17795600122345,30.82793991409395,0 79.178023920708,30.82814497534239,0 79.17812877146342,30.82831957741951,0 79.17812374202794,30.82847767500262,0 79.17815259491874,30.82871048412517,0 79.17810736500707,30.82900042801733,0 79.1780287242696,30.82921389755989,0 79.1779873070541,30.82939736840882,0 79.17794465782625,30.8296311161629,0 79.17786851601477,30.8297900517793,0 79.17779231303534,30.8299483114985,0 79.17768178553421,30.83008331892679,0 79.17749834461301,30.83032362783759,0 79.17728329810841,30.83048976438907,0 79.17706985315486,30.83065472546634,0 79.17689403077283,30.83074189189258,0 79.17661529809911,30.83081162468029,0 79.17630458445861,30.83080977867169,0 79.17596074189922,30.83083497589673,0 79.17565283157347,30.83088196486854,0 79.17534665881242,30.83087998156631,0 79.17514323392949,30.83084620120852,0 79.17487294891102,30.83086612527992,0 79.17463747959195,30.83090774779529,0 79.17436941552806,30.83092746348235,0 79.1741031286591,30.83099530116137,0 79.17387183629151,30.83108434498906,0 79.17377307143036,30.83111549410965,0 79.17351254124226,30.83127765818363,0 79.17338247699404,30.83133451981724,0 79.17328728095725,30.83145994230434,0 79.17312872531494,30.83163636554763,0 79.17303465312071,30.83176040959362,0 79.17297545645002,30.8319517744097,0 79.17285222143721,30.83214620234058,0 79.1726656984622,30.83234335923523,0 79.17250504302172,30.83233036061341,0 79.17240849501282,30.83231337044768,0 79.17227767120525,30.83222933166393,0 79.17198328901144,30.83204022221322,0 79.17175626938939,30.83193937514049,0 79.17159277441326,30.83183434501036,0 79.17152947736074,30.8318386271447,0 79.17124204065482,30.83178856896448,0 79.17098811386313,30.83175959838601,0 79.17089279610779,30.83174299166255,0 79.17055034490116,30.83178965420875,0 79.17030167484533,30.83180672730579,0 79.17008352382557,30.83179871195999,0 79.16986304921754,30.83174497133944,0 79.1698307253766,30.83172422319159,0 79.16957528273299,30.83160408046584,0 79.16941697904558,30.83154624587576,0 79.16886045823661,30.83149421458976,0 79.1681389301628,30.83124854976101,0 79.16780603661033,30.83125059817268,0 79.16750273241981,30.83122760633935,0 79.16741104051745,30.83121165012136,0 79.16713649448214,30.83116390340463,0 79.1668628257937,30.83111630561194,0 79.16658029306727,30.83097812025117,0 79.16638887483678,30.8308557341416,0 79.16626124084078,30.83077414570476,0 79.1661604391126,30.83066735730347,0 79.16599550941504,30.830519654994,0 79.16589435878608,30.83041264198145,0 79.16579309826624,30.83030551114127,0 79.16571847281387,30.83017270464685,0 79.16561695254103,30.83006527161489,0 79.16554195746319,30.82993200745185,0 79.16546677673244,30.82979846390503,0 79.1654071252996,30.82954553727108,0 79.16539055897606,30.8294054708598,0 79.16537394130801,30.82926494267051,0 79.16532485504129,30.82910330056996,0 79.16530255469409,30.82891450167016,0 79.16525331328141,30.82875158239371,0 79.16529631211147,30.82860265923492,0 79.16530691529026,30.82843219104651,0 79.16531742723225,30.82826102715063,0 79.16536057667544,30.82811013803821,0 79.16533811527872,30.82791664648432,0 79.16526101677418,30.82777757033075,0 79.16517231310786,30.82754056227289,0 79.16511624848292,30.82732358136723,0 79.16509874577594,30.82717615439992,0 79.16502069168163,30.82703530243453,0 79.16496973744167,30.82686579323877,0 79.16491854915353,30.8266957583284,0 79.16480049968993,30.82648265440308,0 79.16469434113787,30.82636894047443,0 79.16464248178505,30.82619739887008,0 79.16451717704901,30.82593225849549,0 79.16441838310875,30.82563671887935,0 79.16439262681757,30.82543356183716,0 79.16436027905633,30.82517832446602,0 79.16427318919052,30.8249813805943,0 79.16420647377099,30.82470209728907,0 79.16417993575134,30.82449493030549,0 79.16420808010311,30.82422589621945,0 79.16428408330837,30.82408164169328,0 79.16436046531425,30.82393670276338,0 79.16449275883623,30.82372910820579,0 79.16460440951323,30.82360456732315,0 79.16482916501492,30.82335385050655,0 79.16503373373351,30.82318650963768,0 79.16517626920171,30.8230276767395,0 79.16531958932744,30.82286795930722,0 79.1654928941753,30.82267485494771,0 79.16547487561253,30.82251045738737,0 79.16542773270945,30.82237807193874,0 79.16531633051581,30.82225556763725,0 79.16521100309977,30.8221881113234,0 79.16506438412935,30.82204279744034,0 79.16478344247481,30.82186266199824,0 79.16467809792049,30.82179508649649,0 79.16450249903092,30.82168248191966,0 79.16429853963184,30.82160287157875,0 79.16398269388364,30.82140016813211,0 79.16391246575698,30.8213551644868,0 79.16370885374913,30.82127587949737,0 79.16350546927083,30.82119668540876,0 79.16327457845688,30.82115082625371,0 79.16300921998111,30.82108264215179,0 79.16270950688259,30.82099221429446,0 79.1624104064384,30.82090209638852,0 79.16218176104314,30.82085687400218,0 79.16194558423243,30.82075616640056,0 79.16168301352441,30.82068891094924,0 79.16151714751908,30.82063304620766,0 79.16130825861842,30.82049933146486,0 79.16106452687411,30.82034335688605,0 79.16082078606037,30.82018737392361,0 79.16064668621721,30.82007594093047,0 79.16040306134103,30.81991966935037,0 79.16026383944006,30.81983036470622,0 79.16008980489255,30.81971872812161,0 79.15987171254407,30.81952844381156,0 79.15968814052906,30.8193604430757,0 79.15955536719399,30.81912327142673,0 79.15938714784031,30.81886278261251,0 79.15933303787786,30.81872603408028,0 79.15910345345162,30.81847650312765,0 79.15906446627032,30.81824617163389,0 79.15891935283025,30.81794756494126,0 79.15888944505292,30.81777376456958,0 79.158849402615,30.81754106851687,0 79.15880918692378,30.8173072208664,0 79.15874328859275,30.8171085544762,0 79.1587025679414,30.81687296642528,0 79.15859018636292,30.8165906733512,0 79.15852349012442,30.81638933472434,0 79.15847732246105,30.81630683544429,0 79.15832800894877,30.81599874472653,0 79.15829210092242,30.8159758463393,0 79.15815260388642,30.81572655485438,0 79.15801260404092,30.81547636328618,0 79.15790449364904,30.8154074244738,0 79.15770254144312,30.81517089449876,0 79.15768069027274,30.81504908074886,0 79.1575613301594,30.81491883175245,0 79.15739454064656,30.81470407222126,0 79.15720237123975,30.8145271890816,0 79.15707106606008,30.81433483856324,0 79.1568668558986,30.8140957037469,0 79.15669849374238,30.81387915293404,0 79.15652972646296,30.8136620716981,0 79.15640879861674,30.81353000180426,0 79.15622745545238,30.81324941527439,0 79.15609399517332,30.81305420178327,0 79.15599677068205,30.81288183936186,0 79.1558993101205,30.81270905689013,0 79.15577724451133,30.81257573232183,0 79.15565503718497,30.81244219124651,0 79.15555692610894,30.81226843042047,0 79.15543435796741,30.81213446896893,0 79.15516470079444,30.81190650322288,0 79.15504174205476,30.81177217046267,0 79.15479537538771,30.81150299127367,0 79.15463514053202,30.81134463733932,0 79.15452466538605,30.81127406606687,0 79.15431408240093,30.81102728250374,0 79.15412973462384,30.81090945202708,0 79.15398225428957,30.81081518649206,0 79.15383477349752,30.81072091787156,0 79.15346606923269,30.81048507389348,0 79.15329558224107,30.81043214176424,0 79.1527900929311,30.8105029868943,0 79.15184090195142,30.81066873710583,0 79.15151668193397,30.81078855323966,0 79.15122958595121,30.81082169473389,0 79.15090949179917,30.81094024498928,0 79.15073326830006,30.81104179875759,0 79.15055893183573,30.81119671094696,0 79.15031412453205,30.81130504243151,0 79.15024514169004,30.81136644962616,0 79.14982737465307,30.81146661135026,0 79.14975783157003,30.81147436368307,0 79.149586732015,30.81157325612761,0 79.14934749631334,30.81167927540777,0 79.14914302166041,30.81175463009023,0 79.14873692570845,30.81190428348051,0 79.14860096106821,30.81191907212996,0 79.14836721374772,30.81202291958396,0 79.14820209931776,30.81211894132421,0 79.14800556604889,30.81224385996439,0 79.1476771458677,30.81238203919266,0 79.1474174881842,30.812512184228,0 79.14705938171177,30.81262633167509,0 79.1469624749902,30.81266192187533,0 79.14664208330146,30.81279679542859,0 79.14628998158122,30.81290890786025,0 79.14594064806637,30.8130201354071,0 79.14581595751628,30.81308300327253,0 79.14547426867023,30.81324243285258,0 79.14522842077692,30.81336643023897,0 79.14507256936469,30.81340667255395,0 79.14479601427901,30.81350806581429,0 79.14470424481347,30.81354171115853,0 79.14437242910093,30.81369680693641,0 79.14419102749071,30.8137632374866,0 79.14380209893747,30.81392227328677,0 79.14371248721173,30.81395507378369,0 79.14338396973591,30.81405880872247,0 79.1430579483944,30.81416175561528,0 79.14290964974823,30.81419966567071,0 79.14264712265154,30.81429591377465,0 79.14238629136115,30.81439153926364,0 79.14221333732606,30.8144549471269,0 79.14210027244138,30.81451266659199,0 79.14196083608556,30.81459621385483,0 79.14178980500562,30.81465881305103,0 79.14161948465292,30.81472115044386,0 79.14137118665666,30.81486030837561,0 79.14115073101479,30.81497292305878,0 79.14096945874911,30.81515084979201,0 79.14077741158432,30.81523657332407,0 79.1406179784839,30.81534207664216,0 79.14042163438909,30.81538167322307,0 79.14031441894446,30.8154364022819,0 79.13943458667112,30.81604013182876,0 79.13789695426242,30.81684237464333,0 79.13764579894914,30.81698642290372,0 79.13726991851866,30.81712421317462,0 79.13702404454349,30.81734306233651,0 79.13673740848786,30.81753337651551,0 79.136453004885,30.81772205792591,0 79.13613168427588,30.81795680773492,0 79.13589346575489,30.81816942389371,0 79.13573197751208,30.81821074564948,0 79.13553494076419,30.81837409722421,0 79.13510287091229,30.8186711520872,0 79.13502666943658,30.81876483703521,0 79.13468274325128,30.81911058654341,0 79.13449170212795,30.81926877230717,0 79.13419444166507,30.81963505103827,0 79.13408381646576,30.81977135821355,0 79.13390863586442,30.8201393319846,0 79.13379935369845,30.82027367094448,0 79.13365856211789,30.82052228688123,0 79.13352751688277,30.82090857521452,0 79.13338906120339,30.82115267191648,0 79.13328688690416,30.82135199947675,0 79.1331897910831,30.82161884616476,0 79.13315454703756,30.82166177027241,0 79.13309337951577,30.82188387264435,0 79.13288841778025,30.82220628153264,0 79.13279377397569,30.82246728585305,0 79.1326949276575,30.82265975795448,0 79.13256222438864,30.8228927727022,0 79.13243027315598,30.82312441465254,0 79.13237198584913,30.82333869713997,0 79.13216865863616,30.82358358697847,0 79.13200039737768,30.82378624544092,0 79.13183320589305,30.82398761278459,0 79.13170555109419,30.82421225416733,0 79.13154051172344,30.8244107867116,0 79.13140922840915,30.8245687114174,0 79.13125178473263,30.82482825280426,0 79.13103661678375,30.825226221703,0 79.13091519749681,30.82564839964504,0 79.1307935547265,30.82620010322791,0 79.13072886096597,30.82635314135384,0 79.13075441859664,30.82640825709429,0 79.13071246584978,30.82653600386245,0 79.13065142255397,30.826765788339,0 79.13061158540454,30.82693088852252,0 79.13054663428946,30.82704098641532,0 79.13046160780674,30.82721274429074,0 79.13039907308351,30.82735999560909,0 79.13033346587824,30.82742983219479,0 79.13029334324583,30.82755266700076,0 79.13024987895061,30.8275988405312,0 79.13016673681366,30.82776678999993,0 79.13008413347912,30.82793361021238,0 79.13004671302862,30.8280916005946,0 79.12998448923176,30.82819653068505,0 79.12987822237329,30.82830849657776,0 79.12979770998773,30.82847142983708,0 79.12971361400547,30.82855986047909,0 79.12958834122848,30.82869163230755,0 79.12959042726612,30.8287281861495,0 79.12921277218111,30.8291395684496,0 79.12896247768836,30.82938115897642,0 79.12875784360537,30.8296490824563,0 79.12843675593575,30.83015441362512,0 79.12835629336789,30.830259641297,0 79.12803682404167,30.83067740863512,0 79.12796113927062,30.83086046099579,0 79.12772850758726,30.83124790961217,0 79.12757213959054,30.83145191000373,0 79.12742452843919,30.83181037384687,0 79.12723164474637,30.83206142895437,0 79.12716306407759,30.83231527862111,0 79.12701453233439,30.83259003242367,0 79.12694697811182,30.83284082574759,0 79.1267623841923,30.83316085019139,0 79.12665841099347,30.83345683924094,0 79.1264718867228,30.83369741032931,0 79.12629580230568,30.83408450462688,0 79.12611205109639,30.83432095247932,0 79.12600714567678,30.83453531966796,0 79.12590281285949,30.83474851643296,0 79.12565003456854,30.83507302745047,0 79.12547599014334,30.83537480531791,0 79.12533893661016,30.83562852629433,0 79.12519766643106,30.83580939522993,0 79.12495766197415,30.8361939923342,0 79.12478385315076,30.83641626383512,0 79.12468005434474,30.83654902564563,0 79.12454230952149,30.83672519625037,0 79.12430290310488,30.83703142616827,0 79.1240994301337,30.83729169305724,0 79.12397055345038,30.8375323043665,0 79.12380316494621,30.8377461705608,0 79.1236037281507,30.83800098029057,0 79.12351678521254,30.83826192694442,0 79.12338526845305,30.83842959511336,0 79.12333227241369,30.83864597608671,0 79.12320198303834,30.83881166922506,0 79.12304012265814,30.83901749053585,0 79.12285996438996,30.83939364114517,0 79.1227641906944,30.83951514107638,0 79.12267532499352,30.83970093439851,0 79.12254873450713,30.8398613418392,0 79.12242949330877,30.84008501374079,0 79.12234901306017,30.84033144875766,0 79.12226227918465,30.84051296056028,0 79.12212756022733,30.84089770485371,0 79.12198047645897,30.84115377640511,0 79.12188861425358,30.84126911987963,0 79.12174322950926,30.84152239851115,0 79.12147148461754,30.84186321301747,0 79.12132175959948,30.84205101121062,0 79.12117294657759,30.84223766250864,0 79.12095880160767,30.84243666184939,0 79.12072447094464,30.84273090820761,0 79.1205716567831,30.84285364998272,0 79.12045598694986,30.84299906163196,0 79.12031218056777,30.84317984290244,0 79.12016923530707,30.84335954183109,0 79.12005549203622,30.84350252885253,0 79.11984207571305,30.84363431070172,0 79.11970171046868,30.84381116948298,0 79.11959001601744,30.84395190105806,0 79.11938779326782,30.84413894244483,0 79.119241954714,30.84425523605613,0 79.11905042051227,30.84449706680914,0 79.11891449920478,30.84466871295041,0 79.11880633168011,30.84480531027898,0 79.11863665977533,30.84495271142101,0 79.11844980790779,30.84518894237937,0 79.11829084972123,30.84538990677483,0 79.11816777220051,30.8456116919911,0 79.11795018294487,30.84582059562161,0 79.11776884059418,30.84604985477604,0 79.11761455048335,30.84624491128771,0 79.11746130982932,30.84643864212401,0 79.11735974332811,30.84656703471577,0 79.11720820334975,30.84675862558935,0 79.11697386118655,30.84699031824171,0 79.11682485183121,30.84717889065907,0 79.11680917959697,30.84726303013549,0 79.11663672166091,30.84748111367947,0 79.11649929361784,30.84771854604657,0 79.11635365404518,30.84790243890425,0 79.11623301696606,30.84805475346943,0 79.11612232058744,30.8482576478146,0 79.11597928116237,30.84843803567415,0 79.11589377293352,30.84860857962142,0 79.11577580925052,30.84875719030919,0 79.11562571084482,30.84888394535551,0 79.11553241138199,30.84900159748882,0 79.11541635349589,30.8491479459098,0 79.11533348851017,30.84931432193566,0 79.11521479352518,30.84958697233092,0 79.1151006815191,30.84973038276157,0 79.1150779319635,30.84975897458429,0 79.11433663654431,30.85134225184891,0 79.11374760499881,30.85284460750234,0 79.11371688722119,30.85319225557881,0 79.11368405527942,30.85346327230923,0 79.11353527105544,30.85394746258819,0 79.11346380086876,30.85426086671329,0 79.11343430101242,30.85459869602188,0 79.11336359852872,30.8549078181015,0 79.11328836289147,30.85507118339939,0 79.11321596632672,30.85530551975474,0 79.11314401155426,30.8555385228584,0 79.11307239196486,30.85577033117366,0 79.11304196769214,30.85602703156031,0 79.11304981652143,30.85623820037017,0 79.11297896235597,30.85646643212038,0 79.1129085126185,30.85669341297968,0 79.11280096039512,30.85696230615302,0 79.11273154279337,30.85718644811098,0 79.11266234736154,30.85740956729581,0 79.11251945531278,30.85771616392904,0 79.11233744487444,30.8579952667104,0 79.11227300700705,30.85828116960877,0 79.11216951705758,30.85853973589268,0 79.11203053387003,30.85883759191292,0 79.11192865296863,30.85909241036052,0 79.11178814462362,30.85932061012711,0 79.11164847182423,30.85954741239371,0 79.11154866570571,30.85979763294489,0 79.11141065667714,30.86002144713438,0 79.11120345981996,30.86032250796309,0 79.11107138124129,30.86060650609198,0 79.11094030769907,30.86088834015081,0 79.11077591148185,30.86120631627734,0 79.11064305401669,30.86142129878024,0 79.11045141732554,30.86183391970391,0 79.11032490361382,30.8621063821575,0 79.11019929696903,30.86237684503372,0 79.11007035714567,30.86258474726727,0 79.1098849200134,30.86298435716851,0 79.10982790778432,30.86317639619008,0 79.10966451773827,30.86335584928732,0 79.10954350793408,30.86361699074102,0 79.10942338146732,30.86387622798755,0 79.10933156568817,30.86404017543662,0 79.10924023674642,30.86420329189562,0 79.10908585272543,30.86443483473402,0 79.10893267621142,30.86466460614872,0 79.10881194793362,30.86485865038414,0 79.10866078520824,30.86508538394608,0 79.10854159816381,30.86527696100317,0 79.10836660052416,30.86559036505534,0 79.10824913376955,30.86577903758579,0 79.10823402939651,30.86597928307842,0 79.10817829798664,30.8661004298658,0 79.10819376074771,30.8662665370381,0 79.1081434611194,30.86644182659407,0 79.10807363542385,30.86675789010967,0 79.1080487581376,30.86684450398817,0 79.1079991741132,30.86701712730188,0 79.10789545234651,30.86730610797452,0 79.10784127125899,30.86742285993903,0 79.10773347018909,30.86765515706409,0 79.10765577966713,30.86785491429077,0 79.10758389813825,30.86810639178885,0 79.1075308684798,30.86822044152614,0 79.10747801922079,30.86833410345084,0 79.10737830300717,30.8686124484247,0 79.10732601301167,30.86872480093242,0 79.1072274600805,30.86900003294342,0 79.10719881314931,30.86902982284797,0 79.10697489892104,30.87038150201565,0 79.1065612364735,30.87213570112845,0 79.10641254929007,30.8723926943417,0 79.10618944690691,30.87273932383732,0 79.10612144573332,30.8729733041826,0 79.10601655593948,30.87325094801678,0 79.10599371223856,30.87357878728621,0 79.10600084329943,30.87371973618489,0 79.10601485745202,30.87400073507521,0 79.10602879540819,30.87428022563852,0 79.10608330790075,30.87458356683876,0 79.1060973867979,30.87485952887839,0 79.10615140839342,30.8751597562614,0 79.10617207771219,30.87556875529665,0 79.10611332508114,30.87592333457327,0 79.10620663532409,30.87624276211745,0 79.10622033099587,30.87650991220532,0 79.10623045852631,30.87670947741818,0 79.10628326913891,30.8769995595788,0 79.10629324964764,30.87719724896889,0 79.10634242286756,30.87741926065221,0 79.10635226008826,30.87761536001955,0 79.10640744140009,30.87796564412845,0 79.10644961727634,30.87805540808995,0 79.10650415686203,30.87840305017181,0 79.1065583453744,30.87874846474507,0 79.10657051918295,30.87900343198444,0 79.1065765838558,30.87913042844124,0 79.10658565089018,30.87932031529405,0 79.10663910095765,30.87965974749624,0 79.10664503882032,30.87978510624113,0 79.10662454574529,30.88013484457533,0 79.10663047267143,30.88025897165603,0 79.10656612894488,30.88045760181315,0 79.10654607893802,30.88080218686973,0 79.1065550408716,30.88098561242792,0 79.10660176431256,30.88119251059857,0 79.10665122326859,30.8814591361039,0 79.10670043676005,30.88172443795726,0 79.10667149838713,30.8818805620967,0 79.1066514067239,30.88221492813655,0 79.10669742898296,30.88241695698262,0 79.10678334490422,30.88270104220492,0 79.1067917641337,30.88287754899974,0 79.10683169973504,30.88295998849008,0 79.10684557748139,30.88325226197203,0 79.10685384813259,30.88342678500355,0 79.10685934586742,30.88354277680494,0 79.10690441107163,30.88373979810307,0 79.10702550135477,30.88404054325434,0 79.10703338619273,30.88421236457521,0 79.10711191581477,30.88437342091812,0 79.10705427222743,30.88466752034444,0 79.10702560666722,30.8848137762904,0 79.10706980645463,30.88500602222902,0 79.1070775311231,30.88517435984991,0 79.10708523059915,30.88534209561268,0 79.10710067335795,30.88567568969744,0 79.10710580386098,30.88578635668785,0 79.10704925970298,30.88607079100057,0 79.10698789589416,30.88624400264829,0 79.10699572849939,30.88640773072809,0 79.10700353500309,30.8865708834185,0 79.10694773234489,30.88684997814489,0 79.10695802161133,30.88706528623415,0 79.10686467573389,30.88726499739288,0 79.10687253539118,30.88742498395872,0 79.10682038177217,30.88775105865296,0 79.10679312063886,30.88788679409863,0 79.10686856124528,30.88803692364586,0 79.10684390084803,30.88822408084906,0 79.10678443008125,30.88838801615871,0 79.10676534253685,30.88867706890735,0 79.10680535995013,30.88880265171981,0 79.10678628909665,30.88908895886153,0 79.10679409595531,30.88924244452441,0 79.10680446824306,30.88944627042682,0 79.10675376301954,30.88975674750297,0 79.10673248296894,30.88998640866145,0 79.10671132507446,30.89021477715389,0 79.10671655046963,30.89031450206401,0 79.10669290224897,30.8904914815395,0 79.10666935854037,30.89066766717038,0 79.10668506461597,30.89096297637986,0 79.1066954744508,30.8911587515287,0 79.10663837207369,30.89131050490732,0 79.10661505616217,30.89148314362575,0 79.10646286045215,30.89166557486671,0 79.10644004235527,30.89183647406709,0 79.10644805052516,30.89198018403741,0 79.10636138737807,30.89215470180548,0 79.10637218563531,30.89234466255379,0 79.10625575591337,30.89254325922343,0 79.10626127380215,30.8926373921584,0 79.10620629516663,30.89278277223833,0 79.10612711422591,30.89304619449252,0 79.10607561088219,30.8932361281143,0 79.10601859127026,30.8933328420803,0 79.10596749374675,30.89352120337545,0 79.10594640967302,30.89368366653121,0 79.10589289906746,30.89382462258999,0 79.10583956764384,30.89396498145293,0 79.10575702190877,30.8941292340794,0 79.10567491657777,30.89429261095551,0 79.10556409705255,30.89447928174583,0 79.10551204767457,30.89461676018764,0 79.10546020047552,30.89475365437388,0 79.10535088283638,30.89493748760871,0 79.10527092977327,30.89509658694838,0 79.10525177260389,30.89525172731491,0 79.10520408356959,30.89542953389234,0 79.10515987882029,30.8956497540802,0 79.10410373685389,30.89825681249081,0 79.10279546263757,30.90089860716762,0 79.10260670526601,30.90137031170093,0 79.10224768280847,30.90202313121804,0 79.10197601846613,30.90257995929073,0 79.10179094667791,30.90304229350051,0 79.10144615733917,30.90354215154061,0 79.10114934026076,30.9053620032973,0 79.10091960962895,30.90574997734954,0 79.10047786876741,30.90685256988922,0 79.10003966242354,30.90784926663471,0 79.09895112419223,30.90940377296435,0 79.09848968863976,30.91015555493652,0 79.09825674545276,30.91045363881578,0 79.09758404373734,30.91140247554285,0 79.0970439350907,30.91206635421829,0 79.09627093728216,30.91301276943176,0 79.09599347359905,30.91329658600075,0 79.09530053432825,30.9141286206279,0 79.09472836699088,30.91480954916,0 79.09409087935812,30.91551306475026,0 79.0938519622504,30.91576762836479,0 79.09299101851164,30.91664201038547,0 79.09210867236477,30.91755034796125,0 79.09114847690469,30.91864346296775,0 79.09088198607314,30.91900603812207,0 79.09021922830104,30.91995945410474,0 79.08979196495596,30.92068689984426,0 79.08940275034486,30.92157865508872,0 79.08935094887727,30.92178420987663,0 79.08913297773241,30.92268435000498,0 79.08913985675862,30.9233051570894,0 79.089155345514,30.92353513334926,0 79.08906844355852,30.92412261646568,0 79.08897405599791,30.9247235004276,0 79.08880700020458,30.92518952836824,0 79.08868677354855,30.92561924845121,0 79.08833092903042,30.92605467757723,0 79.08793774074445,30.92625215494459,0 79.0845187653786,30.92924355466554,0 79.08315202662487,30.93050597215927,0 79.08243141248401,30.93101083940429,0 79.08190978698468,30.93116250988862,0 79.08117511469314,30.9314464967151,0 79.08084412789052,30.93157593549538,0 79.07999183825541,30.93207471847068,0 79.07910836450951,30.93259330214194,0 79.07835608962226,30.93317188496837,0 79.07693734433667,30.93445680219924,0 79.07632752004308,30.93497889027693,0 79.07560741203112,30.93567001667956,0 79.07506269907013,30.93631881894007,0 79.07456146217956,30.93691244080248,0 79.07415282511984,30.93732311073466,0 79.07365365177361,30.9377932583736,0 79.07321125809943,30.9382106255777,0 79.07307656604034,30.93833344751116,0 79.07148614435108,30.94008349599359,0 79.07101719071605,30.94042415428669,0 79.0701636349508,30.9412027523522,0 79.06937322689268,30.94186267056428,0 79.06861997256868,30.9425410397236,0 79.06750905706795,30.94345834593026,0 79.06690411370178,30.94392812752756,0 79.06615003612328,30.94461199381748,0 79.06567455083176,30.94507103503362,0 79.06464242620163,30.94590480057162,0 79.06397408581985,30.94659334787897,0 79.06358452247871,30.94676382478056,0 79.0631611386995,30.94698820520619,0 79.06285533761761,30.94719151915458,0 79.06257958272921,30.94730625135856,0 79.06175332351239,30.94748236294585,0 79.06147627585821,30.94744310351035,0 79.06103540018933,30.94760072630137,0 79.06041653867848,30.94787005293922,0 79.05957823722245,30.94844928711502,0 79.05943224767518,30.94856789708093,0 79.05898555946676,30.94882501430574,0 79.0585706013356,30.9489792061345,0 79.05838384479026,30.94905590197564,0 79.05684883473485,30.94877028198593,0 79.05665027205815,30.94878512275519,0 79.05626800066406,30.94872790382188,0 79.05600845902711,30.94871808162624,0 79.05560495266215,30.94876276876784,0 79.05517209902877,30.94891668614702,0 79.05470422830699,30.94911201616146,0 79.05422218119399,30.94932972830457,0 79.05371719378273,30.94964150529447,0 79.05295585519124,30.94998623705547,0 79.05224829163295,30.95023577223074,0 79.05161595847599,30.95024211843304,0 79.05105285428293,30.95024687947671,0 79.0504444916007,30.95020894491083,0 79.04986918833249,30.94980849893359,0 79.04962058965089,30.94941580786309,0 79.04952911322414,30.94909755029063,0 79.04931024811029,30.94878651604081,0 79.04946003935977,30.94839747025408,0 79.04964398977529,30.9481677108987,0 79.04998013833738,30.94786343890675,0 79.05027317645916,30.94756838288468,0 79.05052135117168,30.94725686557767,0 79.05075391848131,30.94685699640048,0 79.05116419961364,30.94617851985315,0 79.05132461367222,30.94595925514264,0 79.05183623260292,30.94507562777457,0 79.0522231297745,30.94405766167181,0 79.05245101712653,30.94330869002436,0 79.05270358156065,30.94244021568121,0 79.05296650135529,30.94162075569025,0 79.05350556644386,30.94048819590607,0 79.05398867440687,30.93955218055377,0 79.05451124409665,30.93878932482401,0 79.05602564354157,30.93738680151515,0 79.05729963260468,30.93658901585388,0 79.05908064714515,30.93523356584876,0 79.06030750795223,30.93456795358404,0 79.06156625659958,30.93388368875451,0 79.06297498425616,30.93254133660689,0 79.06366345250675,30.93183042366331,0 79.06388668923759,30.93167589131875,0 79.06551461456947,30.92974583119062,0 79.0655949325966,30.92965423684665,0 79.06717441788906,30.92777269235243,0 79.06892194208376,30.92628257409642,0 79.07048740278685,30.92494970775994,0 79.07524375644177,30.91759241625377,0 79.07543106757626,30.91733487828048,0 79.07549685834678,30.9171605703507,0 79.07599403910872,30.91605917661804,0 79.07646632095673,30.91516641341519,0 79.07654794593481,30.91503687995658,0 79.07719248915613,30.9141536090166,0 79.07810963698739,30.91307454997648,0 79.07826928223228,30.91288848939806,0 79.07892450359945,30.91198956522358,0 79.07959658240166,30.91088703586543,0 79.07971721675337,30.91065109616835,0 79.08037489515195,30.90943761374003,0 79.0809777734318,30.90863466418071,0 79.08124618851019,30.90835114027192,0 79.08189451306293,30.90759495017411,0 79.08262983464667,30.90667956137162,0 79.08270372269917,30.90647329993134,0 79.08331924375555,30.90541028671926,0 79.08377315727039,30.90468297697968,0 79.08408825228145,30.90421899796961,0 79.0845851202849,30.90351324305368,0 79.08505541848314,30.90280893282494,0 79.08553280799448,30.9017174475961,0 79.08572494220229,30.90139576912321,0 79.08591525892842,30.90115009213464,0 79.08635736105219,30.90062366876819,0 79.08688722122477,30.90005949987397,0 79.08734571113823,30.89958099533635,0 79.08784251079484,30.89903639508137,0 79.08832114887757,30.89836267446139,0 79.08886596959333,30.89744184327781,0 79.08929211082773,30.89670221539659,0 79.08986088954504,30.89580849021143,0 79.09017471782943,30.89526819535863,0 79.09083657172153,30.89391940359008,0 
						</coordinates>
					</LinearRing>
				</outerBoundaryIs>
			</Polygon>
		</Placemark>
		<Placemark>
			<name>PR33</name>
			<open>1</open>
			<styleUrl>#msn_ylw-pushpin3100</styleUrl>
			<Polygon>
				<tessellate>1</tessellate>
				<outerBoundaryIs>
					<LinearRing>
						<coordinates>
							90.23132899709241,28.87448391400226,0 90.23108411641655,28.87506402907572,0 90.23096709555038,28.87529122905117,0 90.23085038038698,28.87551783633156,0 90.23076065711416,28.8756495317182,0 90.23064441488759,28.87587527969127,0 90.23052845202821,28.87610048198877,0 90.23050193652861,28.87619435299497,0 90.23027434585814,28.87644585060902,0 90.23022171741253,28.87663275252086,0 90.23009368577628,28.87690259231548,0 90.22996603648143,28.87717162630187,0 90.22988793199259,28.87744955172929,0 90.22978707335543,28.87762428383504,0 90.22973544889672,28.87780841728651,0 90.22960925328565,28.87807417611334,0 90.22953226393172,28.87834894800691,0 90.22945546509018,28.87862297300431,0 90.22945314844631,28.87881488224003,0 90.229425297303,28.8790972544266,0 90.22938715441707,28.87923314513724,0 90.22937225560025,28.87946888575106,0 90.2293447337353,28.87974903706666,0 90.22939098509364,28.87994826105966,0 90.22938877774953,28.88013738373074,0 90.22937394940863,28.88037082181596,0 90.22929611069274,28.88082647482922,0 90.22930653363942,28.8809694654908,0 90.2292919615693,28.8812006354231,0 90.22926479585578,28.88147556255653,0 90.2292502433216,28.88170557156303,0 90.22924821178215,28.8818910705232,0 90.22919832221575,28.88206664471703,0 90.22924415904537,28.88226094442863,0 90.22924213784424,28.88244531714604,0 90.22921526511644,28.88271643509303,0 90.22921325521443,28.8828999156921,0 90.229223656888,28.88303965402285,0 90.22916169262459,28.88325631951962,0 90.22919489328093,28.88349131479927,0 90.2291578109789,28.88362071150457,0 90.22920329883183,28.88381177355254,0 90.22914162345846,28.88402654775939,0 90.22913970932545,28.88420737823853,0 90.22918506664735,28.88439722699383,0 90.22914626196868,28.88470513273992,0 90.2291669533297,28.88497888130365,0 90.22921209151058,28.88516714992139,0 90.2291856391677,28.88543020518467,0 90.22917147134655,28.88565036574401,0 90.22920423432548,28.88587926840444,0 90.22913112393577,28.88613089715462,0 90.22915359341721,28.88622387878331,0 90.22912739100197,28.88648379526608,0 90.22906667801645,28.88669215320625,0 90.22907695810787,28.88682615009594,0 90.22900433766341,28.88707512060063,0 90.22899049464836,28.88729123361543,0 90.22898873741328,28.88746558223394,0 90.22897493961477,28.88768073956957,0 90.22891482858103,28.88788620063349,0 90.22886684572822,28.88805020553527,0 90.22881895599819,28.88821389324028,0 90.22878310038355,28.8883364457073,0 90.22871154887004,28.88858101173079,0 90.22864020682668,28.88882486818211,0 90.22860461370284,28.88894652600177,0 90.22853358405524,28.88918931740428,0 90.22847458382694,28.88939107478645,0 90.22841573643569,28.88959234034627,0 90.22834530458275,28.88983321746747,0 90.22828674017183,28.89003343754704,0 90.22819328889638,28.8903528121277,0 90.22814669777318,28.89051203928765,0 90.22810021236086,28.89067094719256,0 90.22809933584085,28.89083855028186,0 90.22802978742475,28.89107590110559,0 90.22797198312931,28.89127316680338,0 90.22793736105786,28.89139130127316,0 90.22786826363551,28.89162706530046,0 90.22782230914051,28.89178386032083,0 90.22777644341593,28.89194035544714,0 90.22769646795612,28.89221346532448,0 90.22761704702393,28.89232137890723,0 90.2275263717014,28.89246797374211,0 90.22743587022524,28.8926142868631,0 90.22730054058083,28.89275145178657,0 90.22715427119634,28.89292695080137,0 90.22700834609606,28.89310203648231,0 90.22689617296972,28.89316135918017,0 90.22666053831229,28.89315568084167,0 90.22646994276187,28.89315881796194,0 90.22632429248675,28.89317078485832,0 90.22605507041475,28.89311781425585,0 90.22588648973917,28.89304401456687,0 90.22566207880338,28.89299984913996,0 90.22541435416022,28.89286978592037,0 90.22527963379903,28.89284327214437,0 90.22505502621857,28.89279911251501,0 90.22490956722808,28.89281119039043,0 90.22474054271501,28.89273730532063,0 90.22456083890879,28.89270198465425,0 90.22429129096594,28.89264900309329,0 90.22412208311896,28.89257506010151,0 90.22395279556503,28.89250108172935,0 90.223793850094,28.89238837550974,0 90.22351014994871,28.89221026774824,0 90.22336114208122,28.89205845770642,0 90.22325699187432,28.89191527944364,0 90.22310759870665,28.89176303095086,0 90.22296826460111,28.89157151031565,0 90.22291902424767,28.89139738697118,0 90.2228696852798,28.89122293641983,0 90.22286551342938,28.89105706422209,0 90.22288192758273,28.89081206811278,0 90.22288808261618,28.89060586167625,0 90.2228839104499,28.89043880313333,0 90.22293554833378,28.89024068895857,0 90.2228962275756,28.89002418818287,0 90.22294801503074,28.88982506621473,0 90.22301031342278,28.88958551765503,0 90.22297092345333,28.88936740845378,0 90.22305431402738,28.8890460535515,0 90.22307521250353,28.88896551934865,0 90.22315901066881,28.88864259020776,0 90.22314455824052,28.88851216265713,0 90.22317607360004,28.88839057390452,0 90.2232603374736,28.8880654664207,0 90.22329202124129,28.88794322478187,0 90.22333052942753,28.88760731782745,0 90.22337296701249,28.88744340067244,0 90.22344742450851,28.88715579981473,0 90.2234900857883,28.88699101555338,0 90.22354353023205,28.88678457625674,0 90.22352554007955,28.88647649924726,0 90.22355771248797,28.88635194765653,0 90.22362218940454,28.88610233406695,0 90.2236186160915,28.88592637599535,0 90.22363661875889,28.88566632840912,0 90.22364386922172,28.88544748405545,0 90.22364031456939,28.88527018750733,0 90.22365842450215,28.88500816568081,0 90.22367658983418,28.88474535909385,0 90.22362602943167,28.88455746469951,0 90.22368039761847,28.88434507322818,0 90.22368775848894,28.8841229390964,0 90.22360073540496,28.88388180804733,0 90.22356075801405,28.8836493012475,0 90.22346247868849,28.88344993221301,0 90.22345870643798,28.88326867575515,0 90.22341842007026,28.88303464905345,0 90.22342549844646,28.88280935001486,0 90.2234107447908,28.88267022302943,0 90.22332268818332,28.88242550057609,0 90.22323443438617,28.88218003486761,0 90.22319364154699,28.88194326412225,0 90.22317866025242,28.88180277978358,0 90.22307904053614,28.88159958870575,0 90.22299010387606,28.88135203032147,0 90.22289007871882,28.88114786200018,0 90.2228486476895,28.88090842458914,0 90.22275911810483,28.88065900713283,0 90.22262130780842,28.88039957674965,0 90.22253125576947,28.88014893451921,0 90.2224674902821,28.87999631103613,0 90.22232885806579,28.87973514167536,0 90.22216831236182,28.87956307871438,0 90.22207732187228,28.87931030262116,0 90.22198609802381,28.87905689168479,0 90.22184621117729,28.87879338835867,0 90.22170596796694,28.87852921316734,0 90.22165176341349,28.87832873915878,0 90.22152163212982,28.87801788134514,0 90.22139110276355,28.87770596694707,0 90.22124952136761,28.87743886544775,0 90.22115638671326,28.87718068492303,0 90.22106301256186,28.87692191305539,0 90.22100771144653,28.87671820510325,0 90.22096291901741,28.87646791267835,0 90.22090738695798,28.87626339224929,0 90.22085173995185,28.87605844680473,0 90.22084511726641,28.8758626571639,0 90.22078929171043,28.87565687415949,0 90.22073335073431,28.87545066583178,0 90.22062801474588,28.87523476957524,0 90.22059301616481,28.87493406798057,0 90.22062487362253,28.87479281329871,0 90.22056853105065,28.87458522770455,0 90.22061106989021,28.87439613808143,0 90.22052628189431,28.87408224728821,0 90.22046958710884,28.87387184046926,0 90.22041278500578,28.87366140025448,0 90.22035586878077,28.87345070401802,0 90.22029883104943,28.87323953464792,0 90.22019182757451,28.87301821677022,0 90.22004527774192,28.87273848920238,0 90.21981711007688,28.8721085412375,0 90.21961061885776,28.8709658976239,0 90.21955639092221,28.87079075803555,0 90.21941164347854,28.87059749756059,0 90.21931186908499,28.87041276304621,0 90.21921190245047,28.87022767391573,0 90.21920242197717,28.8700600678196,0 90.21914755154641,28.8698832242503,0 90.2190925785653,28.86970604158255,0 90.21909193497791,28.86949750884797,0 90.2190457547392,28.86927951414079,0 90.21904505221659,28.86906996191278,0 90.21902638267149,28.86894039699095,0 90.21901666910006,28.86877034904617,0 90.21900694362439,28.8685999821207,0 90.2189972268136,28.86842933254153,0 90.21898748913142,28.86825835257667,0 90.21903259860709,28.86805542337921,0 90.21903191580772,28.86784298501748,0 90.21902217879264,28.8676708613247,0 90.21902148167551,28.86745749640387,0 90.21901171384965,28.86728462375343,0 90.21904800320965,28.86712044470313,0 90.21904731350483,28.86690569419586,0 90.21903752051365,28.86673169888308,0 90.2191013143031,28.86644230953282,0 90.21914700787762,28.86623497921326,0 90.21915558450007,28.86597637706195,0 90.21915499014772,28.86575872820663,0 90.21916357035013,28.86549864180205,0 90.21920956382461,28.86528895933289,0 90.21920903707029,28.86506960217916,0 90.21925521532995,28.86485890652683,0 90.21928297624443,28.86473223771854,0 90.21932933116825,28.86452068987585,0 90.21937582480584,28.86430868637202,0 90.21941310347431,28.86413870770945,0 90.219459822555,28.86392581744056,0 90.21949728161285,28.86375512637815,0 90.21953481409437,28.86358409734845,0 90.21954414546453,28.86331768189887,0 90.21958182595589,28.86314582682961,0 90.21961958628603,28.86297365447222,0 90.21962910766236,28.86270552417137,0 90.21966702268919,28.86253254117881,0 90.21975237309806,28.86236849296848,0 90.21980953268911,28.8621077312786,0 90.2198668626511,28.86184619201166,0 90.21992436694383,28.86158387526496,0 90.21996279818157,28.86140856277137,0 90.22002059291062,28.86114495258815,0 90.22002111604955,28.86091523142524,0 90.22005010927086,28.86078276029539,0 90.2200028081143,28.8605426772495,0 90.22005123400815,28.86032089514067,0 90.22006149879709,28.86004449860341,0 90.22005234453303,28.8598566035132,0 90.22009126080947,28.85967779791555,0 90.22008212738658,28.8594892009851,0 90.2200827494959,28.85925537285831,0 90.2200638304365,28.85911099882518,0 90.22006443008831,28.85887621974925,0 90.22004545943737,28.85873126841229,0 90.2199878678038,28.85853131770605,0 90.21997858734795,28.85834048002834,0 90.21982385327792,28.85812064030488,0 90.21976585544874,28.85791942681713,0 90.21970773997857,28.85771779990748,0 90.21960087373205,28.8575061649622,0 90.21949377980464,28.85729405353648,0 90.21931840705008,28.85716392556666,0 90.21921086043119,28.8569511354531,0 90.21904468240041,28.85677449104493,0 90.21881986783617,28.85663421091589,0 90.21860433132689,28.8564475052011,0 90.21841840882127,28.85636281098062,0 90.21813468720602,28.85625902128419,0 90.21784150406973,28.85620157148043,0 90.21764605359221,28.85616327169617,0 90.21741093288418,28.85606891574849,0 90.21716656438458,28.85602103028978,0 90.21687333034377,28.85596356582532,0 90.2166199891161,28.85596219785091,0 90.21636678451058,28.8559608290453,0 90.21611366727341,28.85595931993549,0 90.21580315328313,28.85599483509386,0 90.21550168434635,28.85598398147594,0 90.21524915738769,28.85598268918359,0 90.21494800893404,28.8559718442657,0 90.21468714004402,28.85601654718836,0 90.21453249153343,28.85603421254825,0 90.21432916896053,28.85604222269066,0 90.21411763121553,28.85609650612949,0 90.21385776680063,28.85614143571653,0 90.21365498239908,28.85614960016603,0 90.213452306515,28.85615775851754,0 90.21315253843983,28.85614691109321,0 90.21295018927781,28.85615521701013,0 90.21274795277303,28.85616351801845,0 90.21249726807051,28.85616231572759,0 90.21224672535578,28.85616111566717,0 90.21204485363896,28.8561694057357,0 90.21175367302497,28.85611246375339,0 90.21151102915498,28.85606501258383,0 90.21131694994463,28.85602709576144,0 90.2110743578085,28.85597970125286,0 90.21083177376836,28.85593231125755,0 90.2105553130602,28.85578279507764,0 90.21038330325291,28.85560619692618,0 90.21024504264683,28.85553161925937,0 90.21002404620592,28.85534521198382,0 90.20990007111693,28.85517759612333,0 90.2098245513174,28.85501915653144,0 90.20975610189454,28.85481376834867,0 90.20979929464647,28.85453299887703,0 90.20982816453368,28.85434532880058,0 90.20996198919511,28.85412895439805,0 90.20998392921564,28.8539877736546,0 90.21011864362399,28.85377112841461,0 90.21024627885124,28.8536012005838,0 90.21037412970183,28.85343082837455,0 90.21059298412023,28.85332652459577,0 90.21076316509318,28.85321279375279,0 90.21098285937359,28.85310846533412,0 90.21119530849541,28.85305178333948,0 90.211457300474,28.85300466344809,0 90.21175310951873,28.85306222180024,0 90.21195032605812,28.85310059565319,0 90.21218884965954,28.85319606194809,0 90.21232881112196,28.8532725396175,0 90.21257538588313,28.85332080283908,0 90.21282196718875,28.85336906583678,0 90.21301104581298,28.8534551339313,0 90.2132493238875,28.85355080827906,0 90.21348748629313,28.85364643468022,0 90.21367626335643,28.85373236844965,0 90.21392263619612,28.85378062545999,0 90.21411127274111,28.85386653055207,0 90.21435757182012,28.85391472344756,0 90.21461221481701,28.85391499217834,0 90.21485833889169,28.8539625258654,0 90.21507282793996,28.85390635091284,0 90.21527879998355,28.85389754785479,0 90.21553420548905,28.85389836296595,0 90.21569997944046,28.85383259791708,0 90.21596467787987,28.85378602865926,0 90.21618017237007,28.85372952071078,0 90.21633739915951,28.85371080798852,0 90.2165441324012,28.85370167617626,0 90.21680960432627,28.8536546056449,0 90.21700739617421,28.85369299373616,0 90.21727327216492,28.85364588889823,0 90.21748993370603,28.85358913109715,0 90.21770684931555,28.85353239642329,0 90.21787448674404,28.85346619631719,0 90.21802126357748,28.85324685722292,0 90.21809957563357,28.85311302946896,0 90.21819719446442,28.85288301626985,0 90.21818582229003,28.85268099994741,0 90.21806510224407,28.85250709101437,0 90.21793466985901,28.85238132321564,0 90.21763550386348,28.85232284850519,0 90.21749542531724,28.85224557999576,0 90.21725555795662,28.85214896644966,0 90.21705613198489,28.8521103543375,0 90.21685671831523,28.8520717448095,0 90.21656681585962,28.85196544020247,0 90.21625854301905,28.85195592736987,0 90.21595949364554,28.85189802604308,0 90.21576014107809,28.8518594232879,0 90.21546113480011,28.85180153010312,0 90.21526181192139,28.85176293582467,0 90.21496284730057,28.85170504597667,0 90.21466390867056,28.851647162229,0 90.21447322946318,28.85155994367382,0 90.21423260045981,28.85146299014149,0 90.21398331648524,28.85141451110418,0 90.2138093852879,28.85123005185164,0 90.21375204178952,28.8509673293727,0 90.21379453961015,28.85072324488544,0 90.21383699941549,28.85047811842127,0 90.21417193304144,28.85034011560766,0 90.21474311858539,28.85004259483985,0 90.21502958399107,28.84989311193875,0 90.21515675331111,28.84976374035368,0 90.215183442246,28.84961492706346,0 90.21516871560034,28.84940658181144,0 90.21500222281838,28.84916762717615,0 90.21480018229399,28.84912829001136,0 90.21453884380114,28.84912884957299,0 90.21431951790346,28.84918929589856,0 90.21410043708686,28.84924967445407,0 90.21391500618167,28.84941958713157,0 90.21373842077728,28.84953935228237,0 90.21354533323664,28.84975822295268,0 90.21341968317537,28.84988728986525,0 90.21319384552496,28.84999652980972,0 90.21307694805853,28.85007581596726,0 90.2128014864257,28.85017475935357,0 90.21263478443001,28.85024385427307,0 90.21242629560669,28.85025392296921,0 90.21220987833858,28.85031314360052,0 90.21198572123926,28.85042138844263,0 90.21166986816152,28.85046090942293,0 90.21145427491346,28.85051990313279,0 90.21123115201444,28.85062777323077,0 90.21102377921415,28.85063767478529,0 90.21080885292669,28.85069640831323,0 90.21060168028338,28.85070611474698,0 90.21033746224944,28.85075528859665,0 90.21018054715172,28.85077497499752,0 90.20992407763394,28.85077512178571,0 90.20976732951129,28.85079472186374,0 90.20946854157667,28.85073622756138,0 90.20916972239023,28.85067766782242,0 90.20891368823635,28.85067784088869,0 90.20866475265481,28.85062906042924,0 90.20845861063607,28.85063883305927,0 90.20825936931507,28.85059956845639,0 90.20801031670973,28.85055048019786,0 90.20777483068753,28.85040358896535,0 90.20752564022722,28.85035447211396,0 90.20733961173369,28.85021719409659,0 90.20720318721804,28.85008946040579,0 90.20707922846691,28.84986231436241,0 90.20700489004808,28.84964434399283,0 90.20698047263132,28.84943579694209,0 90.20691225515181,28.84916700499053,0 90.2069443016145,28.84891733461474,0 90.20702031195036,28.84872707907987,0 90.20705908792431,28.84842593465858,0 90.20703462250043,28.84821468574583,0 90.20701024470441,28.84800318249102,0 90.20699258833116,28.84774110743307,0 90.20691117590647,28.84756954648886,0 90.20682948582373,28.84739745761246,0 90.20663939680414,28.8472550685244,0 90.20646339188713,28.84671415861507,0 90.20596678927439,28.84592196103938,0 90.20588616436251,28.84576654086028,0 90.20590682623541,28.84558457302173,0 90.20587947878835,28.84539271054918,0 90.20585744205151,28.84515487588317,0 90.20588367208777,28.84492608825206,0 90.20590997242755,28.84469670311622,0 90.20588262592762,28.84450306594624,0 90.20590371037444,28.8443187261714,0 90.20593542470692,28.84404149686525,0 90.20594601714265,28.84394889144221,0 90.20602653397717,28.84368024713136,0 90.20609658730959,28.84350393489898,0 90.20617212127607,28.84328053039057,0 90.20624257178784,28.84310347263412,0 90.20636756850499,28.8428890426581,0 90.20643846089166,28.84271123457986,0 90.20656426022966,28.84249607602104,0 90.20664134147691,28.84227054654667,0 90.2067128650457,28.84209155010913,0 90.20688271943259,28.84193176020596,0 90.20700314243091,28.8417610897811,0 90.20717364626593,28.84160061602682,0 90.20724025913899,28.84146781881878,0 90.20742319863069,28.84121155841029,0 90.20753959046978,28.84108809917166,0 90.20765615916332,28.84096444993571,0 90.20788384827425,28.84076458083517,0 90.20800671684373,28.84059205361476,0 90.20812981665874,28.84041913401458,0 90.20835256856883,28.84026592947131,0 90.20846416928902,28.84018928476658,0 90.20869402738876,28.83998745001646,0 90.20891172849031,28.8398819334739,0 90.20902387217517,28.83980485578233,0 90.2092983461159,28.83966047826433,0 90.20956690107681,28.83956453052426,0 90.20978595679773,28.83945840569298,0 90.20999874714356,28.83940095021056,0 90.21026172449433,28.83935351309115,0 90.21052516080769,28.83930636667486,0 90.21073838170116,28.83924835122419,0 90.21099520069731,28.83924968207477,0 90.21124559951075,28.83930064180905,0 90.21144589258616,28.83934140457804,0 90.21168889974079,28.83944076466697,0 90.21181038875645,28.83966601307189,0 90.21188879481449,28.83983199959001,0 90.21191016735999,28.84003631136848,0 90.21192438881155,28.84028860225151,0 90.21193856969859,28.84054021836574,0 90.21191020215123,28.84073309009303,0 90.21188189577987,28.84092555601585,0 90.21191022155176,28.84107953822166,0 90.21187491179663,28.84131915126756,0 90.21193826413909,28.84157755522266,0 90.21200839433806,28.84178746333697,0 90.21207126292791,28.84204440129028,0 90.21214116558561,28.84225343924273,0 90.21230910533213,28.84248146953543,0 90.21248388833783,28.84266188651191,0 90.21256757025938,28.84277553799474,0 90.21274916998939,28.84290845604706,0 90.21297955622256,28.84305092571819,0 90.21322443431342,28.84309936371506,0 90.21351083055238,28.84320442172549,0 90.21371411356752,28.84319614200643,0 90.21398164223625,28.8431036284788,0 90.2142005751893,28.84300134030078,0 90.21435532578605,28.84298326339115,0 90.21447665587689,28.84286149407319,0 90.21470419690795,28.84271171219752,0 90.21488303110269,28.84255193766735,0 90.21507007915788,28.84234429654699,0 90.21529883058504,28.84219314580813,0 90.2154868206444,28.84198447792577,0 90.21561781834402,28.84181329042087,0 90.21579850458011,28.84165141058936,0 90.21598778251999,28.84144132235462,0 90.21611974859941,28.84126898292469,0 90.21625199047671,28.84109628633218,0 90.21639285656421,28.84087505019257,0 90.21658391066819,28.84066320757342,0 90.21676703790789,28.8404993400121,0 90.21695056200748,28.8403351692164,0 90.21706739914997,28.84025785385304,0 90.21730144124371,28.84010298807712,0 90.21754469065672,28.83989912319445,0 90.21777977594243,28.83974351894159,0 90.2180064879269,28.8396364446921,0 90.21829261431026,28.83949012742347,0 90.21846997312045,28.83937279918504,0 90.21869779843587,28.83926507680182,0 90.21892597842992,28.83915717798887,0 90.219213957599,28.83900955572308,0 90.21938332140738,28.83894049774979,0 90.21960321473269,28.83888123040453,0 90.21983272098169,28.83877248136352,0 90.22011302965292,28.83867346245723,0 90.22037472812725,28.83867344581181,0 90.22058611032668,28.83866354604513,0 90.22085777271606,28.83861411640813,0 90.22118025590245,28.83857465122692,0 90.22143288291856,28.83862449417289,0 90.22170531187767,28.83857519704678,0 90.22195806531917,28.83862506569246,0 90.22226133120454,28.83868468611244,0 90.22256462470109,28.83874449443032,0 90.22281738715901,28.83879449979524,0 90.2230196025042,28.83883458984753,0 90.22317126340344,28.83886466746469,0 90.22346419643704,28.83897421538019,0 90.22376741700613,28.83903429302288,0 90.22391901849876,28.83906428577496,0 90.22422220725694,28.83912426461076,0 90.22457592040132,28.83919419735797,0 90.22472750782609,28.83922414829079,0 90.22504145423376,28.83923453803993,0 90.22534469515173,28.83929434695824,0 90.2256588804147,28.83930485118702,0 90.22592266055236,28.83930539839589,0 90.22624825925664,28.83926664091185,0 90.22645061698685,28.8393066637211,0 90.22671480131314,28.83930705134513,0 90.2269791223538,28.83930745624241,0 90.22734484189293,28.8393277335029,0 90.22749672934658,28.83935761681791,0 90.22768774791427,28.83944692350378,0 90.22792926272066,28.8395461718959,0 90.2281706470754,28.83964539622573,0 90.22840019809048,28.83979415444704,0 90.22857896276706,28.83993283812857,0 90.22868356338583,28.84015966514137,0 90.22885011995641,28.84034698351602,0 90.22896601980725,28.84052399915133,0 90.22913208239996,28.84071072159798,0 90.22918543971936,28.84092595461165,0 90.22922687236655,28.84118931244858,0 90.22933014098325,28.84141372069994,0 90.22933296034975,28.84161769423272,0 90.22942404511389,28.84188959201541,0 90.2293649696735,28.84213074658377,0 90.22936774247046,28.84233320740326,0 90.22934698508745,28.84263101403018,0 90.2294493896319,28.84285209251451,0 90.22960131573359,28.84308264567259,0 90.22969139934268,28.84335046422996,0 90.22983082991269,28.84362759290393,0 90.22989448773674,28.84378953628874,0 90.22994620824066,28.84399843703555,0 90.23008490588515,28.84427360710193,0 90.23012446836772,28.84452838512938,0 90.23008891335547,28.84466926649331,0 90.2300909593243,28.84486625424713,0 90.23008121914316,28.84510939276946,0 90.23014424504486,28.84526876157425,0 90.23024450489328,28.84548414606735,0 90.23040547501051,28.84566258091606,0 90.23054086995145,28.84573836600924,0 90.23083549010765,28.84579662774114,0 90.23095875822912,28.84591857008463,0 90.23106982262289,28.84608682167935,0 90.23122969710805,28.84626453122043,0 90.23130349801495,28.84637636342113,0 90.23145088147135,28.84659962393078,0 90.23150024313463,28.8468030282285,0 90.23153751971609,28.84705147055573,0 90.23147729291303,28.84727978481757,0 90.23133190185983,28.84744255918808,0 90.23113818344744,28.84759529634551,0 90.23089627510839,28.84773802050079,0 90.23072695389207,28.84779955829352,0 90.23055779376645,28.84786103795485,0 90.23035371358844,28.84805807399339,0 90.23022184123505,28.84817404337582,0 90.23001859863395,28.84837018931123,0 90.22996079585961,28.84859486780255,0 90.22995141141907,28.84882855763557,0 90.23000179299461,28.8490265610764,0 90.22999237861895,28.84925918459532,0 90.23009072263756,28.84946584627179,0 90.23024849116699,28.84963724320178,0 90.23045406113924,28.84981789928425,0 90.2305749274454,28.84993501092757,0 90.23083955600778,28.85008077574735,0 90.23100793869043,28.85020746449427,0 90.23118788795296,28.85028994794318,0 90.23136773219821,28.85037238178879,0 90.23153563674087,28.85049878437816,0 90.23169149524019,28.85066899820748,0 90.23175152881214,28.85081981950438,0 90.23189508057526,28.85103329582334,0 90.23194296403037,28.85122724867255,0 90.23199073592137,28.85142082750886,0 90.2320383577385,28.8516141325337,0 90.23208588315586,28.85180704734271,0 90.2321333518062,28.85199949330267,0 90.2321213207907,28.85222543623954,0 90.23212120574384,28.85240765626143,0 90.23205000764067,28.85266621470246,0 90.23195539340711,28.85282870581074,0 90.23187274181034,28.85294801255071,0 90.231802167326,28.85320488909692,0 90.23169638882708,28.85340899201708,0 90.23159085102498,28.85361263069679,0 90.23148551652162,28.85381586841508,0 90.23145062067313,28.85394319032167,0 90.23145110914491,28.85412198703407,0 90.23142839719395,28.85438487180261,0 90.23142890551043,28.85456278156402,0 90.23138265070891,28.85473102981552,0 90.23137166409077,28.85495016769377,0 90.23136070429915,28.85516876196364,0 90.2312916855589,28.85541925888596,0 90.23129234303306,28.85559506208245,0 90.23129298915157,28.8557705295718,0 90.23122431870469,28.85601925631855,0 90.23116724712479,28.85622597148561,0 90.23111031508358,28.85643218241319,0 90.23109977629866,28.85664706444943,0 90.23104308152283,28.85685223120509,0 90.23099782579294,28.85701600679998,0 90.2309413704017,28.85722028945956,0 90.23088505046347,28.85742407698992,0 90.23078288647295,28.85761824563103,0 90.23073808539327,28.85778053041426,0 90.23064745915707,28.85793342157158,0 90.23054587498557,28.8581264008896,0 90.23050144803517,28.85828768357963,0 90.23041134873778,28.85843958727164,0 90.23032142084065,28.85859120241112,0 90.23025533360712,28.8588316359029,0 90.23018943472533,28.8590713759089,0 90.23014562345676,28.85923080556863,0 90.23006915625543,28.85950906838308,0 90.23002557460546,28.85966766144262,0 90.23012912861184,28.85981332579262,0 90.22983694901431,28.86082114734426,0 90.22992028256189,28.8620568669764,0 90.22996734903174,28.86226792104272,0 90.23006417664359,28.86248845331673,0 90.23014752558646,28.86275614653559,0 90.23015766778882,28.8629084153316,0 90.23011511337103,28.86324942911864,0 90.23017482252101,28.8634109040745,0 90.23019508554523,28.8637128969878,0 90.23024154945995,28.86392028567503,0 90.23028791692893,28.86412724739273,0 90.23034732519264,28.86428711083959,0 90.23036721709188,28.86458645141501,0 90.23042641549279,28.86474560462775,0 90.23049533961316,28.86505335062161,0 90.23054117483422,28.86525797494141,0 90.23060974963309,28.86556412019584,0 90.23060632338732,28.86575792730148,0 90.23062573757854,28.86605265280945,0 90.23065820999594,28.86630074015412,0 90.23071673690897,28.86645706461152,0 90.23071324965984,28.86664901765698,0 90.23085598992169,28.86686973709064,0 90.23090100987159,28.86707066207347,0 90.23093282944548,28.86731640912177,0 90.23106175351782,28.867580800804,0 90.23108409206706,28.86768058472554,0 90.23115095108602,28.86797935276652,0 90.23118227900005,28.86822285672647,0 90.23123979407187,28.86837627166564,0 90.23128402352262,28.86857420288475,0 90.2313764067046,28.86878136533336,0 90.23148173877658,28.86894365447666,0 90.23147739703302,28.86913088493812,0 90.23152119177001,28.86932731167144,0 90.23156489770985,28.86952333754369,0 90.23164341304228,28.86977258297259,0 90.23168689411415,28.8699677045496,0 90.23168236772084,28.87015289899731,0 90.23167784999669,28.87033772059489,0 90.23162551974592,28.87051266210148,0 90.23165577953027,28.87074983408081,0 90.23168596336606,28.87098640411013,0 90.23171607078977,28.87122237798002,0 90.23175914032152,28.87141451023654,0 90.23181516450397,28.87156307649766,0 90.23176308532528,28.8717356083508,0 90.23180602767395,28.87192665202931,0 90.23174118155276,28.87214128718338,0 90.23174962208759,28.87227931279594,0 90.23173214448528,28.87250261721552,0 90.23168040857124,28.87267333041559,0 90.23168886999288,28.87281054990469,0 90.23168438946661,28.87299007754546,0 90.23163282680631,28.87315986055945,0 90.23161553781164,28.87338100455174,0 90.23155118905864,28.87359234554202,0 90.23154666474494,28.87377047386871,0 90.23146123937536,28.87388745936477,0 90.23132899709241,28.87448391400226,0 
						</coordinates>
					</LinearRing>
				</outerBoundaryIs>
			</Polygon>
		</Placemark>
		<Placemark>
			<name>Milap_2015</name>
			<open>1</open>
			<styleUrl>#msn_ylw-pushpin320</styleUrl>
			<Polygon>
				<tessellate>1</tessellate>
				<outerBoundaryIs>
					<LinearRing>
						<coordinates>
[truncated: 2,459,177 more chars]
