# Supplementary material for: A statistical and numerical modeling approach for spatiotemporal reconstruction of glaciations in the Central Asian mountains
Source: MethodsX. 2020 Feb 21;7:100820. doi: 10.1016/j.mex.2020.100820 (PMC7110412; doi:10.1016/j.mex.2020.100820)
Supplement: Supplementary file 4 [file mmc4.xlsx]

## Sheet: 1
1	10	5409	5414	1.41326	0.331126	100	7651.38		SUM	426.804	2.38869e+06	5596.68							surface area (m^2)	2620000
2	10	5410	5415	1.41326	0.331126	99.6689	7652.8												total count (pixels)	302
3	10	5419	5424	16.9591	3.97351	99.3377	91986.2												area per count	1.41326		**	Customize the value
4	10	5420	5425	1.41326	0.331126	95.3642	7666.93											elevation	count	area
5	10	5429	5434	2.82652	0.662252	95.0331	15359.3											5409	1	1.41326
6	10	5430	5435	2.82652	0.662252	94.3709	15362.1		RESULTS							for plot		5410	1	1.41326
7	10	5439	5444	5.65304	1.3245	93.7086	30775.1			AA ELA (median alt, shortcut method) =					5596	5596		5419	12	16.9591
8	10	5440	5445	0	0	92.3841	0			AAR =	0.65				5539	5539		5420	1	1.41326
9	10	5449	5454	5.65304	1.3245	92.3841	30831.7			TSAM =					0	0		5429	2	2.82652
10	10	5450	5455	1.41326	0.331126	91.0596	7709.33			THAR =	0.6				8883	8883		5430	2	2.82652
11	10	5459	5464	2.82652	0.662252	90.7285	15444.1			MLEM					0	0		5439	4	5.65304
12	10	5460	5465	2.82652	0.662252	90.0662	15446.9			HMM					0	0		5440	0	0
13	10	5469	5474	5.65304	1.3245	89.404	30944.7			Contour concavity change =					0	0		5449	4	5.65304
14	10	5470	5475	0	0	88.0795	0					% plot range	40	70		Average	7211	5450	1	1.41326
15	10	5479	5484	11.3061	2.64901	88.0795	62002.5											5459	2	2.82652
16	10	5480	5485	1.41326	0.331126	85.4305	7751.73											5460	2	2.82652
17	10	5489	5494	12.7193	2.98013	85.0993	69880											5469	4	5.65304
18	10	5490	5495	0	0	82.1192	0											5470	0	0
19	10	5499	5504	14.1326	3.31126	82.1192	77785.8											5479	8	11.3061
20	10	5500	5505	0	0	78.8079	0											5480	1	1.41326
21	10	5509	5514	11.3061	2.64901	78.8079	62341.7											5489	9	12.7193
22	10	5510	5515	2.82652	0.662252	76.1589	15588.2											5490	0	0
23	10	5519	5524	21.1989	4.96689	75.4967	117103											5499	10	14.1326
24	10	5520	5525	0	0	70.5298	0											5500	0	0
25	10	5529	5534	15.5458	3.64238	70.5298	86030.7											5509	8	11.3061
26	10	5530	5535	0	0	66.8874	0											5510	2	2.82652
27	10	5539	5544	15.5458	3.64238	66.8874	86186.2											5519	15	21.1989
28	10	5540	5545	0	0	63.245	0											5520	0	0
29	10	5549	5554	12.7193	2.98013	63.245	70643.2											5529	11	15.5458
30	10	5550	5555	1.41326	0.331126	60.2649	7850.65											5530	0	0
31	10	5559	5564	11.3061	2.64901	59.9338	62907											5539	11	15.5458
32	10	5560	5565	1.41326	0.331126	57.2848	7864.79											5540	0	0
33	10	5569	5574	7.0663	1.65563	56.9536	39387.5											5549	9	12.7193
34	10	5570	5575	1.41326	0.331126	55.298	7878.92											5550	1	1.41326
35	10	5579	5584	14.1326	3.31126	54.9669	78916.4											5559	8	11.3061
36	10	5580	5585	0	0	51.6556	0											5560	1	1.41326
37	10	5589	5594	4.23978	0.993377	51.6556	23717.3											5569	5	7.0663
38	10	5590	5595	0	0	50.6623	0											5570	1	1.41326
39	10	5599	5604	11.3061	2.64901	50.6623	63359.2											5579	10	14.1326
40	10	5600	5605	0	0	48.0132	0											5580	0	0
41	10	5609	5614	16.9591	3.97351	48.0132	95208.4											5589	3	4.23978
42	10	5610	5615	0	0	44.0397	0											5590	0	0
43	10	5619	5624	11.3061	2.64901	44.0397	63585.3											5599	8	11.3061
44	10	5620	5625	0	0	41.3907	0											5600	0	0
45	10	5629	5634	11.3061	2.64901	41.3907	63698.4											5609	12	16.9591
46	10	5630	5635	4.23978	0.993377	38.7417	23891.1											5610	0	0
47	10	5639	5644	18.3724	4.30464	37.7483	103694											5619	8	11.3061
48	10	5640	5645	0	0	33.4437	0											5620	0	0
49	10	5649	5654	9.89281	2.31788	33.4437	55934											5629	8	11.3061
50	10	5650	5655	1.41326	0.331126	31.1258	7991.98											5630	3	4.23978
51	10	5659	5664	15.5458	3.64238	30.7947	88051.7											5639	13	18.3724
52	10	5660	5665	1.41326	0.331126	27.1523	8006.11											5640	0	0
53	10	5669	5674	8.47955	1.98675	26.8212	48113											5649	7	9.89281
54	10	5670	5675	1.41326	0.331126	24.8344	8020.24											5650	1	1.41326
55	10	5679	5684	9.89281	2.31788	24.5033	56230.7											5659	11	15.5458
56	10	5680	5685	1.41326	0.331126	22.1854	8034.38											5660	1	1.41326
57	10	5689	5694	18.3724	4.30464	21.8543	104612											5669	6	8.47955
58	10	5690	5695	0	0	17.5497	0											5670	1	1.41326
59	10	5699	5704	9.89281	2.31788	17.5497	56428.6											5679	7	9.89281
60	10	5700	5705	0	0	15.2318	0											5680	1	1.41326
61	10	5709	5714	11.3061	2.64901	15.2318	64602.9											5689	13	18.3724
62	10	5710	5715	4.23978	0.993377	12.5828	24230.3											5690	0	0
63	10	5719	5724	11.3061	2.64901	11.5894	64716											5699	7	9.89281
64	10	5720	5725	0	0	8.9404	0											5700	0	0
65	10	5729	5734	1.41326	0.331126	8.9404	8103.63											5709	8	11.3061
66	10	5730	5735	5.65304	1.3245	8.60927	32420.2											5710	3	4.23978
67	10	5739	5744	5.65304	1.3245	7.28477	32471											5719	8	11.3061
68	10	5740	5745	2.82652	0.662252	5.96026	16238.3											5720	0	0
69	10	5749	5754	5.65304	1.3245	5.29801	32527.6											5729	1	1.41326
70	10	5750	5755	1.41326	0.331126	3.97351	8133.31											5730	4	5.65304
71	10	5759	5764	7.0663	1.65563	3.64238	40730.1											5739	4	5.65304
72	10	5760	5765	0	0	1.98675	0											5740	2	2.82652
73	10	5769	5774	5.65304	1.3245	1.98675	32640.6											5749	4	5.65304
74	10	5770	5775	0	0	0.662252	0											5750	1	1.41326
75	10	5779	5784	2.82652	0.662252	0.662252	16348.6											5759	5	7.0663
76	10	5780	5785	0	0	0	0											5760	0	0
77	10	5789	5794	0	0	0	0											5769	4	5.65304
78	10	5790	5795	0	0	0	0											5770	0	0
79	10	0	5	0	0	0	0											5779	2	2.82652
80	10	0	5	0	0	0	0											5780	0	0
81	10	0	5	0	0	0	0											5789	0	0
82	10	0	5	0	0	0	0											5790	0	0
83	10	0	5	0	0	0	0													0
84	10	0	5	0	0	0	0													0
85	10	0	5	0	0	0	0													0
86	10	0	5	0	0	0	0													0
87	10	0	5	0	0	0	0													0
88	10	0	5	0	0	0	0													0
89	10	0	5	0	0	0	0													0
90	10	0	5	0	0	0	0													0
91	10	0	5	0	0	0	0													0
92	10	0	5	0	0	0	0													0
93	10	0	5	0	0	0	0													0
94	10	0	5	0	0	0	0													0
95	10	0	5	0	0	0	0													0
96	10	0	5	0	0	0	0													0
97	10	0	5	0	0	0	0													0
98	10	0	5	0	0	0	0													0
99	10	0	5	0	0	0	0													0
100	10	0	5	0	0	0	0													0
101	10	0	5	0	0	0	0													0
102	10	0	5	0	0	0	0													0
103	10	0	5	0	0	0	0													0
104	10	0	5	0	0	0	0													0
105	10	0	5	0	0	0	0													0
106	10	0	5	0	0	0	0													0
107	10	0	5	0	0	0	0													0
108	10	0	5	0	0	0	0													0
109	10	0	5	0	0	0	0													0
110	10	0	5	0	0	0	0													0
111	10	0	5	0	0	0	0													0
112	10	0	5	0	0	0	0													0
113	10	0	5	0	0	0	0													0
114	10	0	5	0	0	0	0													0
115	10	0	5	0	0	0	0													0
116	10	0	5	0	0	0	0													0
117	10	0	5	0	0	0	0													0
118	10	0	5	0	0	0	0													0
119	10	0	5	0	0	0	0													0
120	10	0	5	0	0	0	0													0
121	10	0	5	0	0	0	0													0
122	10	0	5	0	0	0	0													0
123	10	0	5	0	0	0	0													0
124	10	0	5	0	0	0	0													0
125	10	0	5	0	0	0	0													0
126	10	0	5	0	0	0	0													0
127	10	0	5	0	0	0	0													0
128	10	0	5	0	0	0	0													0
129	10	0	5	0	0	0	0													0
130	10	0	5	0	0	0	0													0
131	10	0	5	0	0	0	0													0
132	10	0	5	0	0	0	0													0
133	10	0	5	0	0	0	0													0
134	10	0	5	0	0	0	0													0
135	10	0	5	0	0	0	0													0
136	10	0	5	0	0	0	0													0
137	10	0	5	0	0	0	0													0
138	10	0	5	0	0	0	0													0
139	10	0	5	0	0	0	0													0
140	10	0	5	0	0	0	0													0
141	10	0	5	0	0	0	0													0
142	10	0	5	0	0	0	0													0
143	10	0	5	0	0	0	0													0
144	10	0	5	0	0	0	0													0
145	10	0	5	0	0	0	0													0
146	10	0	5	0	0	0	0													0
147	10	0	5	0	0	0	0													0
148	10	0	5	0	0	0	0													0
149	10	0	5	0	0	0	0													0
150	10	0	5	0	0	0	0													0
151	10	0	5	0	0	0	0													0
152	10	0	5	0	0	0	0													0
153	10	0	5	0	0	0	0													0
154	10	0	5	0	0	0	0													0
155	10	0	5	0	0	0	0													0
156	10	0	5	0	0	0	0													0
157	10	0	5	0	0	0	0													0
158	10	0	5	0	0	0	0													0
159	10	0	5	0	0	0	0													0
160	10	0	5	0	0	0	0													0
161	10	0	5	0	0	0	0													0
162	10	0	5	0	0	0	0													0
163	10	0	5	0	0	0	0													0
164	10	0	5	0	0	0	0													0
165	10	0	5	0	0	0	0													0
166	10	0	5	0	0	0	0													0
167	10	0	5	0	0	0	0													0
168	10	0	5	0	0	0	0													0
169	10	0	5	0	0	0	0													0
170	10	0	5	0	0	0	0													0
171	10	0	5	0	0	0	0													0
172	10	0	5	0	0	0	0													0
173	10	0	5	0	0	0	0													0
174	10	0	5	0	0	0	0													0
175	10	0	5	0	0	0	0													0
176	10	0	5	0	0	0	0													0
177	10	0	5	0	0	0	0													0
178	10	0	5	0	0	0	0													0
179	10	0	5	0	0	0	0													0
180	10	0	5	0	0	0	0													0
181	10	0	5	0	0	0	0													0
182	10	0	5	0	0	0	0													0
183	10	0	5	0	0	0	0													0
184	10	0	5	0	0	0	0													0
185	10	0	5	0	0	0	0													0
186	10	0	5	0	0	0	0													0
187	10	0	5	0	0	0	0													0
188	10	0	5	0	0	0	0													0
189	10	0	5	0	0	0	0													0
190	10	0	5	0	0	0	0													0
191	10	0	5	0	0	0	0													0
192	10	0	5	0	0	0	0													0
193	10	0	5	0	0	0	0													0
194	10	0	5	0	0	0	0													0
195	10	0	5	0	0	0	0													0
196	10	0	5	0	0	0	0													0
197	10	0	5	0	0	0	0													0
198	10	0	5	0	0	0	0													0
199	10	0	5	0	0	0	0													0
200	10	0	5	0	0	0	0													0
201	10	0	5	0	0	0	0													0
202	10	0	5	0	0	0	0													0
203	10	0	5	0	0	0	0													0
204	10	0	5	0	0	0	0													0
205	10	0	5	0	0	0	0													0
206	10	0	5	0	0	0	0													0
207	10	0	5	0	0	0	0													0
208	10	0	5	0	0	0	0													0
209	10	0	5	0	0	0	0													0
210	10	0	5	0	0	0	0													0
211	10	0	5	0	0	0	0													0
212	10	0	5	0	0	0	0													0
213	10	0	5	0	0	0	0													0
214	10	0	5	0	0	0	0													0
215	10	0	5	0	0	0	0													0
216	10	0	5	0	0	0	0													0
217	10	0	5	0	0	0	0													0
218	10	0	5	0	0	0	0													0
219	10	0	5	0	0	0	0													0
220	10	0	5	0	0	0	0													0
221	10	0	5	0	0	0	0													0
222	10	0	5	0	0	0	0													0
223	10	0	5	0	0	0	0													0
224	10	0	5	0	0	0	0													0
225	10	0	5	0	0	0	0													0
226	10	0	5	0	0	0	0													0
227	10	0	5	0	0	0	0													0
228	10	0	5	0	0	0	0													0
229	10	0	5	0	0	0	0													0
230	10	0	5	0	0	0	0													0
231	10	0	5	0	0	0	0													0
232	10	0	5	0	0	0	0													0
233	10	0	5	0	0	0	0													0
234	10	0	5	0	0	0	0													0
235	10	0	5	0	0	0	0													0
236	10	0	5	0	0	0	0													0
237	10	0	5	0	0	0	0													0
238	10	0	5	0	0	0	0													0
239	10	0	5	0	0	0	0													0
240	10	0	5	0	0	0	0													0
241	10	0	5	0	0	0	0													0
242	10	0	5	0	0	0	0													0
243	10	0	5	0	0	0	0													0
244	10	0	5	0	0	0	0													0
245	10	0	5	0	0	0	0													0
246	10	0	5	0	0	0	0													0
247	10	0	5	0	0	0	0													0
248	10	0	5	0	0	0	0													0
249	10	0	5	0	0	0	0													0
250	10	0	5	0	0	0	0													0
251	10	0	5	0	0	0	0													0
252	10	0	5	0	0	0	0													0
253	10	0	5	0	0	0	0													0
254	10	0	5	0	0	0	0													0
255	10	0	5	0	0	0	0													0
256	10	0	5	0	0	0	0													0
257	10	0	5	0	0	0	0													0
258	10	0	5	0	0	0	0													0
259	10	0	5	0	0	0	0													0
260	10	0	5	0	0	0	0													0
261	10	0	5	0	0	0	0													0
262	10	0	5	0	0	0	0													0
263	10	0	5	0	0	0	0													0
264	10	0	5	0	0	0	0													0
265	10	0	5	0	0	0	0													0
266	10	0	5	0	0	0	0													0
267	10	0	5	0	0	0	0													0
268	10	0	5	0	0	0	0													0
269	10	0	5	0	0	0	0													0
270	10	0	5	0	0	0	0													0
271	10	0	5	0	0	0	0													0
272	10	0	5	0	0	0	0													0
273	10	0	5	0	0	0	0													0
274	10	0	5	0	0	0	0													0
275	10	0	5	0	0	0	0													0
276	10	0	5	0	0	0	0													0
277	10	0	5	0	0	0	0													0
278	10	0	5	0	0	0	0													0
279	10	0	5	0	0	0	0													0
280	10	0	5	0	0	0	0													0
281	10	0	5	0	0	0	0													0
282	10	0	5	0	0	0	0													0
283	10	0	5	0	0	0	0													0
284	10	0	5	0	0	0	0													0
285	10	0	5	0	0	0	0													0
286	10	0	5	0	0	0	0													0
287	10	0	5	0	0	0	0													0
288	10	0	5	0	0	0	0													0
289	10	0	5	0	0	0	0													0
290	10	0	5	0	0	0	0													0
291	10	0	5	0	0	0	0													0
292	10	0	5	0	0	0	0													0
293	10	0	5	0	0	0	0													0
294	10	0	5	0	0	0	0													0
295	10	0	5	0	0	0	0													0
296	10	0	5	0	0	0	0													0
297	10	0	5	0	0	0	0													0
298	10	0	5	0	0	0	0													0
299	10	0	5	0	0	0	0													0
300	10	0	5	0	0	0	0													0
301	10	0	5	0	0	0	0													0
302	10	0	5	0	0	0	0													0
303	10	0	5	0	0	0	0													0
304	10	0	5	0	0	0	0													0
305	10	0	5	0	0	0	0													0
306	10	0	5	0	0	0	0													0
307	10	0	5	0	0	0	0													0
308	10	0	5	0	0	0	0													0
309	10	0	5	0	0	0	0													0
310	10	0	5	0	0	0	0													0
311	10	0	5	0	0	0	0													0
312	10	0	5	0	0	0	0													0
313	10	0	5	0	0	0	0													0
314	10	0	5	0	0	0	0													0
315	10	0	5	0	0	0	0													0
316	10	0	5	0	0	0	0													0
317	10	0	5	0	0	0	0													0
318	10	0	5	0	0	0	0													0
319	10	0	5	0	0	0	0													0
320	10	0	5	0	0	0	0													0
321	10	0	5	0	0	0	0													0
322	10	0	5	0	0	0	0													0
323	10	0	5	0	0	0	0													0
324	10	0	5	0	0	0	0													0
325	10	0	5	0	0	0	0													0
326	10	0	5	0	0	0	0													0
327	10	0	5	0	0	0	0													0
328	10	0	5	0	0	0	0													0
329	10	0	5	0	0	0	0													0
330	10	0	5	0	0	0	0													0
331	10	0	5	0	0	0	0													0
332	10	0	5	0	0	0	0													0
333	10	0	5	0	0	0	0													0
334	10	0	5	0	0	0	0													0
335	10	0	5	0	0	0	0													0
336	10	0	5	0	0	0	0													0
337	10	0	5	0	0	0	0													0
338	10	0	5	0	0	0	0													0
339	10	0	5	0	0	0	0													0
340	10	0	5	0	0	0	0													0
341	10	0	5	0	0	0	0													0
342	10	0	5	0	0	0	0													0
343	10	0	5	0	0	0	0													0
344	10	0	5	0	0	0	0													0
345	10	0	5	0	0	0	0													0
346	10	0	5	0	0	0	0													0
347	10	0	5	0	0	0	0													0
348	10	0	5	0	0	0	0													0
349	10	0	5	0	0	0	0													0
350	10	0	5	0	0	0	0													0
351	10	0	5	0	0	0	0													0
352	10	0	5	0	0	0	0													0
353	10	0	5	0	0	0	0													0
354	10	0	5	0	0	0	0													0
355	10	0	5	0	0	0	0													0
356	10	0	5	0	0	0	0													0
357	10	0	5	0	0	0	0													0
358	10	0	5	0	0	0	0													0
359	10	0	5	0	0	0	0													0
360	10	0	5	0	0	0	0													0
361	10	0	5	0	0	0	0													0
362	10	0	5	0	0	0	0													0
363	10	0	5	0	0	0	0													0
364	10	0	5	0	0	0	0													0
365	10	0	5	0	0	0	0													0
366	10	0	5	0	0	0	0													0
367	10	0	5	0	0	0	0													0
368	10	0	5	0	0	0	0													0
369	10	0	5	0	0	0	0													0
370	10	0	5	0	0	0	0													0
371	10	0	5	0	0	0	0													0
372	10	0	5	0	0	0	0													0
373	10	0	5	0	0	0	0													0
374	10	0	5	0	0	0	0													0
375	10	0	5	0	0	0	0													0
376	10	0	5	0	0	0	0													0
377	10	0	5	0	0	0	0													0
378	10	0	5	0	0	0	0													0
379	10	0	5	0	0	0	0													0
380	10	0	5	0	0	0	0													0
381	10	0	5	0	0	0	0													0
382	10	0	5	0	0	0	0													0
383	10	0	5	0	0	0	0													0
384	10	0	5	0	0	0	0													0
385	10	0	5	0	0	0	0													0
386	10	0	5	0	0	0	0													0
387	10	0	5	0	0	0	0													0
388	10	0	5	0	0	0	0													0
389	10	0	5	0	0	0	0													0
390	10	0	5	0	0	0	0													0
391	10	0	5	0	0	0	0													0
392	10	0	5	0	0	0	0													0
393	10	0	5	0	0	0	0													0
394	10	0	5	0	0	0	0													0
395	10	0	5	0	0	0	0													0
396	10	0	5	0	0	0	0													0
397	10	0	5	0	0	0	0													0
398	10	0	5	0	0	0	0													0
399	10	0	5	0	0	0	0													0
400	10	0	5	0	0	0	0													0
401	10	0	5	0	0	0	0													0
402	10	0	5	0	0	0	0													0
403	10	0	5	0	0	0	0													0
404	10	0	5	0	0	0	0													0
405	10	0	5	0	0	0	0													0
406	10	0	5	0	0	0	0													0
407	10	0	5	0	0	0	0													0
408	10	0	5	0	0	0	0													0
409	10	0	5	0	0	0	0													0
410	10	0	5	0	0	0	0													0
411	10	0	5	0	0	0	0													0
412	10	0	5	0	0	0	0													0
413	10	0	5	0	0	0	0													0
414	10	0	5	0	0	0	0													0
415	10	0	5	0	0	0	0													0
416	10	0	5	0	0	0	0													0
417	10	0	5	0	0	0	0													0
418	10	0	5	0	0	0	0													0
419	10	0	5	0	0	0	0													0
420	10	0	5	0	0	0	0													0
421	10	0	5	0	0	0	0													0
422	10	0	5	0	0	0	0													0
423	10	0	5	0	0	0	0													0
424	10	0	5	0	0	0	0													0
425	10	0	5	0	0	0	0													0
426	10	0	5	0	0	0	0													0
427	10	0	5	0	0	0	0													0
428	10	0	5	0	0	0	0													0
429	10	0	5	0	0	0	0													0
430	10	0	5	0	0	0	0													0
431	10	0	5	0	0	0	0													0
432	10	0	5	0	0	0	0													0
433	10	0	5	0	0	0	0													0
434	10	0	5	0	0	0	0													0
435	10	0	5	0	0	0	0													0
436	10	0	5	0	0	0	0													0
437	10	0	5	0	0	0	0													0
438	10	0	5	0	0	0	0													0
439	10	0	5	0	0	0	0													0
440	10	0	5	0	0	0	0													0
441	10	0	5	0	0	0	0													0
442	10	0	5	0	0	0	0													0
443	10	0	5	0	0	0	0													0
444	10	0	5	0	0	0	0													0
445	10	0	5	0	0	0	0													0
446	10	0	5	0	0	0	0													0
447	10	0	5	0	0	0	0													0
448	10	0	5	0	0	0	0													0
449	10	0	5	0	0	0	0													0
450	10	0	5	0	0	0	0													0
451	10	0	5	0	0	0	0													0
452	10	0	5	0	0	0	0													0
453	10	0	5	0	0	0	0													0
454	10	0	5	0	0	0	0													0
455	10	0	5	0	0	0	0													0
456	10	0	5	0	0	0	0													0
457	10	0	5	0	0	0	0													0
458	10	0	5	0	0	0	0													0
459	10	0	5	0	0	0	0													0
460	10	0	5	0	0	0	0													0
461	10	0	5	0	0	0	0													0
462	10	0	5	0	0	0	0													0
463	10	0	5	0	0	0	0													0
464	10	0	5	0	0	0	0													0
465	10	0	5	0	0	0	0													0
466	10	0	5	0	0	0	0													0
467	10	0	5	0	0	0	0													0
468	10	0	5	0	0	0	0													0
469	10	0	5	0	0	0	0													0
470	10	0	5	0	0	0	0													0
471	10	0	5	0	0	0	0													0
472	10	0	5	0	0	0	0													0
473	10	0	5	0	0	0	0													0
474	10	0	5	0	0	0	0													0
475	10	0	5	0	0	0	0													0
476	10	0	5	0	0	0	0													0
477	10	0	5	0	0	0	0													0
478	10	0	5	0	0	0	0													0
479	10	0	5	0	0	0	0													0
480	10	0	5	0	0	0	0													0
481	10	0	5	0	0	0	0													0
482	10	0	5	0	0	0	0													0
483	10	0	5	0	0	0	0													0
484	10	0	5	0	0	0	0													0
485	10	0	5	0	0	0	0													0
486	10	0	5	0	0	0	0													0
487	10	0	5	0	0	0	0													0
488	10	0	5	0	0	0	0													0
489	10	0	5	0	0	0	0													0
490	10	0	5	0	0	0	0													0
491	10	0	5	0	0	0	0													0
492	10	0	5	0	0	0	0													0
493	10	0	5	0	0	0	0													0
494	10	0	5	0	0	0	0													0
495	10	0	5	0	0	0	0													0
496	10	0	5	0	0	0	0													0
497	10	0	5	0	0	0	0													0
498	10	0	5	0	0	0	0													0
499	10	0	5	0	0	0	0													0
500	10	0	5	0	0	0	0													0
501	10	0	5	0	0	0	0													0
502	10	0	5	0	0	0	0													0
503	10	0	5	0	0	0	0													0
504	10	0	5	0	0	0	0													0
505	10	0	5	0	0	0	0													0
506	10	0	5	0	0	0	0													0
507	10	0	5	0	0	0	0													0
508	10	0	5	0	0	0	0													0
509	10	0	5	0	0	0	0													0
510	10	0	5	0	0	0	0													0
511	10	0	5	0	0	0	0													0
512	10	0	5	0	0	0	0													0
513	10	0	5	0	0	0	0													0
514	10	0	5	0	0	0	0													0
515	10	0	5	0	0	0	0													0
516	10	0	5	0	0	0	0													0
517	10	0	5	0	0	0	0													0
518	10	0	5	0	0	0	0													0
519	10	0	5	0	0	0	0													0
520	10	0	5	0	0	0	0													0
521	10	0	5	0	0	0	0													0
522	10	0	5	0	0	0	0													0
523	10	0	5	0	0	0	0													0
524	10	0	5	0	0	0	0													0
525	10	0	5	0	0	0	0													0
526	10	0	5	0	0	0	0													0
527	10	0	5	0	0	0	0													0
528	10	0	5	0	0	0	0													0
529	10	0	5	0	0	0	0													0
530	10	0	5	0	0	0	0													0
531	10	0	5	0	0	0	0													0
532	10	0	5	0	0	0	0													0
533	10	0	5	0	0	0	0													0
534	10	0	5	0	0	0	0													0
535	10	0	5	0	0	0	0													0
536	10	0	5	0	0	0	0													0
537	10	0	5	0	0	0	0													0
538	10	0	5	0	0	0	0													0
539	10	0	5	0	0	0	0													0
540	10	0	5	0	0	0	0													0
541	10	0	5	0	0	0	0													0
542	10	0	5	0	0	0	0													0
543	10	0	5	0	0	0	0													0
544	10	0	5	0	0	0	0													0
545	10	0	5	0	0	0	0													0
546	10	0	5	0	0	0	0													0
547	10	0	5	0	0	0	0													0
548	10	0	5	0	0	0	0													0
549	10	0	5	0	0	0	0													0
550	10	0	5	0	0	0	0													0
551	10	0	5	0	0	0	0													0
552	10	0	5	0	0	0	0													0
553	10	0	5	0	0	0	0													0
554	10	0	5	0	0	0	0													0
555	10	0	5	0	0	0	0													0
556	10	0	5	0	0	0	0													0
557	10	0	5	0	0	0	0													0
558	10	0	5	0	0	0	0													0
559	10	0	5	0	0	0	0													0
560	10	0	5	0	0	0	0													0
561	10	0	5	0	0	0	0													0
562	10	0	5	0	0	0	0													0
563	10	0	5	0	0	0	0													0
564	10	0	5	0	0	0	0													0
565	10	0	5	0	0	0	0													0
566	10	0	5	0	0	0	0													0
567	10	0	5	0	0	0	0													0
568	10	0	5	0	0	0	0													0
569	10	0	5	0	0	0	0													0
570	10	0	5	0	0	0	0													0
571	10	0	5	0	0	0	0													0
572	10	0	5	0	0	0	0													0
573	10	0	5	0	0	0	0													0
574	10	0	5	0	0	0	0													0
575	10	0	5	0	0	0	0													0
576	10	0	5	0	0	0	0													0
577	10	0	5	0	0	0	0													0
578	10	0	5	0	0	0	0													0
579	10	0	5	0	0	0	0													0
580	10	0	5	0	0	0	0													0
581	10	0	5	0	0	0	0													0
582	10	0	5	0	0	0	0													0
583	10	0	5	0	0	0	0													0
584	10	0	5	0	0	0	0													0
585	10	0	5	0	0	0	0													0
586	10	0	5	0	0	0	0													0
587	10	0	5	0	0	0	0													0
588	10	0	5	0	0	0	0													0
589	10	0	5	0	0	0	0													0
590	10	0	5	0	0	0	0													0
591	10	0	5	0	0	0	0													0
592	10	0	5	0	0	0	0													0
593	10	0	5	0	0	0	0													0
594	10	0	5	0	0	0	0													0
595	10	0	5	0	0	0	0													0
596	10	0	5	0	0	0	0													0
597	10	0	5	0	0	0	0													0
598	10	0	5	0	0	0	0													0
599	10	0	5	0	0	0	0													0
600	10	0	5	0	0	0	0													0
601	10	0	5	0	0	0	0													0
602	10	0	5	0	0	0	0													0
603	10	0	5	0	0	0	0													0
604	10	0	5	0	0	0	0													0
605	10	0	5	0	0	0	0													0
606	10	0	5	0	0	0	0													0
607	10	0	5	0	0	0	0													0
608	10	0	5	0	0	0	0													0
609	10	0	5	0	0	0	0													0
610	10	0	5	0	0	0	0													0
611	10	0	5	0	0	0	0													0
612	10	0	5	0	0	0	0													0
613	10	0	5	0	0	0	0													0
614	10	0	5	0	0	0	0													0
615	10	0	5	0	0	0	0													0
616	10	0	5	0	0	0	0													0
617	10	0	5	0	0	0	0													0
618	10	0	5	0	0	0	0													0
619	10	0	5	0	0	0	0													0
620	10	0	5	0	0	0	0													0
621	10	0	5	0	0	0	0													0
622	10	0	5	0	0	0	0													0
623	10	0	5	0	0	0	0													0
624	10	0	5	0	0	0	0													0
625	10	0	5	0	0	0	0													0
626	10	0	5	0	0	0	0													0
627	10	0	5	0	0	0	0													0
628	10	0	5	0	0	0	0													0
629	10	0	5	0	0	0	0													0
630	10	0	5	0	0	0	0													0
631	10	0	5	0	0	0	0													0
632	10	0	5	0	0	0	0													0
633	10	0	5	0	0	0	0													0
634	10	0	5	0	0	0	0													0
635	10	0	5	0	0	0	0													0
636	10	0	5	0	0	0	0													0
637	10	0	5	0	0	0	0													0
638	10	0	5	0	0	0	0													0
639	10	0	5	0	0	0	0													0
640	10	0	5	0	0	0	0													0
641	10	0	5	0	0	0	0													0
642	10	0	5	0	0	0	0													0
643	10	0	5	0	0	0	0													0
644	10	0	5	0	0	0	0													0
645	10	0	5	0	0	0	0													0
646	10	0	5	0	0	0	0													0
647	10	0	5	0	0	0	0													0
648	10	0	5	0	0	0	0													0
649	10	0	5	0	0	0	0													0
650	10	0	5	0	0	0	0													0
651	10	0	5	0	0	0	0													0
652	10	0	5	0	0	0	0													0
653	10	0	5	0	0	0	0													0
654	10	0	5	0	0	0	0													0
655	10	0	5	0	0	0	0													0
656	10	0	5	0	0	0	0													0
657	10	0	5	0	0	0	0													0
658	10	0	5	0	0	0	0													0
659	10	0	5	0	0	0	0													0
660	10	0	5	0	0	0	0													0
661	10	0	5	0	0	0	0													0
662	10	0	5	0	0	0	0													0
663	10	0	5	0	0	0	0													0
664	10	0	5	0	0	0	0													0
665	10	0	5	0	0	0	0													0
666	10	0	5	0	0	0	0													0
667	10	0	5	0	0	0	0													0
668	10	0	5	0	0	0	0													0
669	10	0	5	0	0	0	0													0
670	10	0	5	0	0	0	0													0
671	10	0	5	0	0	0	0													0
672	10	0	5	0	0	0	0													0
673	10	0	5	0	0	0	0													0
674	10	0	5	0	0	0	0													0
675	10	0	5	0	0	0	0													0
676	10	0	5	0	0	0	0													0
677	10	0	5	0	0	0	0													0
678	10	0	5	0	0	0	0													0
679	10	0	5	0	0	0	0													0
680	10	0	5	0	0	0	0													0
681	10	0	5	0	0	0	0													0
682	10	0	5	0	0	0	0													0
683	10	0	5	0	0	0	0													0
684	10	0	5	0	0	0	0													0
685	10	0	5	0	0	0	0													0
686	10	0	5	0	0	0	0													0
687	10	0	5	0	0	0	0													0
688	10	0	5	0	0	0	0													0
689	10	0	5	0	0	0	0													0
690	10	0	5	0	0	0	0													0
691	10	0	5	0	0	0	0													0
692	10	0	5	0	0	0	0													0
693	10	0	5	0	0	0	0													0
694	10	0	5	0	0	0	0													0
695	10	0	5	0	0	0	0													0
696	10	0	5	0	0	0	0													0
697	10	0	5	0	0	0	0													0
698	10	0	5	0	0	0	0													0
699	10	0	5	0	0	0	0													0
700	10	0	5	0	0	0	0													0
701	10	0	5	0	0	0	0													0
702	10	0	5	0	0	0	0													0
703	10	0	5	0	0	0	0													0
704	10	0	5	0	0	0	0													0
705	10	0	5	0	0	0	0													0
706	10	0	5	0	0	0	0													0
707	10	0	5	0	0	0	0													0
708	10	0	5	0	0	0	0													0
709	10	0	5	0	0	0	0													0
710	10	0	5	0	0	0	0													0
711	10	0	5	0	0	0	0													0
712	10	0	5	0	0	0	0													0
713	10	0	5	0	0	0	0													0
714	10	0	5	0	0	0	0													0
715	10	0	5	0	0	0	0													0
716	10	0	5	0	0	0	0													0
717	10	0	5	0	0	0	0													0
718	10	0	5	0	0	0	0													0
719	10	0	5	0	0	0	0													0
720	10	0	5	0	0	0	0													0
721	10	0	5	0	0	0	0													0
722	10	0	5	0	0	0	0													0
723	10	0	5	0	0	0	0													0
724	10	0	5	0	0	0	0													0
725	10	0	5	0	0	0	0													0
726	10	0	5	0	0	0	0													0
727	10	0	5	0	0	0	0													0
728	10	0	5	0	0	0	0													0
729	10	0	5	0	0	0	0													0
730	10	0	5	0	0	0	0													0
731	10	0	5	0	0	0	0													0
732	10	0	5	0	0	0	0													0
733	10	0	5	0	0	0	0													0
734	10	0	5	0	0	0	0													0
735	10	0	5	0	0	0	0													0
736	10	0	5	0	0	0	0													0
737	10	0	5	0	0	0	0													0
738	10	0	5	0	0	0	0													0
739	10	0	5	0	0	0	0													0
740	10	0	5	0	0	0	0													0
741	10	0	5	0	0	0	0													0
742	10	0	5	0	0	0	0													0
743	10	0	5	0	0	0	0													0
744	10	0	5	0	0	0	0													0
745	10	0	5	0	0	0	0													0
746	10	0	5	0	0	0	0													0
747	10	0	5	0	0	0	0													0
748	10	0	5	0	0	0	0													0
749	10	0	5	0	0	0	0													0
750	10	0	5	0	0	0	0													0
751	10	0	5	0	0	0	0													0
752	10	0	5	0	0	0	0													0
753	10	0	5	0	0	0	0													0
754	10	0	5	0	0	0	0													0
755	10	0	5	0	0	0	0													0
756	10	0	5	0	0	0	0													0
757	10	0	5	0	0	0	0													0
758	10	0	5	0	0	0	0													0
759	10	0	5	0	0	0	0													0
760	10	0	5	0	0	0	0													0
761	10	0	5	0	0	0	0													0
762	10	0	5	0	0	0	0													0
763	10	0	5	0	0	0	0													0
764	10	0	5	0	0	0	0													0
765	10	0	5	0	0	0	0													0
766	10	0	5	0	0	0	0													0
767	10	0	5	0	0	0	0													0
768	10	0	5	0	0	0	0													0
769	10	0	5	0	0	0	0													0
770	10	0	5	0	0	0	0													0
771	10	0	5	0	0	0	0													0
772	10	0	5	0	0	0	0													0
773	10	0	5	0	0	0	0													0
774	10	0	5	0	0	0	0													0
775	10	0	5	0	0	0	0													0
776	10	0	5	0	0	0	0													0
777	10	0	5	0	0	0	0													0
778	10	0	5	0	0	0	0													0
779	10	0	5	0	0	0	0													0
780	10	0	5	0	0	0	0													0
781	10	0	5	0	0	0	0													0
782	10	0	5	0	0	0	0													0
783	10	0	5	0	0	0	0													0
784	10	0	5	0	0	0	0													0
785	10	0	5	0	0	0	0													0
786	10	0	5	0	0	0	0													0
787	10	0	5	0	0	0	0													0
788	10	0	5	0	0	0	0													0
789	10	0	5	0	0	0	0													0
790	10	0	5	0	0	0	0													0
791	10	0	5	0	0	0	0													0
792	10	0	5	0	0	0	0													0
793	10	0	5	0	0	0	0													0
794	10	0	5	0	0	0	0													0
795	10	0	5	0	0	0	0													0
796	10	0	5	0	0	0	0													0
797	10	0	5	0	0	0	0													0
798	10	0	5	0	0	0	0													0
799	10	0	5	0	0	0	0													0
800	10	0	5	0	0	0	0													0
801	10	0	5	0	0	0	0													0
802	10	0	5	0	0	0	0													0
803	10	0	5	0	0	0	0													0
804	10	0	5	0	0	0	0													0
805	10	0	5	0	0	0	0													0
806	10	0	5	0	0	0	0													0
807	10	0	5	0	0	0	0													0
808	10	0	5	0	0	0	0													0
809	10	0	5	0	0	0	0													0
810	10	0	5	0	0	0	0													0
811	10	0	5	0	0	0	0													0
812	10	0	5	0	0	0	0													0
813	10	0	5	0	0	0	0													0
814	10	0	5	0	0	0	0													0
815	10	0	5	0	0	0	0													0
816	10	0	5	0	0	0	0													0
817	10	0	5	0	0	0	0													0
818	10	0	5	0	0	0	0													0
819	10	0	5	0	0	0	0													0
820	10	0	5	0	0	0	0													0
821	10	0	5	0	0	0	0													0
822	10	0	5	0	0	0	0													0
823	10	0	5	0	0	0	0													0
824	10	0	5	0	0	0	0													0
825	10	0	5	0	0	0	0													0
826	10	0	5	0	0	0	0													0
827	10	0	5	0	0	0	0													0
828	10	0	5	0	0	0	0													0
829	10	0	5	0	0	0	0													0
830	10	0	5	0	0	0	0													0
831	10	0	5	0	0	0	0													0
832	10	0	5	0	0	0	0													0
833	10	0	5	0	0	0	0													0
834	10	0	5	0	0	0	0													0
835	10	0	5	0	0	0	0													0
836	10	0	5	0	0	0	0													0
837	10	0	5	0	0	0	0													0
838	10	0	5	0	0	0	0													0
839	10	0	5	0	0	0	0													0
840	10	0	5	0	0	0	0													0
841	10	0	5	0	0	0	0													0
842	10	0	5	0	0	0	0													0
843	10	0	5	0	0	0	0													0
844	10	0	5	0	0	0	0													0
845	10	0	5	0	0	0	0													0
846	10	0	5	0	0	0	0													0
847	10	0	5	0	0	0	0													0
848	10	0	5	0	0	0	0													0
849	10	0	5	0	0	0	0													0
850	10	0	5	0	0	0	0													0
851	10	0	5	0	0	0	0													0
852	10	0	5	0	0	0	0													0
853	10	0	5	0	0	0	0													0
854	10	0	5	0	0	0	0													0
855	10	0	5	0	0	0	0													0
856	10	0	5	0	0	0	0													0
857	10	0	5	0	0	0	0													0
858	10	0	5	0	0	0	0													0
859	10	0	5	0	0	0	0													0
860	10	0	5	0	0	0	0													0
861	10	0	5	0	0	0	0													0
862	10	0	5	0	0	0	0													0
863	10	0	5	0	0	0	0													0
864	10	0	5	0	0	0	0													0
865	10	0	5	0	0	0	0													0
866	10	0	5	0	0	0	0													0
867	10	0	5	0	0	0	0													0
868	10	0	5	0	0	0	0													0
869	10	0	5	0	0	0	0													0
870	10	0	5	0	0	0	0													0
871	10	0	5	0	0	0	0													0
872	10	0	5	0	0	0	0													0
873	10	0	5	0	0	0	0													0
874	10	0	5	0	0	0	0													0
875	10	0	5	0	0	0	0													0
876	10	0	5	0	0	0	0													0
877	10	0	5	0	0	0	0													0
878	10	0	5	0	0	0	0													0
879	10	0	5	0	0	0	0													0
880	10	0	5	0	0	0	0													0
881	10	0	5	0	0	0	0													0
882	10	0	5	0	0	0	0													0
883	10	0	5	0	0	0	0													0
884	10	0	5	0	0	0	0													0
885	10	0	5	0	0	0	0													0
886	10	0	5	0	0	0	0													0
887	10	0	5	0	0	0	0													0
888	10	0	5	0	0	0	0													0
889	10	0	5	0	0	0	0													0
890	10	0	5	0	0	0	0													0
891	10	0	5	0	0	0	0													0
892	10	0	5	0	0	0	0													0
893	10	0	5	0	0	0	0													0
894	10	0	5	0	0	0	0													0
895	10	0	5	0	0	0	0													0
896	10	0	5	0	0	0	0													0
897	10	0	5	0	0	0	0													0
898	10	0	5	0	0	0	0													0
899	10	0	5	0	0	0	0													0
900	10	0	5	0	0	0	0													0
901	10	0	5	0	0	0	0													0
902	10	0	5	0	0	0	0													0
903	10	0	5	0	0	0	0													0
904	10	0	5	0	0	0	0													0
905	10	0	5	0	0	0	0													0
906	10	0	5	0	0	0	0													0
907	10	0	5	0	0	0	0													0
908	10	0	5	0	0	0	0													0
909	10	0	5	0	0	0	0													0
910	10	0	5	0	0	0	0													0
911	10	0	5	0	0	0	0													0
912	10	0	5	0	0	0	0													0
913	10	0	5	0	0	0	0													0
914	10	0	5	0	0	0	0													0
915	10	0	5	0	0	0	0													0
916	10	0	5	0	0	0	0													0
917	10	0	5	0	0	0	0													0
918	10	0	5	0	0	0	0													0
919	10	0	5	0	0	0	0													0
920	10	0	5	0	0	0	0													0
921	10	0	5	0	0	0	0													0
922	10	0	5	0	0	0	0													0
923	10	0	5	0	0	0	0													0
924	10	0	5	0	0	0	0													0
925	10	0	5	0	0	0	0													0
926	10	0	5	0	0	0	0													0
927	10	0	5	0	0	0	0													0
928	10	0	5	0	0	0	0													0
929	10	0	5	0	0	0	0													0
930	10	0	5	0	0	0	0													0
931	10	0	5	0	0	0	0													0
932	10	0	5	0	0	0	0													0
933	10	0	5	0	0	0	0													0
934	10	0	5	0	0	0	0													0
935	10	0	5	0	0	0	0													0
936	10	0	5	0	0	0	0													0
937	10	0	5	0	0	0	0													0
938	10	0	5	0	0	0	0													0
939	10	0	5	0	0	0	0													0
940	10	0	5	0	0	0	0													0
941	10	0	5	0	0	0	0													0
942	10	0	5	0	0	0	0													0
943	10	0	5	0	0	0	0													0
944	10	0	5	0	0	0	0													0
945	10	0	5	0	0	0	0													0
946	10	0	5	0	0	0	0													0
947	10	0	5	0	0	0	0													0
948	10	0	5	0	0	0	0													0
949	10	0	5	0	0	0	0													0
950	10	0	5	0	0	0	0													0
951	10	0	5	0	0	0	0													0
952	10	0	5	0	0	0	0													0
953	10	0	5	0	0	0	0													0
954	10	0	5	0	0	0	0													0
955	10	0	5	0	0	0	0													0
956	10	0	5	0	0	0	0													0
957	10	0	5	0	0	0	0													0
958	10	0	5	0	0	0	0													0
959	10	0	5	0	0	0	0													0
960	10	0	5	0	0	0	0													0
961	10	0	5	0	0	0	0													0
962	10	0	5	0	0	0	0													0
963	10	0	5	0	0	0	0													0
964	10	0	5	0	0	0	0													0
965	10	0	5	0	0	0	0													0
966	10	0	5	0	0	0	0													0
967	10	0	5	0	0	0	0													0
968	10	0	5	0	0	0	0													0
969	10	0	5	0	0	0	0													0
970	10	0	5	0	0	0	0													0
971	10	0	5	0	0	0	0													0
972	10	0	5	0	0	0	0													0
973	10	0	5	0	0	0	0													0
974	10	0	5	0	0	0	0													0
975	10	0	5	0	0	0	0													0
976	10	0	5	0	0	0	0													0
977	10	0	5	0	0	0	0													0
978	10	0	5	0	0	0	0													0
979	10	0	5	0	0	0	0													0
980	10	0	5	0	0	0	0													0
981	10	0	5	0	0	0	0													0
982	10	0	5	0	0	0	0													0
983	10	0	5	0	0	0	0													0
984	10	0	5	0	0	0	0													0
985	10	0	5	0	0	0	0													0
986	10	0	5	0	0	0	0													0
987	10	0	5	0	0	0	0													0
988	10	0	5	0	0	0	0													0
989	10	0	5	0	0	0	0													0
990	10	0	5	0	0	0	0													0
991	10	0	5	0	0	0	0													0
992	10	0	5	0	0	0	0													0
993	10	0	5	0	0	0	0													0
994	10	0	5	0	0	0	0													0
995	10	0	5	0	0	0	0													0
996	10	0	5	0	0	0	0													0
997	10	0	5	0	0	0	0													0
998	10	0	5	0	0	0	0													0
999	10	0	5	0	0	0	0													0
1000	10	0	5	0	0	0	0													0
1001	10	0	5	0	0	0	0													0
1002	10	0	5	0	0	0	0													0
1003	10	0	5	0	0	0	0													0
1004	10	0	5	0	0	0	0													0
1005	10	0	5	0	0	0	0													0
1006	10	0	5	0	0	0	0													0
1007	10	0	5	0	0	0	0													0
1008	10	0	5	0	0	0	0													0
1009	10	0	5	0	0	0	0													0
1010	10	0	5	0	0	0	0													0
1011	10	0	5	0	0	0	0													0
1012	10	0	5	0	0	0	0													0
1013	10	0	5	0	0	0	0													0
1014	10	0	5	0	0	0	0													0
1015	10	0	5	0	0	0	0													0
1016	10	0	5	0	0	0	0													0
1017	10	0	5	0	0	0	0													0
1018	10	0	5	0	0	0	0													0
1019	10	0	5	0	0	0	0													0
1020	10	0	5	0	0	0	0													0
1021	10	0	5	0	0	0	0													0
1022	10	0	5	0	0	0	0													0
1023	10	0	5	0	0	0	0													0
1024	10	0	5	0	0	0	0													0
1025	10	0	5	0	0	0	0													0
1026	10	0	5	0	0	0	0													0
1027	10	0	5	0	0	0	0													0
1028	10	0	5	0	0	0	0													0
1029	10	0	5	0	0	0	0													0
1030	10	0	5	0	0	0	0													0
1031	10	0	5	0	0	0	0													0
1032	10	0	5	0	0	0	0													0
1033	10	0	5	0	0	0	0													0
1034	10	0	5	0	0	0	0													0
1035	10	0	5	0	0	0	0													0
1036	10	0	5	0	0	0	0													0
1037	10	0	5	0	0	0	0													0
1038	10	0	5	0	0	0	0													0
1039	10	0	5	0	0	0	0													0
1040	10	0	5	0	0	0	0													0
1041	10	0	5	0	0	0	0													0
1042	10	0	5	0	0	0	0													0
1043	10	0	5	0	0	0	0													0
1044	10	0	5	0	0	0	0													0
1045	10	0	5	0	0	0	0													0
1046	10	0	5	0	0	0	0													0
1047	10	0	5	0	0	0	0													0
1048	10	0	5	0	0	0	0													0
1049	10	0	5	0	0	0	0													0
1050	10	0	5	0	0	0	0													0
1051	10	0	5	0	0	0	0													0
1052	10	0	5	0	0	0	0													0
1053	10	0	5	0	0	0	0													0
1054	10	0	5	0	0	0	0													0
1055	10	0	5	0	0	0	0													0
1056	10	0	5	0	0	0	0													0
1057	10	0	5	0	0	0	0													0
1058	10	0	5	0	0	0	0													0
1059	10	0	5	0	0	0	0													0
1060	10	0	5	0	0	0	0													0
1061	10	0	5	0	0	0	0													0
1062	10	0	5	0	0	0	0													0
1063	10	0	5	0	0	0	0													0
1064	10	0	5	0	0	0	0													0
1065	10	0	5	0	0	0	0													0
1066	10	0	5	0	0	0	0													0
1067	10	0	5	0	0	0	0													0
1068	10	0	5	0	0	0	0													0
1069	10	0	5	0	0	0	0													0
1070	10	0	5	0	0	0	0													0
1071	10	0	5	0	0	0	0													0
1072	10	0	5	0	0	0	0													0
1073	10	0	5	0	0	0	0													0
1074	10	0	5	0	0	0	0													0
1075	10	0	5	0	0	0	0													0
1076	10	0	5	0	0	0	0													0
1077	10	0	5	0	0	0	0													0
1078	10	0	5	0	0	0	0													0
1079	10	0	5	0	0	0	0													0
1080	10	0	5	0	0	0	0													0
1081	10	0	5	0	0	0	0													0
1082	10	0	5	0	0	0	0													0
1083	10	0	5	0	0	0	0													0
1084	10	0	5	0	0	0	0													0
1085	10	0	5	0	0	0	0													0
1086	10	0	5	0	0	0	0													0
1087	10	0	5	0	0	0	0													0
1088	10	0	5	0	0	0	0													0
1089	10	0	5	0	0	0	0													0
1090	10	0	5	0	0	0	0													0
1091	10	0	5	0	0	0	0													0
1092	10	0	5	0	0	0	0													0
1093	10	0	5	0	0	0	0													0
1094	10	0	5	0	0	0	0													0
1095	10	0	5	0	0	0	0													0
1096	10	0	5	0	0	0	0													0
1097	10	0	5	0	0	0	0													0
1098	10	0	5	0	0	0	0													0
1099	10	0	5	0	0	0	0													0
1100	10	0	5	0	0	0	0													0
1101	10	0	5	0	0	0	0													0
1102	10	0	5	0	0	0	0													0
1103	10	0	5	0	0	0	0													0
1104	10	0	5	0	0	0	0													0
1105	10	0	5	0	0	0	0													0
1106	10	0	5	0	0	0	0													0
1107	10	0	5	0	0	0	0													0
1108	10	0	5	0	0	0	0													0
1109	10	0	5	0	0	0	0													0
1110	10	0	5	0	0	0	0													0
1111	10	0	5	0	0	0	0													0
1112	10	0	5	0	0	0	0													0
1113	10	0	5	0	0	0	0													0
1114	10	0	5	0	0	0	0													0
1115	10	0	5	0	0	0	0													0
1116	10	0	5	0	0	0	0													0
1117	10	0	5	0	0	0	0													0
1118	10	0	5	0	0	0	0													0
1119	10	0	5	0	0	0	0													0
1120	10	0	5	0	0	0	0													0
1121	10	0	5	0	0	0	0													0
1122	10	0	5	0	0	0	0													0
1123	10	0	5	0	0	0	0													0
1124	10	0	5	0	0	0	0													0
1125	10	0	5	0	0	0	0													0
1126	10	0	5	0	0	0	0													0
1127	10	0	5	0	0	0	0													0
1128	10	0	5	0	0	0	0													0
1129	10	0	5	0	0	0	0													0
1130	10	0	5	0	0	0	0													0
1131	10	0	5	0	0	0	0													0
1132	10	0	5	0	0	0	0													0
1133	10	0	5	0	0	0	0													0
1134	10	0	5	0	0	0	0													0
1135	10	0	5	0	0	0	0													0
1136	10	0	5	0	0	0	0													0
1137	10	0	5	0	0	0	0													0
1138	10	0	5	0	0	0	0													0
1139	10	0	5	0	0	0	0													0
1140	10	0	5	0	0	0	0													0
1141	10	0	5	0	0	0	0													0
1142	10	0	5	0	0	0	0													0
1143	10	0	5	0	0	0	0													0
1144	10	0	5	0	0	0	0													0
1145	10	0	5	0	0	0	0													0
1146	10	0	5	0	0	0	0													0
1147	10	0	5	0	0	0	0													0
1148	10	0	5	0	0	0	0													0
1149	10	0	5	0	0	0	0													0
1150	10	0	5	0	0	0	0													0
1151	10	0	5	0	0	0	0													0
1152	10	0	5	0	0	0	0													0
1153	10	0	5	0	0	0	0													0
1154	10	0	5	0	0	0	0													0
1155	10	0	5	0	0	0	0													0
1156	10	0	5	0	0	0	0													0
1157	10	0	5	0	0	0	0													0
1158	10	0	5	0	0	0	0													0
1159	10	0	5	0	0	0	0													0
1160	10	0	5	0	0	0	0													0
1161	10	0	5	0	0	0	0													0
1162	10	0	5	0	0	0	0													0
1163	10	0	5	0	0	0	0													0
1164	10	0	5	0	0	0	0													0
1165	10	0	5	0	0	0	0													0
1166	10	0	5	0	0	0	0													0
1167	10	0	5	0	0	0	0													0
1168	10	0	5	0	0	0	0													0
1169	10	0	5	0	0	0	0													0
1170	10	0	5	0	0	0	0													0
1171	10	0	5	0	0	0	0													0
1172	10	0	5	0	0	0	0													0
1173	10	0	5	0	0	0	0													0
1174	10	0	5	0	0	0	0													0
1175	10	0	5	0	0	0	0													0
1176	10	0	5	0	0	0	0													0
1177	10	0	5	0	0	0	0													0
1178	10	0	5	0	0	0	0													0
1179	10	0	5	0	0	0	0													0
1180	10	0	5	0	0	0	0													0
1181	10	0	5	0	0	0	0													0
1182	10	0	5	0	0	0	0													0
1183	10	0	5	0	0	0	0													0
1184	10	0	5	0	0	0	0													0
1185	10	0	5	0	0	0	0													0
1186	10	0	5	0	0	0	0													0
1187	10	0	5	0	0	0	0													0
1188	10	0	5	0	0	0	0													0
1189	10	0	5	0	0	0	0													0
1190	10	0	5	0	0	0	0													0
1191	10	0	5	0	0	0	0													0
1192	10	0	5	0	0	0	0													0
1193	10	0	5	0	0	0	0													0
1194	10	0	5	0	0	0	0													0
1195	10	0	5	0	0	0	0													0
1196	10	0	5	0	0	0	0													0
1197	10	0	5	0	0	0	0													0
1198	10	0	5	0	0	0	0													0
1199	10	0	5	0	0	0	0													0
1200	10	0	5	0	0	0	0													0
1201	10	0	5	0	0	0	0													0
1202	10	0	5	0	0	0	0													0
1203	10	0	5	0	0	0	0													0
1204	10	0	5	0	0	0	0													0
1205	10	0	5	0	0	0	0													0
1206	10	0	5	0	0	0	0													0
1207	10	0	5	0	0	0	0													0
1208	10	0	5	0	0	0	0													0
1209	10	0	5	0	0	0	0													0
1210	10	0	5	0	0	0	0													0
1211	10	0	5	0	0	0	0													0
1212	10	0	5	0	0	0	0													0
1213	10	0	5	0	0	0	0													0
1214	10	0	5	0	0	0	0													0
1215	10	0	5	0	0	0	0													0
1216	10	0	5	0	0	0	0													0
1217	10	0	5	0	0	0	0													0
1218	10	0	5	0	0	0	0													0
1219	10	0	5	0	0	0	0													0
1220	10	0	5	0	0	0	0													0
1221	10	0	5	0	0	0	0													0
1222	10	0	5	0	0	0	0													0
1223	10	0	5	0	0	0	0													0
1224	10	0	5	0	0	0	0													0
1225	10	0	5	0	0	0	0													0
1226	10	0	5	0	0	0	0													0
1227	10	0	5	0	0	0	0													0
1228	10	0	5	0	0	0	0													0
1229	10	0	5	0	0	0	0													0
1230	10	0	5	0	0	0	0													0
1231	10	0	5	0	0	0	0													0
1232	10	0	5	0	0	0	0													0
1233	10	0	5	0	0	0	0													0
1234	10	0	5	0	0	0	0													0
1235	10	0	5	0	0	0	0													0
1236	10	0	5	0	0	0	0													0
1237	10	0	5	0	0	0	0													0
1238	10	0	5	0	0	0	0													0
1239	10	0	5	0	0	0	0													0
1240	10	0	5	0	0	0	0													0
1241	10	0	5	0	0	0	0													0
1242	10	0	5	0	0	0	0													0
1243	10	0	5	0	0	0	0													0
1244	10	0	5	0	0	0	0													0
1245	10	0	5	0	0	0	0													0
1246	10	0	5	0	0	0	0													0
1247	10	0	5	0	0	0	0													0
1248	10	0	5	0	0	0	0													0
1249	10	0	5	0	0	0	0													0
1250	10	0	5	0	0	0	0													0
1251	10	0	5	0	0	0	0													0
1252	10	0	5	0	0	0	0													0
1253	10	0	5	0	0	0	0													0
1254	10	0	5	0	0	0	0													0
1255	10	0	5	0	0	0	0													0
1256	10	0	5	0	0	0	0													0
1257	10	0	5	0	0	0	0													0
1258	10	0	5	0	0	0	0													0
1259	10	0	5	0	0	0	0													0
1260	10	0	5	0	0	0	0													0
1261	10	0	5	0	0	0	0													0
1262	10	0	5	0	0	0	0													0
1263	10	0	5	0	0	0	0													0
1264	10	0	5	0	0	0	0													0
1265	10	0	5	0	0	0	0													0
1266	10	0	5	0	0	0	0													0
1267	10	0	5	0	0	0	0													0
1268	10	0	5	0	0	0	0													0
1269	10	0	5	0	0	0	0													0
1270	10	0	5	0	0	0	0													0
1271	10	0	5	0	0	0	0													0
1272	10	0	5	0	0	0	0													0
1273	10	0	5	0	0	0	0													0
1274	10	0	5	0	0	0	0													0
1275	10	0	5	0	0	0	0													0
1276	10	0	5	0	0	0	0													0
1277	10	0	5	0	0	0	0													0
1278	10	0	5	0	0	0	0													0
1279	10	0	5	0	0	0	0													0
1280	10	0	5	0	0	0	0													0
1281	10	0	5	0	0	0	0													0
1282	10	0	5	0	0	0	0													0
1283	10	0	5	0	0	0	0													0
1284	10	0	5	0	0	0	0													0
1285	10	0	5	0	0	0	0													0
1286	10	0	5	0	0	0	0													0
1287	10	0	5	0	0	0	0													0
1288	10	0	5	0	0	0	0													0
1289	10	0	5	0	0	0	0													0
1290	10	0	5	0	0	0	0													0
1291	10	0	5	0	0	0	0													0
1292	10	0	5	0	0	0	0													0
1293	10	0	5	0	0	0	0													0
1294	10	0	5	0	0	0	0													0
1295	10	0	5	0	0	0	0													0
1296	10	0	5	0	0	0	0													0
1297	10	0	5	0	0	0	0													0
1298	10	0	5	0	0	0	0													0
1299	10	0	5	0	0	0	0													0
1300	10	0	5	0	0	0	0													0
1301	10	0	5	0	0	0	0													0
1302	10	0	5	0	0	0	0													0
1303	10	0	5	0	0	0	0													0
1304	10	0	5	0	0	0	0													0
1305	10	0	5	0	0	0	0													0
1306	10	0	5	0	0	0	0													0
1307	10	0	5	0	0	0	0													0
1308	10	0	5	0	0	0	0													0
1309	10	0	5	0	0	0	0													0
1310	10	0	5	0	0	0	0													0
1311	10	0	5	0	0	0	0													0
1312	10	0	5	0	0	0	0													0
1313	10	0	5	0	0	0	0													0
1314	10	0	5	0	0	0	0													0
1315	10	0	5	0	0	0	0													0
1316	10	0	5	0	0	0	0													0
1317	10	0	5	0	0	0	0													0
1318	10	0	5	0	0	0	0													0
1319	10	0	5	0	0	0	0													0
1320	10	0	5	0	0	0	0													0
1321	10	0	5	0	0	0	0													0
1322	10	0	5	0	0	0	0													0
1323	10	0	5	0	0	0	0													0
1324	10	0	5	0	0	0	0													0
1325	10	0	5	0	0	0	0													0
1326	10	0	5	0	0	0	0													0
1327	10	0	5	0	0	0	0													0
1328	10	0	5	0	0	0	0													0
1329	10	0	5	0	0	0	0													0
1330	10	0	5	0	0	0	0													0
1331	10	0	5	0	0	0	0													0
1332	10	0	5	0	0	0	0													0
1333	10	0	5	0	0	0	0													0
1334	10	0	5	0	0	0	0													0
1335	10	0	5	0	0	0	0													0
1336	10	0	5	0	0	0	0													0
1337	10	0	5	0	0	0	0													0
1338	10	0	5	0	0	0	0													0
1339	10	0	5	0	0	0	0													0
1340	10	0	5	0	0	0	0													0
1341	10	0	5	0	0	0	0													0
1342	10	0	5	0	0	0	0													0
1343	10	0	5	0	0	0	0													0
1344	10	0	5	0	0	0	0													0
1345	10	0	5	0	0	0	0													0
1346	10	0	5	0	0	0	0													0
1347	10	0	5	0	0	0	0													0
1348	10	0	5	0	0	0	0													0
1349	10	0	5	0	0	0	0													0
1350	10	0	5	0	0	0	0													0
1351	10	0	5	0	0	0	0													0
1352	10	0	5	0	0	0	0													0
1353	10	0	5	0	0	0	0													0
1354	10	0	5	0	0	0	0													0
1355	10	0	5	0	0	0	0													0
1356	10	0	5	0	0	0	0													0
1357	10	0	5	0	0	0	0													0
1358	10	0	5	0	0	0	0													0
1359	10	0	5	0	0	0	0													0
1360	10	0	5	0	0	0	0													0
1361	10	0	5	0	0	0	0													0
1362	10	0	5	0	0	0	0													0
1363	10	0	5	0	0	0	0													0
1364	10	0	5	0	0	0	0													0
1365	10	0	5	0	0	0	0													0
1366	10	0	5	0	0	0	0													0
1367	10	0	5	0	0	0	0													0
1368	10	0	5	0	0	0	0													0
1369	10	0	5	0	0	0	0													0
1370	10	0	5	0	0	0	0													0
1371	10	0	5	0	0	0	0													0
1372	10	0	5	0	0	0	0													0
1373	10	0	5	0	0	0	0													0
1374	10	0	5	0	0	0	0													0
1375	10	0	5	0	0	0	0													0
1376	10	0	5	0	0	0	0													0
1377	10	0	5	0	0	0	0													0
1378	10	0	5	0	0	0	0													0
1379	10	0	5	0	0	0	0													0
1380	10	0	5	0	0	0	0													0
1381	10	0	5	0	0	0	0													0
1382	10	0	5	0	0	0	0													0
1383	10	0	5	0	0	0	0													0
1384	10	0	5	0	0	0	0													0
1385	10	0	5	0	0	0	0													0
1386	10	0	5	0	0	0	0													0
1387	10	0	5	0	0	0	0													0
1388	10	0	5	0	0	0	0													0
1389	10	0	5	0	0	0	0													0
1390	10	0	5	0	0	0	0													0
1391	10	0	5	0	0	0	0													0
1392	10	0	5	0	0	0	0													0
1393	10	0	5	0	0	0	0													0
1394	10	0	5	0	0	0	0													0
1395	10	0	5	0	0	0	0													0
1396	10	0	5	0	0	0	0													0
1397	10	0	5	0	0	0	0													0
1398	10	0	5	0	0	0	0													0
1399	10	0	5	0	0	0	0													0
1400	10	0	5	0	0	0	0													0
1401	10	0	5	0	0	0	0													0
1402	10	0	5	0	0	0	0													0
1403	10	0	5	0	0	0	0													0
1404	10	0	5	0	0	0	0													0
1405	10	0	5	0	0	0	0													0
1406	10	0	5	0	0	0	0													0
1407	10	0	5	0	0	0	0													0
1408	10	0	5	0	0	0	0													0
1409	10	0	5	0	0	0	0													0
1410	10	0	5	0	0	0	0													0
1411	10	0	5	0	0	0	0													0
1412	10	0	5	0	0	0	0													0
1413	10	0	5	0	0	0	0													0
1414	10	0	5	0	0	0	0													0
1415	10	0	5	0	0	0	0													0
1416	10	0	5	0	0	0	0													0
1417	10	0	5	0	0	0	0													0
1418	10	0	5	0	0	0	0													0
1419	10	0	5	0	0	0	0													0
1420	10	0	5	0	0	0	0													0
1421	10	0	5	0	0	0	0													0
1422	10	0	5	0	0	0	0													0
1423	10	0	5	0	0	0	0													0
1424	10	0	5	0	0	0	0													0
1425	10	0	5	0	0	0	0													0
1426	10	0	5	0	0	0	0													0
1427	10	0	5	0	0	0	0													0
1428	10	0	5	0	0	0	0													0
1429	10	0	5	0	0	0	0													0
1430	10	0	5	0	0	0	0													0
1431	10	0	5	0	0	0	0													0
1432	10	0	5	0	0	0	0													0
1433	10	0	5	0	0	0	0													0
1434	10	0	5	0	0	0	0													0
1435	10	0	5	0	0	0	0													0
1436	10	0	5	0	0	0	0													0
1437	10	0	5	0	0	0	0													0
1438	10	0	5	0	0	0	0													0
1439	10	0	5	0	0	0	0													0
1440	10	0	5	0	0	0	0													0
1441	10	0	5	0	0	0	0													0
1442	10	0	5	0	0	0	0													0
1443	10	0	5	0	0	0	0													0
1444	10	0	5	0	0	0	0													0
1445	10	0	5	0	0	0	0													0
1446	10	0	5	0	0	0	0													0
1447	10	0	5	0	0	0	0													0
1448	10	0	5	0	0	0	0													0
1449	10	0	5	0	0	0	0													0
1450	10	0	5	0	0	0	0													0
1451	10	0	5	0	0	0	0													0
1452	10	0	5	0	0	0	0													0
1453	10	0	5	0	0	0	0													0
1454	10	0	5	0	0	0	0													0
1455	10	0	5	0	0	0	0													0
1456	10	0	5	0	0	0	0													0
1457	10	0	5	0	0	0	0													0
1458	10	0	5	0	0	0	0													0
1459	10	0	5	0	0	0	0													0
1460	10	0	5	0	0	0	0													0
1461	10	0	5	0	0	0	0													0
1462	10	0	5	0	0	0	0													0
1463	10	0	5	0	0	0	0													0
1464	10	0	5	0	0	0	0													0
1465	10	0	5	0	0	0	0													0
1466	10	0	5	0	0	0	0													0
1467	10	0	5	0	0	0	0													0
1468	10	0	5	0	0	0	0													0
1469	10	0	5	0	0	0	0													0
1470	10	0	5	0	0	0	0													0
1471	10	0	5	0	0	0	0													0
1472	10	0	5	0	0	0	0													0
1473	10	0	5	0	0	0	0													0
1474	10	0	5	0	0	0	0													0
1475	10	0	5	0	0	0	0													0
1476	10	0	5	0	0	0	0													0
1477	10	0	5	0	0	0	0													0
1478	10	0	5	0	0	0	0													0
1479	10	0	5	0	0	0	0													0
1480	10	0	5	0	0	0	0													0
1481	10	0	5	0	0	0	0													0
1482	10	0	5	0	0	0	0													0
1483	10	0	5	0	0	0	0													0
1484	10	0	5	0	0	0	0													0
1485	10	0	5	0	0	0	0													0
1486	10	0	5	0	0	0	0													0
1487	10	0	5	0	0	0	0													0
1488	10	0	5	0	0	0	0													0
1489	10	0	5	0	0	0	0													0
1490	10	0	5	0	0	0	0													0
1491	10	0	5	0	0	0	0													0
1492	10	0	5	0	0	0	0													0
1493	10	0	5	0	0	0	0													0
1494	10	0	5	0	0	0	0													0
1495	10	0	5	0	0	0	0													0
1496	10	0	5	0	0	0	0													0
1497	10	0	5	0	0	0	0													0
1498	10	0	5	0	0	0	0													0
1499	10	0	5	0	0	0	0													0
1500	10	0	5	0	0	0	0													0
1501	10	0	5	0	0	0	0													0
1502	10	0	5	0	0	0	0													0
1503	10	0	5	0	0	0	0													0
1504	10	0	5	0	0	0	0													0
1505	10	0	5	0	0	0	0													0
1506	10	0	5	0	0	0	0													0
1507	10	0	5	0	0	0	0													0
1508	10	0	5	0	0	0	0													0
1509	10	0	5	0	0	0	0													0
1510	10	0	5	0	0	0	0													0
1511	10	0	5	0	0	0	0													0
1512	10	0	5	0	0	0	0													0
1513	10	0	5	0	0	0	0													0
1514	10	0	5	0	0	0	0													0
1515	10	0	5	0	0	0	0													0
1516	10	0	5	0	0	0	0													0
1517	10	0	5	0	0	0	0													0
1518	10	0	5	0	0	0	0													0
1519	10	0	5	0	0	0	0													0
1520	10	0	5	0	0	0	0													0
1521	10	0	5	0	0	0	0													0
1522	10	0	5	0	0	0	0													0
1523	10	0	5	0	0	0	0													0
1524	10	0	5	0	0	0	0													0
1525	10	0	5	0	0	0	0													0
1526	10	0	5	0	0	0	0													0
1527	10	0	5	0	0	0	0													0
1528	10	0	5	0	0	0	0													0
1529	10	0	5	0	0	0	0													0
1530	10	0	5	0	0	0	0													0
1531	10	0	5	0	0	0	0													0
1532	10	0	5	0	0	0	0													0
1533	10	0	5	0	0	0	0													0
1534	10	0	5	0	0	0	0													0
1535	10	0	5	0	0	0	0													0
1536	10	0	5	0	0	0	0													0
1537	10	0	5	0	0	0	0													0
1538	10	0	5	0	0	0	0													0
1539	10	0	5	0	0	0	0													0
1540	10	0	5	0	0	0	0													0
1541	10	0	5	0	0	0	0													0
1542	10	0	5	0	0	0	0													0
1543	10	0	5	0	0	0	0													0
1544	10	0	5	0	0	0	0													0
1545	10	0	5	0	0	0	0													0
1546	10	0	5	0	0	0	0													0
1547	10	0	5	0	0	0	0													0
1548	10	0	5	0	0	0	0													0
1549	10	0	5	0	0	0	0													0
1550	10	0	5	0	0	0	0													0
1551	10	0	5	0	0	0	0													0
1552	10	0	5	0	0	0	0													0
1553	10	0	5	0	0	0	0													0
1554	10	0	5	0	0	0	0													0
1555	10	0	5	0	0	0	0													0
1556	10	0	5	0	0	0	0													0
1557	10	0	5	0	0	0	0													0
1558	10	0	5	0	0	0	0													0
1559	10	0	5	0	0	0	0													0
1560	10	0	5	0	0	0	0													0
1561	10	0	5	0	0	0	0													0
1562	10	0	5	0	0	0	0													0
1563	10	0	5	0	0	0	0													0
1564	10	0	5	0	0	0	0													0
1565	10	0	5	0	0	0	0													0
1566	10	0	5	0	0	0	0													0
1567	10	0	5	0	0	0	0													0
1568	10	0	5	0	0	0	0													0
1569	10	0	5	0	0	0	0													0
1570	10	0	5	0	0	0	0													0
1571	10	0	5	0	0	0	0													0
1572	10	0	5	0	0	0	0													0
1573	10	0	5	0	0	0	0													0
1574	10	0	5	0	0	0	0													0
1575	10	0	5	0	0	0	0													0
1576	10	0	5	0	0	0	0													0
1577	10	0	5	0	0	0	0													0
1578	10	0	5	0	0	0	0													0
1579	10	0	5	0	0	0	0													0
1580	10	0	5	0	0	0	0													0
1581	10	0	5	0	0	0	0													0
1582	10	0	5	0	0	0	0													0
1583	10	0	5	0	0	0	0													0
1584	10	0	5	0	0	0	0													0
1585	10	0	5	0	0	0	0													0
1586	10	0	5	0	0	0	0													0
1587	10	0	5	0	0	0	0													0
1588	10	0	5	0	0	0	0													0
1589	10	0	5	0	0	0	0													0
1590	10	0	5	0	0	0	0													0
1591	10	0	5	0	0	0	0													0
1592	10	0	5	0	0	0	0													0
1593	10	0	5	0	0	0	0													0
1594	10	0	5	0	0	0	0													0
1595	10	0	5	0	0	0	0													0
1596	10	0	5	0	0	0	0													0
1597	10	0	5	0	0	0	0													0
1598	10	0	5	0	0	0	0													0
1599	10	0	5	0	0	0	0													0
1600	10	0	5	0	0	0	0													0
1601	10	0	5	0	0	0	0													0
1602	10	0	5	0	0	0	0													0
1603	10	0	5	0	0	0	0													0
1604	10	0	5	0	0	0	0													0
1605	10	0	5	0	0	0	0													0
1606	10	0	5	0	0	0	0													0
1607	10	0	5	0	0	0	0													0
1608	10	0	5	0	0	0	0													0
1609	10	0	5	0	0	0	0													0
1610	10	0	5	0	0	0	0													0
1611	10	0	5	0	0	0	0													0
1612	10	0	5	0	0	0	0													0
1613	10	0	5	0	0	0	0													0
1614	10	0	5	0	0	0	0													0
1615	10	0	5	0	0	0	0													0
1616	10	0	5	0	0	0	0													0
1617	10	0	5	0	0	0	0													0
1618	10	0	5	0	0	0	0													0
1619	10	0	5	0	0	0	0													0
1620	10	0	5	0	0	0	0													0
1621	10	0	5	0	0	0	0													0
1622	10	0	5	0	0	0	0													0
1623	10	0	5	0	0	0	0													0
1624	10	0	5	0	0	0	0													0
1625	10	0	5	0	0	0	0													0
1626	10	0	5	0	0	0	0													0
1627	10	0	5	0	0	0	0													0
1628	10	0	5	0	0	0	0													0
1629	10	0	5	0	0	0	0													0
1630	10	0	5	0	0	0	0													0
1631	10	0	5	0	0	0	0													0
1632	10	0	5	0	0	0	0													0
1633	10	0	5	0	0	0	0													0
1634	10	0	5	0	0	0	0													0
1635	10	0	5	0	0	0	0													0
1636	10	0	5	0	0	0	0													0
1637	10	0	5	0	0	0	0													0
1638	10	0	5	0	0	0	0													0
1639	10	0	5	0	0	0	0													0
1640	10	0	5	0	0	0	0													0
1641	10	0	5	0	0	0	0													0
1642	10	0	5	0	0	0	0													0
1643	10	0	5	0	0	0	0													0
1644	10	0	5	0	0	0	0													0
1645	10	0	5	0	0	0	0													0
1646	10	0	5	0	0	0	0													0
1647	10	0	5	0	0	0	0													0
1648	10	0	5	0	0	0	0													0
1649	10	0	5	0	0	0	0													0
1650	10	0	5	0	0	0	0													0
1651	10	0	5	0	0	0	0													0
1652	10	0	5	0	0	0	0													0
1653	10	0	5	0	0	0	0													0
1654	10	0	5	0	0	0	0													0
1655	10	0	5	0	0	0	0													0
1656	10	0	5	0	0	0	0													0
1657	10	0	5	0	0	0	0													0
1658	10	0	5	0	0	0	0													0
1659	10	0	5	0	0	0	0													0
1660	10	0	5	0	0	0	0													0
1661	10	0	5	0	0	0	0													0
1662	10	0	5	0	0	0	0													0
1663	10	0	5	0	0	0	0													0
1664	10	0	5	0	0	0	0													0
1665	10	0	5	0	0	0	0													0
1666	10	0	5	0	0	0	0													0
1667	10	0	5	0	0	0	0													0
1668	10	0	5	0	0	0	0													0
1669	10	0	5	0	0	0	0													0
1670	10	0	5	0	0	0	0													0
1671	10	0	5	0	0	0	0													0
1672	10	0	5	0	0	0	0													0
1673	10	0	5	0	0	0	0													0
1674	10	0	5	0	0	0	0													0
1675	10	0	5	0	0	0	0													0
1676	10	0	5	0	0	0	0													0
1677	10	0	5	0	0	0	0													0
1678	10	0	5	0	0	0	0													0
1679	10	0	5	0	0	0	0													0
1680	10	0	5	0	0	0	0													0
1681	10	0	5	0	0	0	0													0
1682	10	0	5	0	0	0	0													0
1683	10	0	5	0	0	0	0													0
1684	10	0	5	0	0	0	0													0
1685	10	0	5	0	0	0	0													0
1686	10	0	5	0	0	0	0													0
1687	10	0	5	0	0	0	0													0
1688	10	0	5	0	0	0	0													0
1689	10	0	5	0	0	0	0													0
1690	10	0	5	0	0	0	0													0
1691	10	0	5	0	0	0	0													0
1692	10	0	5	0	0	0	0													0
1693	10	0	5	0	0	0	0													0
1694	10	0	5	0	0	0	0													0
1695	10	0	5	0	0	0	0													0
1696	10	0	5	0	0	0	0													0
1697	10	0	5	0	0	0	0													0
1698	10	0	5	0	0	0	0													0
1699	10	0	5	0	0	0	0													0
1700	10	0	5	0	0	0	0													0
1701	10	0	5	0	0	0	0													0
1702	10	0	5	0	0	0	0													0
1703	10	0	5	0	0	0	0													0
1704	10	0	5	0	0	0	0													0
1705	10	0	5	0	0	0	0													0
1706	10	0	5	0	0	0	0													0
1707	10	0	5	0	0	0	0													0
1708	10	0	5	0	0	0	0													0
1709	10	0	5	0	0	0	0													0
1710	10	0	5	0	0	0	0													0
1711	10	0	5	0	0	0	0													0
1712	10	0	5	0	0	0	0													0
1713	10	0	5	0	0	0	0													0
1714	10	0	5	0	0	0	0													0
1715	10	0	5	0	0	0	0													0
1716	10	0	5	0	0	0	0													0
1717	10	0	5	0	0	0	0													0
1718	10	0	5	0	0	0	0													0
1719	10	0	5	0	0	0	0													0
1720	10	0	5	0	0	0	0													0
1721	10	0	5	0	0	0	0													0
1722	10	0	5	0	0	0	0													0
1723	10	0	5	0	0	0	0													0
1724	10	0	5	0	0	0	0													0
1725	10	0	5	0	0	0	0													0
1726	10	0	5	0	0	0	0													0
1727	10	0	5	0	0	0	0													0
1728	10	0	5	0	0	0	0													0
1729	10	0	5	0	0	0	0													0
1730	10	0	5	0	0	0	0													0
1731	10	0	5	0	0	0	0													0
1732	10	0	5	0	0	0	0													0
1733	10	0	5	0	0	0	0													0
1734	10	0	5	0	0	0	0													0
1735	10	0	5	0	0	0	0													0
1736	10	0	5	0	0	0	0													0
1737	10	0	5	0	0	0	0													0
1738	10	0	5	0	0	0	0													0
1739	10	0	5	0	0	0	0													0
1740	10	0	5	0	0	0	0													0
1741	10	0	5	0	0	0	0													0
1742	10	0	5	0	0	0	0													0
1743	10	0	5	0	0	0	0													0
1744	10	0	5	0	0	0	0													0
1745	10	0	5	0	0	0	0													0
1746	10	0	5	0	0	0	0													0
1747	10	0	5	0	0	0	0													0
1748	10	0	5	0	0	0	0													0
1749	10	0	5	0	0	0	0													0
1750	10	0	5	0	0	0	0													0
1751	10	0	5	0	0	0	0													0
1752	10	0	5	0	0	0	0													0
1753	10	0	5	0	0	0	0													0
1754	10	0	5	0	0	0	0													0
1755	10	0	5	0	0	0	0													0
1756	10	0	5	0	0	0	0													0
1757	10	0	5	0	0	0	0													0
1758	10	0	5	0	0	0	0													0
1759	10	0	5	0	0	0	0													0
1760	10	0	5	0	0	0	0													0
1761	10	0	5	0	0	0	0													0
1762	10	0	5	0	0	0	0													0
1763	10	0	5	0	0	0	0													0
1764	10	0	5	0	0	0	0													0
1765	10	0	5	0	0	0	0													0
1766	10	0	5	0	0	0	0													0
1767	10	0	5	0	0	0	0													0
1768	10	0	5	0	0	0	0													0
1769	10	0	5	0	0	0	0													0
1770	10	0	5	0	0	0	0													0
1771	10	0	5	0	0	0	0													0
1772	10	0	5	0	0	0	0													0
1773	10	0	5	0	0	0	0													0
1774	10	0	5	0	0	0	0													0
1775	10	0	5	0	0	0	0													0
1776	10	0	5	0	0	0	0													0
1777	10	0	5	0	0	0	0													0
1778	10	0	5	0	0	0	0													0
1779	10	0	5	0	0	0	0													0
1780	10	0	5	0	0	0	0													0
1781	10	0	5	0	0	0	0													0
1782	10	0	5	0	0	0	0													0
1783	10	0	5	0	0	0	0													0
1784	10	0	5	0	0	0	0													0
1785	10	0	5	0	0	0	0													0
1786	10	0	5	0	0	0	0													0
1787	10	0	5	0	0	0	0													0
1788	10	0	5	0	0	0	0													0
1789	10	0	5	0	0	0	0													0
1790	10	0	5	0	0	0	0													0
1791	10	0	5	0	0	0	0													0
1792	10	0	5	0	0	0	0													0
1793	10	0	5	0	0	0	0													0
1794	10	0	5	0	0	0	0													0
1795	10	0	5	0	0	0	0													0
1796	10	0	5	0	0	0	0													0
1797	10	0	5	0	0	0	0													0
1798	10	0	5	0	0	0	0													0
1799	10	0	5	0	0	0	0													0
1800	10	0	5	0	0	0	0													0
1801	10	0	5	0	0	0	0													0
1802	10	0	5	0	0	0	0													0
1803	10	0	5	0	0	0	0													0
1804	10	0	5	0	0	0	0													0
1805	10	0	5	0	0	0	0													0
1806	10	0	5	0	0	0	0													0
1807	10	0	5	0	0	0	0													0
1808	10	0	5	0	0	0	0													0
1809	10	0	5	0	0	0	0													0
1810	10	0	5	0	0	0	0													0
1811	10	0	5	0	0	0	0													0
1812	10	0	5	0	0	0	0													0
1813	10	0	5	0	0	0	0													0
1814	10	0	5	0	0	0	0													0
1815	10	0	5	0	0	0	0													0
1816	10	0	5	0	0	0	0													0
1817	10	0	5	0	0	0	0													0
1818	10	0	5	0	0	0	0													0
1819	10	0	5	0	0	0	0													0
1820	10	0	5	0	0	0	0													0
1821	10	0	5	0	0	0	0													0
1822	10	0	5	0	0	0	0													0
1823	10	0	5	0	0	0	0													0
1824	10	0	5	0	0	0	0													0
1825	10	0	5	0	0	0	0													0
1826	10	0	5	0	0	0	0													0
1827	10	0	5	0	0	0	0													0
1828	10	0	5	0	0	0	0													0
1829	10	0	5	0	0	0	0													0
1830	10	0	5	0	0	0	0													0
1831	10	0	5	0	0	0	0													0
1832	10	0	5	0	0	0	0													0
1833	10	0	5	0	0	0	0													0
1834	10	0	5	0	0	0	0													0
1835	10	0	5	0	0	0	0													0
1836	10	0	5	0	0	0	0													0
1837	10	0	5	0	0	0	0													0
1838	10	0	5	0	0	0	0													0
1839	10	0	5	0	0	0	0													0
1840	10	0	5	0	0	0	0													0
1841	10	0	5	0	0	0	0													0
1842	10	0	5	0	0	0	0													0
1843	10	0	5	0	0	0	0													0
1844	10	0	5	0	0	0	0													0
1845	10	0	5	0	0	0	0													0
1846	10	0	5	0	0	0	0													0
1847	10	0	5	0	0	0	0													0
1848	10	0	5	0	0	0	0													0
1849	10	0	5	0	0	0	0													0
1850	10	0	5	0	0	0	0													0
1851	10	0	5	0	0	0	0													0
1852	10	0	5	0	0	0	0													0
1853	10	0	5	0	0	0	0													0
1854	10	0	5	0	0	0	0													0
1855	10	0	5	0	0	0	0													0
1856	10	0	5	0	0	0	0													0
1857	10	0	5	0	0	0	0													0
1858	10	0	5	0	0	0	0													0
1859	10	0	5	0	0	0	0													0
1860	10	0	5	0	0	0	0													0
1861	10	0	5	0	0	0	0													0
1862	10	0	5	0	0	0	0													0
1863	10	0	5	0	0	0	0													0
1864	10	0	5	0	0	0	0													0
1865	10	0	5	0	0	0	0													0
1866	10	0	5	0	0	0	0													0
1867	10	0	5	0	0	0	0													0
1868	10	0	5	0	0	0	0													0
1869	10	0	5	0	0	0	0													0
1870	10	0	5	0	0	0	0													0
1871	10	0	5	0	0	0	0													0
1872	10	0	5	0	0	0	0													0
1873	10	0	5	0	0	0	0													0
1874	10	0	5	0	0	0	0													0
1875	10	0	5	0	0	0	0													0
1876	10	0	5	0	0	0	0													0
1877	10	0	5	0	0	0	0													0
1878	10	0	5	0	0	0	0													0
1879	10	0	5	0	0	0	0													0
1880	10	0	5	0	0	0	0													0
1881	10	0	5	0	0	0	0													0
1882	10	0	5	0	0	0	0													0
1883	10	0	5	0	0	0	0													0
1884	10	0	5	0	0	0	0													0
1885	10	0	5	0	0	0	0													0
1886	10	0	5	0	0	0	0													0
1887	10	0	5	0	0	0	0													0
1888	10	0	5	0	0	0	0													0
1889	10	0	5	0	0	0	0													0
1890	10	0	5	0	0	0	0													0
1891	10	0	5	0	0	0	0													0
1892	10	0	5	0	0	0	0													0
1893	10	0	5	0	0	0	0													0
1894	10	0	5	0	0	0	0													0
1895	10	0	5	0	0	0	0													0
1896	10	0	5	0	0	0	0													0
1897	10	0	5	0	0	0	0													0
1898	10	0	5	0	0	0	0													0
1899	10	0	5	0	0	0	0													0
1900	10	0	5	0	0	0	0													0
1901	10	0	5	0	0	0	0													0
1902	10	0	5	0	0	0	0													0
1903	10	0	5	0	0	0	0													0
1904	10	0	5	0	0	0	0													0
1905	10	0	5	0	0	0	0													0
1906	10	0	5	0	0	0	0													0
1907	10	0	5	0	0	0	0													0
1908	10	0	5	0	0	0	0													0
1909	10	0	5	0	0	0	0													0
1910	10	0	5	0	0	0	0													0
1911	10	0	5	0	0	0	0													0
1912	10	0	5	0	0	0	0													0
1913	10	0	5	0	0	0	0													0
1914	10	0	5	0	0	0	0													0
1915	10	0	5	0	0	0	0													0
1916	10	0	5	0	0	0	0													0
1917	10	0	5	0	0	0	0													0
1918	10	0	5	0	0	0	0													0
1919	10	0	5	0	0	0	0													0
1920	10	0	5	0	0	0	0													0
1921	10	0	5	0	0	0	0													0
1922	10	0	5	0	0	0	0													0
1923	10	0	5	0	0	0	0													0
1924	10	0	5	0	0	0	0													0
1925	10	0	5	0	0	0	0													0
1926	10	0	5	0	0	0	0													0
1927	10	0	5	0	0	0	0													0
1928	10	0	5	0	0	0	0													0
1929	10	0	5	0	0	0	0													0
1930	10	0	5	0	0	0	0													0
1931	10	0	5	0	0	0	0													0
1932	10	0	5	0	0	0	0													0
1933	10	0	5	0	0	0	0													0
1934	10	0	5	0	0	0	0													0
1935	10	0	5	0	0	0	0													0
1936	10	0	5	0	0	0	0													0
1937	10	0	5	0	0	0	0													0
1938	10	0	5	0	0	0	0													0
1939	10	0	5	0	0	0	0													0
1940	10	0	5	0	0	0	0													0
1941	10	0	5	0	0	0	0													0
1942	10	0	5	0	0	0	0													0
1943	10	0	5	0	0	0	0													0
1944	10	0	5	0	0	0	0													0
1945	10	0	5	0	0	0	0													0
1946	10	0	5	0	0	0	0													0
1947	10	0	5	0	0	0	0													0
1948	10	0	5	0	0	0	0													0
1949	10	0	5	0	0	0	0													0
1950	10	0	5	0	0	0	0													0
1951	10	0	5	0	0	0	0													0
1952	10	0	5	0	0	0	0													0
1953	10	0	5	0	0	0	0													0
1954	10	0	5	0	0	0	0													0
1955	10	0	5	0	0	0	0													0
1956	10	0	5	0	0	0	0													0
1957	10	0	5	0	0	0	0													0
1958	10	0	5	0	0	0	0													0
1959	10	0	5	0	0	0	0													0
1960	10	0	5	0	0	0	0													0
1961	10	0	5	0	0	0	0													0
1962	10	0	5	0	0	0	0													0
1963	10	0	5	0	0	0	0													0
1964	10	0	5	0	0	0	0													0
1965	10	0	5	0	0	0	0													0
1966	10	0	5	0	0	0	0													0
1967	10	0	5	0	0	0	0													0
1968	10	0	5	0	0	0	0													0
1969	10	0	5	0	0	0	0													0
1970	10	0	5	0	0	0	0													0
1971	10	0	5	0	0	0	0													0
1972	10	0	5	0	0	0	0													0
1973	10	0	5	0	0	0	0													0
1974	10	0	5	0	0	0	0													0
1975	10	0	5	0	0	0	0													0
1976	10	0	5	0	0	0	0													0
1977	10	0	5	0	0	0	0													0
1978	10	0	5	0	0	0	0													0
1979	10	0	5	0	0	0	0													0
1980	10	0	5	0	0	0	0													0
1981	10	0	5	0	0	0	0													0
1982	10	0	5	0	0	0	0													0
1983	10	0	5	0	0	0	0													0
1984	10	0	5	0	0	0	0													0
1985	10	0	5	0	0	0	0													0
1986	10	0	5	0	0	0	0													0
1987	10	0	5	0	0	0	0													0
1988	10	0	5	0	0	0	0													0
1989	10	0	5	0	0	0	0													0
1990	10	0	5	0	0	0	0													0
1991	10	0	5	0	0	0	0													0
1992	10	0	5	0	0	0	0													0
1993	10	0	5	0	0	0	0													0
1994	10	0	5	0	0	0	0													0
1995	10	0	5	0	0	0	0													0
1996	10	0	5	0	0	0	0													0
1997	10	0	5	0	0	0	0													0
1998	10	0	5	0	0	0	0													0
1999	10	0	5	0	0	0	0													0
2000	10	0	5	0	0	0	0													0
[truncated: 263 more rows]
